# Supplementary material for: Genes, pathways and transcription factors involved in seedling stage chilling stress tolerance in indica rice through RNA-Seq analysis
Source: BMC Plant Biol. 2019 Aug 14;19:352. doi: 10.1186/s12870-019-1922-8 (PMC6694648; doi:10.1186/s12870-019-1922-8)
Supplement: Supplementary file 10 — Table S4. Differentially expressed genes (DEGs) of S1, S2, S3, S4 and S5 cold susceptible cultivar (CSV) against control sample (S0). (XLS 4297 kb) [file 12870_2019_1922_MOESM10_ESM.xls]

## Sheet: Table S4
Table S4. Differentially expressed genes (DEGs) of S1, S2, S3, S4 and S5 cold susceptible cultivar (CSV) against control sample (S0)
GENE_ID	GENE_NAME	GO_DOMAIN	GO_DESCRIPTION	Fold Change (FC) values
				S1	S2	S3	S4	S5
LOC_Os01g03080.1	expressed protein	-	-	4.82	5.33	4.42	2.15	2.79
LOC_Os01g03690.1	TKL_IRAK_DUF26-lg.1 - DUF26 kinases have homology to DUF26 containing loci, expressed	molecular_function	GO:0004672-protein kinase activity, GO:0004674-protein serine/threonine kinase activity, GO:0004713-protein tyrosine kinase activity, GO:0005524-ATP binding, GO:0050825-ice binding	1.91	-0.38	0.4	0.46	1.03
		biological_process	GO:0006468-protein phosphorylation, GO:0042309-homoiothermy, GO:0050826-response to freezing
LOC_Os01g04750.1	B3 DNA binding domain containing protein, expressed	molecular_function	GO:0003700-sequence-specific DNA binding transcription factor activity, GO:0003677-DNA binding	2.8	3.49	4.51	1.96	0.76
		biological_process	GO:0006355-regulation of transcription, DNA-dependent, GO:0048573-photoperiodism, flowering, GO:0048366-leaf development, GO:0009910-negative regulation of flower development, GO:0048527-lateral root development, GO:0009741-response to brassinosteroid stimulus
LOC_Os01g04800.1	B3 DNA binding domain containing protein, expressed	molecular_function	GO:0003677-DNA binding, GO:0003700-sequence-specific DNA binding transcription factor activity	1.55	1.78	1.33	-1.05	0.48
		cellular_component	GO:0005634-nucleus
		biological_process	GO:0006355-regulation of transcription, DNA-dependent, GO:0048573-photoperiodism, flowering, GO:0048366-leaf development, GO:0009910-negative regulation of flower development, GO:0048527-lateral root development, GO:0009741-response to brassinosteroid stimulus
LOC_Os01g09220.1	transposon protein, putative, CACTA, En/Spm sub-class, expressed	molecular_function	GO:0004623-phospholipase A2 activity	2.71	2.11	1.86	2.54	1.31
		cellular_component	GO:0016020-membrane, GO:0005886-plasma membrane, GO:0009507-chloroplast
		biological_process	GO:0006644-phospholipid metabolic process, GO:0016042-lipid catabolic process
LOC_Os01g12690.1	plant-specific domain TIGR01568 family protein, expressed	molecular_function	GO:0050825-ice binding, GO:0004952-dopamine receptor activity	4.16	3.72	4.47	4.84	0.78
		cellular_component	GO:0016021-integral to membrane
		biological_process	GO:0042309-homoiothermy, GO:0050826-response to freezing, GO:0007186-G-protein coupled receptor signaling pathway
LOC_Os01g12710.1	oxidoreductase, short chain dehydrogenase/reductase family domain containing protein, expressed	molecular_function	GO:0004349-glutamate 5-kinase activity, GO:0016491-oxidoreductase activity, GO:0003824-catalytic activity, GO:0005488-binding, GO:0034256-chlorophyll(ide) b reductase activity	0.97	0.26	0.58	0.62	2.88
		cellular_component	GO:0042170-plastid membrane, GO:0009536-plastid
		biological_process	GO:0006561-proline biosynthetic process, GO:0008152-metabolic process, GO:0010304-PSII associated light-harvesting complex II catabolic process, GO:0015996-chlorophyll catabolic process
LOC_Os01g12710.2	oxidoreductase, short chain dehydrogenase/reductase family domain containing protein, expressed	molecular_function	GO:0004349-glutamate 5-kinase activity, GO:0016491-oxidoreductase activity, GO:0003824-catalytic activity, GO:0005488-binding	0.97	0.26	0.58	0.62	2.88
		cellular_component	GO:0009536-plastid, GO:0042170-plastid membrane
		biological_process	GO:0010304-PSII associated light-harvesting complex II catabolic process, GO:0015996-chlorophyll catabolic process, GO:0006561-proline biosynthetic process, GO:0008152-metabolic process
LOC_Os01g14440.1	WRKY1, expressed	molecular_function	GO:0003677-DNA binding, GO:0003700-sequence-specific DNA binding transcription factor activity, GO:0043565-sequence-specific DNA binding, GO:0050825-ice binding	2.05	2.2	3.2	3.52	2.55
		cellular_component	GO:0005634-nucleus
		biological_process	GO:0042309-homoiothermy, GO:0050826-response to freezing
LOC_Os01g15580.1	disease resistance protein RGA2, putative, expressed	molecular_function	GO:0000166-nucleotide binding, GO:0005515-protein binding, GO:0005524-ATP binding	2.52	1.39	1	0.38	0.27
		biological_process	GO:0006915-apoptotic process, GO:0006952-defense response
LOC_Os01g15990.1	expressed protein	molecular_function	GO:0050825-ice binding, GO:0003677-DNA binding, GO:0004879-ligand-activated sequence-specific DNA binding RNA polymerase II transcription factor activity	4.53	2.17	3.58	0.68	0.76
		cellular_component	GO:0005634-nucleus
		biological_process	GO:0042309-homoiothermy, GO:0050826-response to freezing, GO:0006355-regulation of transcription, DNA-dependent
LOC_Os01g16450.1	peroxidase precursor, putative, expressed	molecular_function	GO:0004601-peroxidase activity, GO:0005506-iron ion binding, GO:0005509-calcium ion binding, GO:0009055-electron carrier activity, GO:0016491-oxidoreductase activity, GO:0020037-heme binding, GO:0046872-metal ion binding	1.82	1.57	1.26	-1.5	-0.7
		biological_process	GO:0006979-response to oxidative stress, GO:0055114-oxidation-reduction process
LOC_Os01g19330.1	MYB family transcription factor, putative, expressed	molecular_function	GO:0003677-DNA binding	2.19	1.72	0.73	-0.64	1.73
		cellular_component	GO:0005634-nucleus
LOC_Os01g21120.1	AP2 domain containing protein, expressed	molecular_function	GO:0050825-ice binding, GO:0003700-sequence-specific DNA binding transcription factor activity, GO:0003677-DNA binding	3.26	3.8	5.22	7.37	2.35
		biological_process	GO:0042309-homoiothermy, GO:0050826-response to freezing, GO:0006355-regulation of transcription, DNA-dependent
LOC_Os01g28730.1	protein kinase domain containing protein, expressed	molecular_function	GO:0004713-protein tyrosine kinase activity, GO:0005524-ATP binding, GO:0004674-protein serine/threonine kinase activity, GO:0004672-protein kinase activity	1.82	3.05	3	1.9	-1.07
		cellular_component	GO:0005886-plasma membrane
		biological_process	GO:0006468-protein phosphorylation
LOC_Os01g28989.5	expressed protein	-	-	1.08	1.34	1.39	1.72	-0.11
LOC_Os01g28989.2	expressed protein	-	-	1.08	1.34	1.39	1.72	-0.11
LOC_Os01g28989.3	expressed protein	-	-	1.08	1.34	1.39	1.72	-0.11
LOC_Os01g28989.4	expressed protein	-	-	1.08	1.34	1.39	1.72	-0.11
LOC_Os01g28989.6	expressed protein	-	-	1.08	1.34	1.39	1.72	-0.11
LOC_Os01g28989.1	expressed protein	-	-	1.08	1.34	1.39	1.72	-0.11
LOC_Os01g29330.1	expressed protein	-	-	1.8	2.3	-0.05	0.27	1.39
LOC_Os01g29830.1	expressed protein	-	-	0.89	0.69	0.25	0.36	-1.26
LOC_Os01g29830.2	expressed protein	-	-	0.89	0.69	0.25	0.36	-1.26
LOC_Os01g37810.1	expressed protein	-	-	3.08	1.6	1.17	3.76	2.89
LOC_Os01g41420.1	transmembrane amino acid transporter protein, putative, expressed	cellular_component	GO:0016020-membrane, GO:0016021-integral to membrane	2.68	1.53	-2.18	-3.67	0.78
LOC_Os01g50110.1	MYB family transcription factor, putative, expressed	molecular_function	GO:0003677-DNA binding	3.72	5.98	4.6	8.38	Not express
LOC_Os01g50170.1	eukaryotic aspartyl protease domain containing protein, expressed	molecular_function	GO:0004190-aspartic-type endopeptidase activity, GO:0008233-peptidase activity, GO:0016787-hydrolase activity	2.45	2.03	1.5	1.1	0.11
		biological_process	GO:0006508-proteolysis
LOC_Os01g50320.1	surp module family protein, putative, expressed	molecular_function	GO:0003723-RNA binding	1.48	1.31	2.39	2.49	0.63
		biological_process	GO:0006396-RNA processing
LOC_Os01g50320.2	surp module family protein, putative, expressed	molecular_function	GO:0003723-RNA binding	1.48	1.31	2.39	2.49	0.63
		biological_process	GO:0006396-RNA processing
LOC_Os01g50370.1	STE_MEKK_ste11_MAP3K.4 - STE kinases include homologs to sterile 7, sterile 11 and sterile 20 from yeast, expressed	molecular_function	GO:0000166-nucleotide binding, GO:0004672-protein kinase activity, GO:0004674-protein serine/threonine kinase activity, GO:0005524-ATP binding, GO:0004713-protein tyrosine kinase activity	3.82	3.69	1.52	-0.03	0.16
		biological_process	GO:0006468-protein phosphorylation
LOC_Os01g50400.1	STE_MEKK_ste11_MAP3K.5 - STE kinases include homologs to sterile 7, sterile 11 and sterile 20 from yeast, expressed	molecular_function	GO:0004713-protein tyrosine kinase activity, GO:0005524-ATP binding, GO:0004674-protein serine/threonine kinase activity, GO:0004672-protein kinase activity	4.43	4.91	2.64	-0.31	4.07
		biological_process	GO:0006468-protein phosphorylation
LOC_Os01g50940.1	helix-loop-helix DNA-binding domain containing protein, expressed	cellular_component	GO:0005634-nucleus	2.04	3.13	0.83	-1.35	0.9
LOC_Os01g52280.1	NB-ARC domain containing protein, expressed	molecular_function	GO:0005524-ATP binding, GO:0000166-nucleotide binding, GO:0017111-nucleoside-triphosphatase activity	2.84	2.7	3.01	2.77	0.64
		biological_process	GO:0006915-apoptotic process, GO:0006952-defense response
LOC_Os01g53220.1	HSF-type DNA-binding domain containing protein, expressed	molecular_function	GO:0003677-DNA binding, GO:0003700-sequence-specific DNA binding transcription factor activity, GO:0043565-sequence-specific DNA binding	2.33	4.49	5.88	5.75	0.53
		cellular_component	GO:0005634-nucleus
		biological_process	GO:0006355-regulation of transcription, DNA-dependent, GO:0006950-response to stress
LOC_Os01g53720.1	expressed protein	molecular_function	GO:0016787-hydrolase activity	1.69	1.23	0.48	0.46	-0.05
		biological_process	GO:0008152-metabolic process
LOC_Os01g53720.2	expressed protein	molecular_function	GO:0003824-catalytic activity, GO:0005524-ATP binding, GO:0015662-ATPase activity, coupled to transmembrane movement of ions, phosphorylative mechanism, GO:0016787-hydrolase activity	1.69	1.23	0.48	0.46	-0.05
		cellular_component	GO:0016020-membrane
		biological_process	GO:0006754-ATP biosynthetic process, GO:0008152-metabolic process
LOC_Os01g53920.2	receptor-like protein kinase 5 precursor, putative, expressed	molecular_function	GO:0000166-nucleotide binding, GO:0004672-protein kinase activity, GO:0004674-protein serine/threonine kinase activity, GO:0005515-protein binding, GO:0005524-ATP binding, GO:0004713-protein tyrosine kinase activity, GO:0004415-hyalurononglucosaminidase activity	1.4	2.39	2.9	2.27	1.16
		biological_process	GO:0006468-protein phosphorylation, GO:0007342-fusion of sperm to egg plasma membrane
LOC_Os01g53920.1	receptor-like protein kinase 5 precursor, putative, expressed	molecular_function	GO:0000166-nucleotide binding, GO:0004672-protein kinase activity, GO:0004674-protein serine/threonine kinase activity, GO:0005515-protein binding, GO:0005524-ATP binding, GO:0004713-protein tyrosine kinase activity, GO:0004415-hyalurononglucosaminidase activity	1.4	2.39	2.9	2.27	1.16
		cellular_component	GO:0016020-membrane, GO:0005886-plasma membrane
		biological_process	GO:0006468-protein phosphorylation, GO:0007342-fusion of sperm to egg plasma membrane
LOC_Os01g56330.1	TKL_IRAK_CrRLK1L-1.5 - The CrRLK1L-1 subfamily has homology to the CrRLK1L homolog, expressed	molecular_function	GO:0000166-nucleotide binding, GO:0004672-protein kinase activity, GO:0004674-protein serine/threonine kinase activity, GO:0005524-ATP binding, GO:0004713-protein tyrosine kinase activity, GO:0016301-kinase activity	2.35	2.33	3.65	3.97	0.02
		biological_process	GO:0006468-protein phosphorylation
LOC_Os01g58550.2	methyladenine glycosylase, putative, expressed	molecular_function	GO:0050825-ice binding, GO:0008725-DNA-3-methyladenine glycosylase activity, GO:0003824-catalytic activity	2.47	2.89	4.33	-1.18	-1.2
		biological_process	GO:0042309-homoiothermy, GO:0050826-response to freezing, GO:0006284-base-excision repair, GO:0006281-DNA repair
LOC_Os01g58550.1	methyladenine glycosylase, putative, expressed	molecular_function	GO:0003824-catalytic activity, GO:0008725-DNA-3-methyladenine glycosylase activity, GO:0050825-ice binding	2.47	2.89	4.33	-1.18	-1.2
		biological_process	GO:0006281-DNA repair, GO:0006284-base-excision repair, GO:0042309-homoiothermy, GO:0050826-response to freezing
LOC_Os01g59680.1	NHL25, putative, expressed	-	-	5.69	6.96	7.14	8.36	0.03
LOC_Os01g59690.1	OsFBX28 - F-box domain containing protein, expressed	-	-	2.12	3.83	3.24	2.06	-0.19
LOC_Os01g59700.1	expressed protein	-	-	4.77	5.59	7.33	8.65	Not express
LOC_Os01g61080.1	WRKY24, expressed	molecular_function	GO:0003677-DNA binding, GO:0003700-sequence-specific DNA binding transcription factor activity, GO:0043565-sequence-specific DNA binding	2.58	2.69	3.13	2.88	0.27
		cellular_component	GO:0005634-nucleus
LOC_Os01g62430.2	C2 domain containing protein, putative, expressed	molecular_function	GO:0005509-calcium ion binding, GO:0005544-calcium-dependent phospholipid binding	3.07	5.35	4.92	3.48	3.04
		cellular_component	GO:0005737-cytoplasm, GO:0005886-plasma membrane, GO:0016020-membrane
LOC_Os01g62430.3	C2 domain containing protein, putative, expressed	-	-	3.07	5.35	4.92	3.48	3.04
LOC_Os01g62430.1	C2 domain containing protein, putative, expressed	-	-	3.07	5.35	4.92	3.48	3.04
LOC_Os01g62460.2	ZOS1-16 - C2H2 zinc finger protein, expressed	molecular_function	GO:0008270-zinc ion binding	1.69	3.14	4.26	4.61	0.19
		cellular_component	GO:0005622-intracellular
LOC_Os01g62460.1	ZOS1-16 - C2H2 zinc finger protein, expressed	molecular_function	GO:0008270-zinc ion binding	1.69	3.14	4.26	4.61	0.19
		cellular_component	GO:0005622-intracellular
LOC_Os01g62460.3	ZOS1-16 - C2H2 zinc finger protein, expressed	molecular_function	GO:0008270-zinc ion binding	1.69	3.14	4.26	4.61	0.19
		cellular_component	GO:0005622-intracellular
LOC_Os01g64310.1	no apical meristem protein, putative, expressed	molecular_function	GO:0003677-DNA binding, GO:0003735-structural constituent of ribosome	4.44	7.22	7.1	3.98	0.82
		cellular_component	GO:0005622-intracellular, GO:0005840-ribosome
		biological_process	GO:0006412-translation
LOC_Os01g64310.2	no apical meristem protein, putative, expressed	molecular_function	GO:0003735-structural constituent of ribosome, GO:0003677-DNA binding	4.44	7.22	7.1	3.98	0.82
		cellular_component	GO:0005622-intracellular, GO:0005840-ribosome
		biological_process	GO:0006412-translation
LOC_Os01g64360.1	MYB family transcription factor, putative, expressed	molecular_function	GO:0003677-DNA binding	2.71	5.67	3.93	2.47	2.8
LOC_Os01g65830.1	acyl-desaturase, chloroplast precursor, putative, expressed	molecular_function	GO:0016491-oxidoreductase activity, GO:0045300-acyl-[acyl-carrier-protein] desaturase activity, GO:0046914-transition metal ion binding	5.22	7.11	6.52	4.89	1.03
		cellular_component	GO:0016020-membrane
		biological_process	GO:0006631-fatty acid metabolic process, GO:0055114-oxidation-reduction process
LOC_Os01g66250.1	S-locus-like receptor protein kinase, putative, expressed	molecular_function	GO:0000166-nucleotide binding, GO:0004672-protein kinase activity, GO:0004674-protein serine/threonine kinase activity, GO:0005524-ATP binding, GO:0005529-sugar binding, GO:0004872-receptor activity, GO:0016301-kinase activity, GO:0004252-serine-type endopeptidase activity, GO:0004713-protein tyrosine kinase activity	3.61	2.05	2.99	3.74	4.11
		cellular_component	GO:0005576-extracellular region
		biological_process	GO:0006468-protein phosphorylation, GO:0048544-recognition of pollen, GO:0006508-proteolysis, GO:0007596-blood coagulation
LOC_Os01g66860.3	serine/threonine protein kinase, putative, expressed	molecular_function	GO:0004713-protein tyrosine kinase activity, GO:0005524-ATP binding, GO:0004674-protein serine/threonine kinase activity, GO:0004672-protein kinase activity	2.54	2.29	3.87	3.61	-0.91
		biological_process	GO:0006468-protein phosphorylation, GO:0009966-regulation of signal transduction
LOC_Os01g66860.2	serine/threonine protein kinase, putative, expressed	molecular_function	GO:0004713-protein tyrosine kinase activity, GO:0005524-ATP binding, GO:0004674-protein serine/threonine kinase activity, GO:0004672-protein kinase activity	2.54	2.29	3.87	3.61	-0.91
		biological_process	GO:0006468-protein phosphorylation, GO:0009966-regulation of signal transduction
LOC_Os01g66860.4	serine/threonine protein kinase, putative, expressed	molecular_function	GO:0004713-protein tyrosine kinase activity, GO:0005524-ATP binding, GO:0004674-protein serine/threonine kinase activity	2.54	2.29	3.87	3.61	-0.91
		biological_process	GO:0006468-protein phosphorylation
LOC_Os01g67810.1	transposon protein, putative, unclassified, expressed	molecular_function	GO:0005215-transporter activity, GO:0008237-metallopeptidase activity, GO:0008270-zinc ion binding	2.56	2.98	2.72	2.41	-2.15
		cellular_component	GO:0000145-exocyst, GO:0016020-membrane
		biological_process	GO:0006887-exocytosis, GO:0006810-transport, GO:0006508-proteolysis
LOC_Os01g67820.1	exo70 exocyst complex subunit domain containing protein, expressed	cellular_component	GO:0000145-exocyst	3.08	3.84	4.1	4.14	-0.13
		biological_process	GO:0006887-exocytosis
LOC_Os01g70280.1	expressed protein	-	-	3.77	2.95	5.89	8.33	0.61
LOC_Os01g72360.1	expressed protein	-	-	3.31	5.93	1.47	1.55	1.49
LOC_Os01g73770.1	dehydration-responsive element-binding protein, putative, expressed	molecular_function	GO:0003677-DNA binding, GO:0003700-sequence-specific DNA binding transcription factor activity	4.94	6.06	2.12	Not express	Not express
		cellular_component	GO:0005634-nucleus
		biological_process	GO:0006355-regulation of transcription, DNA-dependent, GO:0006950-response to stress
LOC_Os01g03980.1	expressed protein	molecular_function	GO:0050825-ice binding	1.8	3.9	2.58	-1.44	0.25
		biological_process	GO:0042309-homoiothermy, GO:0050826-response to freezing
LOC_Os01g04670.1	expressed protein	-	-	3.95	5.72	6.82	7.11	3.9
LOC_Os01g08380.1	transferase family protein, putative, expressed	molecular_function	GO:0016747-transferase activity, transferring acyl groups other than amino-acyl groups, GO:0016740-transferase activity	3.02	0.69	-2.25	-0.21	0.8
LOC_Os01g09100.1	WRKY10, expressed	molecular_function	GO:0003700-sequence-specific DNA binding transcription factor activity, GO:0043565-sequence-specific DNA binding	4.03	2.84	0.6	-1.47	3.02
		cellular_component	GO:0005634-nucleus
LOC_Os01g09700.1	aminotransferase, classes I and II, domain containing protein, expressed	molecular_function	GO:0003824-catalytic activity, GO:0016769-transferase activity, transferring nitrogenous groups, GO:0016847-1-aminocyclopropane-1-carboxylate synthase activity, GO:0030170-pyridoxal phosphate binding	3.54	2.28	0.53	Not express	2.03
		biological_process	GO:0009058-biosynthetic process
LOC_Os01g16170.5	PQ loop repeat domain containing protein, expressed	-	-	1.43	0.76	1.11	0.39	3.17
LOC_Os01g16170.1	PQ loop repeat domain containing protein, expressed	-	-	1.43	0.76	1.11	0.39	3.17
LOC_Os01g16170.2	PQ loop repeat domain containing protein, expressed	-	-	1.43	0.76	1.11	0.39	3.17
LOC_Os01g16170.3	PQ loop repeat domain containing protein, expressed	-	-	1.43	0.76	1.11	0.39	3.17
LOC_Os01g16170.4	PQ loop repeat domain containing protein, expressed	-	-	1.43	0.76	1.11	0.39	3.17
LOC_Os01g21250.1	late embryogenesis abundant protein, putative, expressed	biological_process	GO:0006950-response to stress	2.29	4.21	4.72	5.19	0.27
LOC_Os01g31370.1	glycosyltransferase, putative, expressed	molecular_function	GO:0016757-transferase activity, transferring glycosyl groups	4.25	3.81	3.92	5.16	3.32
LOC_Os01g38980.2	calmodulin-binding protein, putative, expressed	molecular_function	GO:0004499-flavin-containing monooxygenase activity, GO:0050660-flavin adenine dinucleotide binding, GO:0050661-NADP binding	2.29	2.27	2.31	2.32	0.69
LOC_Os01g38980.1	calmodulin-binding protein, putative, expressed	molecular_function	GO:0004499-flavin-containing monooxygenase activity, GO:0050660-flavin adenine dinucleotide binding, GO:0050661-NADP binding	2.29	2.27	2.31	2.32	0.69
		biological_process	GO:0007155-cell adhesion, GO:0008037-cell recognition, GO:0019058-viral infectious cycle
LOC_Os01g41770.1	leucine rich repeat protein, putative, expressed	molecular_function	GO:0005515-protein binding	3.76	0.05	0.31	Not express	1.03
LOC_Os01g46800.1	WRKY15, expressed	molecular_function	GO:0003700-sequence-specific DNA binding transcription factor activity, GO:0043565-sequence-specific DNA binding	2.44	1.9	3.51	1.77	0.02
		cellular_component	GO:0005634-nucleus
LOC_Os01g47670.1	expressed protein	molecular_function	GO:0003677-DNA binding, GO:0000287-magnesium ion binding, GO:0004427-inorganic diphosphatase activity	5.13	3.75	6.02	7.39	2.02
		cellular_component	GO:0005737-cytoplasm
		biological_process	GO:0006796-phosphate-containing compound metabolic process
LOC_Os01g49830.1	B3 DNA binding domain containing protein, expressed	molecular_function	GO:0003700-sequence-specific DNA binding transcription factor activity, GO:0003677-DNA binding	2.57	2.81	1.08	-0.9	1.06
		biological_process	GO:0006355-regulation of transcription, DNA-dependent
LOC_Os01g50100.1	ABC transporter, ATP-binding protein, putative, expressed	molecular_function	GO:0000166-nucleotide binding, GO:0005524-ATP binding, GO:0016887-ATPase activity, GO:0017111-nucleoside-triphosphatase activity, GO:0042626-ATPase activity, coupled to transmembrane movement of substances	2.3	3.74	4.23	6.41	-0.98
		cellular_component	GO:0016021-integral to membrane
		biological_process	GO:0006810-transport
LOC_Os01g50410.1	STE_MEKK_ste11_MAP3K.6 - STE kinases include homologs to sterile 7, sterile 11 and sterile 20 from yeast, expressed	molecular_function	GO:0000166-nucleotide binding, GO:0004672-protein kinase activity, GO:0004674-protein serine/threonine kinase activity, GO:0005524-ATP binding, GO:0004713-protein tyrosine kinase activity	4.21	3.54	0.46	-1.45	0.97
		biological_process	GO:0006468-protein phosphorylation
LOC_Os01g50420.1	STE_MEKK_ste11_MAP3K.7 - STE kinases include homologs to sterile 7, sterile 11 and sterile 20 from yeast, expressed	molecular_function	GO:0004713-protein tyrosine kinase activity, GO:0005524-ATP binding, GO:0004674-protein serine/threonine kinase activity, GO:0004672-protein kinase activity	4.42	3.15	0.37	-1.07	0.24
		biological_process	GO:0006468-protein phosphorylation
LOC_Os01g51580.1	expressed protein	-	-	5.78	6.67	4.99	2.77	-0.3
LOC_Os01g52230.1	phosphoethanolamine/phosphocholine phosphatase, putative, expressed	molecular_function	GO:0016791-phosphatase activity	3.6	5.6	5.56	3.93	-2.74
		biological_process	GO:0008152-metabolic process
LOC_Os01g52730.1	DUF584 domain containing protein, putative, expressed	-	-	1.53	0.71	-0.83	1.31	2.33
LOC_Os01g54400.1	VQ domain containing protein, putative, expressed	biological_process	GO:0016068-type I hypersensitivity	1.57	1.43	1.03	0.82	0.91
LOC_Os01g55160.1	expressed protein	-	-	2.56	4.21	1.09	-1.18	2.73
LOC_Os01g57040.1	expressed protein	molecular_function	GO:0050825-ice binding	2.74	2.81	0.13	Not express	2.82
		biological_process	GO:0042309-homoiothermy, GO:0050826-response to freezing
LOC_Os01g57470.1	EF hand family protein, putative, expressed	molecular_function	GO:0005509-calcium ion binding	3.86	3.67	2.46	2.99	1.89
		biological_process	GO:0080167-response to karrikin, GO:0009733-response to auxin stimulus
LOC_Os01g58130.1	expressed protein	-	-	1.66	0.82	-0.37	0.87	1.72
LOC_Os01g59900.1	expressed protein	-	-	1.78	2.55	3.72	4.58	0
LOC_Os01g60020.1	NAC domain transcription factor, putative, expressed	molecular_function	GO:0003677-DNA binding	2.53	5	3.38	3.46	-0.39
		cellular_component	GO:0005634-nucleus
LOC_Os01g60600.1	WRKY108, expressed	molecular_function	GO:0003700-sequence-specific DNA binding transcription factor activity, GO:0043565-sequence-specific DNA binding	3.29	4.68	4.67	3.48	-1.72
		cellular_component	GO:0005634-nucleus
LOC_Os01g60730.1	RING-H2 finger protein, putative, expressed	molecular_function	GO:0005515-protein binding, GO:0008270-zinc ion binding, GO:0046872-metal ion binding	3.68	5.6	6.82	6.15	0.7
LOC_Os01g60730.2	RING-H2 finger protein, putative, expressed	molecular_function	GO:0005515-protein binding, GO:0008270-zinc ion binding, GO:0046872-metal ion binding	3.68	5.6	6.82	6.15	0.7
LOC_Os01g63690.1	hs1, putative, expressed	biological_process	GO:0006979-response to oxidative stress, GO:0009751-response to salicylic acid stimulus, GO:0009816-defense response to bacterium, incompatible interaction	3.31	4.09	3.82	1.54	0.18
LOC_Os01g64330.1	retrotransposon protein, putative, unclassified, expressed	-	-	3.87	4.89	4.59	7.02	2.97
LOC_Os01g64790.1	AP2 domain containing protein, expressed	molecular_function	GO:0003700-sequence-specific DNA binding transcription factor activity, GO:0003677-DNA binding	1.94	4.2	5.48	5.42	1.99
		biological_process	GO:0006355-regulation of transcription, DNA-dependent
LOC_Os01g66120.3	No apical meristem protein, putative, expressed	molecular_function	GO:0003677-DNA binding	1.75	3.27	2.27	1.17	1.86
LOC_Os01g66120.1	No apical meristem protein, putative, expressed	molecular_function	GO:0003677-DNA binding	1.75	3.27	2.27	1.17	1.86
		cellular_component	GO:0005634-nucleus
		biological_process	GO:0009611-response to wounding, GO:0009788-negative regulation of abscisic acid mediated signaling pathway
LOC_Os01g68140.1	expressed protein	-	-	1.67	1.66	1.78	1	-0.85
LOC_Os01g68490.1	tetratricopeptide-like helical, putative, expressed	-	-	4.87	6.98	8.62	9.17	0.71
LOC_Os01g68650.1	plant-specific domain TIGR01615 family protein, expressed	-	-	1.67	3.17	1.29	-0.93	0.87
LOC_Os01g72000.1	armadillo repeat-containing protein, putative, expressed	molecular_function	GO:0005488-binding	1.76	-0.08	0.52	0.19	-0.27
LOC_Os01g72100.1	OsCML10 - Calmodulin-related calcium sensor protein, expressed	molecular_function	GO:0005509-calcium ion binding	1.74	0.4	-0.2	-2.08	1.56
		cellular_component	GO:0009288-bacterial-type flagellum
		biological_process	GO:0001539-ciliary or flagellar motility
LOC_Os01g72610.1	glycosyltransferase, putative, expressed	molecular_function	GO:0016757-transferase activity, transferring glycosyl groups	2.29	2.53	3.28	1.88	2.22
LOC_Os01g72620.1	expressed protein	-	-	2.42	2.51	3.35	2.06	2.31
LOC_Os01g74020.1	MYB family transcription factor, putative, expressed	-	-	2.57	6.27	8.44	7.25	1.1
LOC_Os10g03550.1	expressed protein	-	-	1.87	1.72	3.46	6.81	1.18
LOC_Os10g03550.2	expressed protein	-	-	1.87	1.72	3.46	6.81	1.18
LOC_Os10g03550.3	expressed protein	-	-	1.87	1.72	3.46	6.81	1.18
LOC_Os10g05660.1	thaumatin, putative, expressed	-	-	1.91	0.93	-0.13	0.68	-0.76
LOC_Os10g14180.3	expressed protein	-	-	2.03	-0.5	-0.33	-1.86	0.49
LOC_Os10g14180.4	expressed protein	-	-	2.03	-0.5	-0.33	-1.86	0.49
LOC_Os10g14180.5	expressed protein	-	-	2.03	-0.5	-0.33	-1.86	0.49
LOC_Os10g14180.6	expressed protein	-	-	2.03	-0.5	-0.33	-1.86	0.49
LOC_Os10g14180.7	expressed protein	-	-	2.03	-0.5	-0.33	-1.86	0.49
LOC_Os10g14180.8	expressed protein	-	-	2.03	-0.5	-0.33	-1.86	0.49
LOC_Os10g14180.9	expressed protein	-	-	2.03	-0.5	-0.33	-1.86	0.49
LOC_Os10g14180.2	expressed protein	-	-	2.03	-0.5	-0.33	-1.86	0.49
LOC_Os10g14180.1	expressed protein	-	-	2.03	-0.5	-0.33	-1.86	0.49
LOC_Os10g35110.2	alpha-galactosidase precursor, putative, expressed	molecular_function	GO:0003824-catalytic activity, GO:0004553-hydrolase activity, hydrolyzing O-glycosyl compounds, GO:0004557-alpha-galactosidase activity, GO:0016787-hydrolase activity, GO:0016798-hydrolase activity, acting on glycosyl bonds, GO:0017153-sodium:dicarboxylate symporter activity	1.36	-0.47	-0.1	-1.15	1.78
		cellular_component	GO:0016020-membrane, GO:0016023-cytoplasmic membrane-bounded vesicle
		biological_process	GO:0005975-carbohydrate metabolic process, GO:0008152-metabolic process, GO:0006835-dicarboxylic acid transport, GO:0032940-secretion by cell
LOC_Os10g35110.1	alpha-galactosidase precursor, putative, expressed	molecular_function	GO:0003824-catalytic activity, GO:0004553-hydrolase activity, hydrolyzing O-glycosyl compounds, GO:0004557-alpha-galactosidase activity, GO:0016787-hydrolase activity, GO:0016798-hydrolase activity, acting on glycosyl bonds, GO:0017153-sodium:dicarboxylate symporter activity	1.36	-0.47	-0.1	-1.15	1.78
		cellular_component	GO:0016023-cytoplasmic membrane-bounded vesicle, GO:0016020-membrane, GO:0009505-plant-type cell wall
		biological_process	GO:0005975-carbohydrate metabolic process, GO:0008152-metabolic process, GO:0032940-secretion by cell, GO:0006835-dicarboxylic acid transport, GO:0009911-positive regulation of flower development, GO:0009965-leaf morphogenesis
LOC_Os10g35110.3	alpha-galactosidase precursor, putative, expressed	molecular_function	GO:0004553-hydrolase activity, hydrolyzing O-glycosyl compounds	1.36	-0.47	-0.1	-1.15	1.78
		cellular_component	GO:0016023-cytoplasmic membrane-bounded vesicle
		biological_process	GO:0005975-carbohydrate metabolic process, GO:0032940-secretion by cell
LOC_Os10g35630.1	cystathionin beta synthase protein, putative, expressed	-	-	2.81	3.34	3.27	2.33	-0.2
LOC_Os10g35630.2	cystathionin beta synthase protein, putative, expressed	-	-	2.81	3.34	3.27	2.33	-0.2
LOC_Os10g35640.1	Rf1, mitochondrial precursor, putative, expressed	-	-	5.21	4.83	4.4	3.07	-0.64
LOC_Os10g37760.1	OsRhmbd17 - Putative Rhomboid homologue, expressed	cellular_component	GO:0016021-integral to membrane	3.88	5.24	4.85	6.04	1.29
LOC_Os10g37760.2	OsRhmbd17 - Putative Rhomboid homologue, expressed	cellular_component	GO:0016021-integral to membrane	3.88	5.24	4.85	6.04	1.29
LOC_Os10g37830.2	OsFBX391 - F-box domain containing protein, expressed	-	-	1.83	1.44	1.85	1.59	0.25
LOC_Os10g37830.1	OsFBX391 - F-box domain containing protein, expressed	biological_process	GO:0009611-response to wounding	1.83	1.44	1.85	1.59	0.25
LOC_Os10g39660.1	expressed protein	molecular_function	GO:0050825-ice binding	2.49	4.86	5.67	5.39	-1.7
		biological_process	GO:0042309-homoiothermy, GO:0050826-response to freezing
LOC_Os10g05730.1	armadillo/beta-catenin repeat family protein, putative, expressed	molecular_function	GO:0005488-binding	1.46	1.47	1.38	2.15	-0.23
		cellular_component	GO:0005634-nucleus, GO:0005737-cytoplasm, GO:0090404-pollen tube tip, GO:0005886-plasma membrane
		biological_process	GO:0030036-actin cytoskeleton organization, GO:0009860-pollen tube growth
LOC_Os10g05730.2	armadillo/beta-catenin repeat family protein, putative, expressed	molecular_function	GO:0005488-binding	1.46	1.47	1.38	2.15	-0.23
LOC_Os10g19830.1	transposon protein, putative, Mariner sub-class, expressed	-	-	3.42	2.16	4.29	0.4	Not express
LOC_Os10g25230.1	ZIM domain containing protein, putative, expressed	molecular_function	GO:0050825-ice binding	5.39	4.83	0.01	-0.02	0.13
		biological_process	GO:0042309-homoiothermy, GO:0050826-response to freezing
LOC_Os10g25290.1	ZIM domain containing protein, putative, expressed	-	-	2.54	4.5	4.18	2.39	1.29
LOC_Os10g25990.1	retrotransposon protein, putative, unclassified, expressed	molecular_function	GO:0003676-nucleic acid binding, GO:0008270-zinc ion binding	4.72	5.58	5.78	3.51	2.76
LOC_Os10g28240.1	calcium-transporting ATPase, plasma membrane-type, putative, expressed	molecular_function	GO:0000166-nucleotide binding, GO:0003824-catalytic activity, GO:0005388-calcium-transporting ATPase activity, GO:0005524-ATP binding, GO:0015085-calcium ion transmembrane transporter activity, GO:0015662-ATPase activity, coupled to transmembrane movement of ions, phosphorylative mechanism, GO:0016787-hydrolase activity, GO:0016820-hydrolase activity, acting on acid anhydrides, catalyzing transme…	4.94	5.68	7.7	8.18	1.45
		cellular_component	GO:0016020-membrane, GO:0016021-integral to membrane
		biological_process	GO:0006754-ATP biosynthetic process, GO:0006812-cation transport, GO:0006816-calcium ion transport, GO:0008152-metabolic process, GO:0007186-G-protein coupled receptor signaling pathway, GO:0006468-protein phosphorylation
LOC_Os10g31850.1	RING finger and CHY zinc finger domain-containing protein 1, putative, expressed	molecular_function	GO:0005515-protein binding, GO:0008270-zinc ion binding, GO:0046872-metal ion binding	1.79	1.11	2.52	3.85	1.7
LOC_Os10g31850.2	RING finger and CHY zinc finger domain-containing protein 1, putative, expressed	molecular_function	GO:0005515-protein binding, GO:0008270-zinc ion binding, GO:0046872-metal ion binding	1.79	1.11	2.52	3.85	1.7
LOC_Os10g31850.5	RING finger and CHY zinc finger domain-containing protein 1, putative, expressed	molecular_function	GO:0008270-zinc ion binding	1.79	1.11	2.52	3.85	1.7
LOC_Os10g36360.1	expressed protein	-	-	5.69	6.9	5.34	-0.57	0.81
LOC_Os10g36500.1	invertase/pectin methylesterase inhibitor family protein, putative, expressed	molecular_function	GO:0004857-enzyme inhibitor activity, GO:0030599-pectinesterase activity	1.42	0.88	0.39	-1.18	0.17
LOC_Os10g36500.2	invertase/pectin methylesterase inhibitor family protein, putative, expressed	molecular_function	GO:0004857-enzyme inhibitor activity, GO:0030599-pectinesterase activity	1.42	0.88	0.39	-1.18	0.17
LOC_Os10g36520.1	expressed protein	molecular_function	GO:0050825-ice binding	4.52	4.85	3.9	0.57	4.02
		biological_process	GO:0042309-homoiothermy, GO:0050826-response to freezing
LOC_Os10g38080.1	OsSub61 - Putative Subtilisin homologue, expressed	molecular_function	GO:0004252-serine-type endopeptidase activity, GO:0042802-identical protein binding, GO:0008233-peptidase activity	4.06	4.48	4.39	0.51	4.6
		biological_process	GO:0006508-proteolysis, GO:0043086-negative regulation of catalytic activity
LOC_Os10g41550.1	beta-amylase, putative, expressed	molecular_function	GO:0003824-catalytic activity, GO:0016161-beta-amylase activity, GO:0016787-hydrolase activity, GO:0043169-cation binding	1.43	2.29	4.13	3.67	-1.95
		cellular_component	GO:0009570-chloroplast stroma
		biological_process	GO:0000272-polysaccharide catabolic process, GO:0005975-carbohydrate metabolic process, GO:0009409-response to cold, GO:0000024-maltose biosynthetic process
LOC_Os10g42410.1	zinc-binding protein, putative, expressed	molecular_function	GO:0008270-zinc ion binding	1.63	3.34	2.57	2.77	1.22
		cellular_component	GO:0005622-intracellular
LOC_Os10g42410.2	zinc-binding protein, putative, expressed	-	-	1.63	3.34	2.57	2.77	1.22
LOC_Os10g42410.3	zinc-binding protein, putative, expressed	molecular_function	GO:0008270-zinc ion binding	1.63	3.34	2.57	2.77	1.22
		cellular_component	GO:0005622-intracellular
LOC_Os11g02290.1	expressed protein	-	-	2.72	4.24	4.52	6.63	2.31
LOC_Os11g03690.1	expressed protein	-	-	4.52	3.22	2.65	3.57	3.94
LOC_Os11g04400.1	GRAS family transcription factor containing protein, expressed	-	-	3.44	1.58	4.94	7.77	1.55
LOC_Os11g06390.1	actin, putative, expressed	molecular_function	GO:0005515-protein binding, GO:0005524-ATP binding	0.74	0.27	0.36	0.21	-0.1
LOC_Os11g06390.6	actin, putative, expressed	molecular_function	GO:0000166-nucleotide binding, GO:0005515-protein binding, GO:0005524-ATP binding	0.74	0.27	0.36	0.21	-0.1
		cellular_component	GO:0005856-cytoskeleton
LOC_Os11g06390.2	actin, putative, expressed	molecular_function	GO:0000166-nucleotide binding, GO:0005515-protein binding, GO:0005524-ATP binding	0.74	0.27	0.36	0.21	-0.1
		cellular_component	GO:0005856-cytoskeleton
LOC_Os11g06390.5	actin, putative, expressed	molecular_function	GO:0000166-nucleotide binding, GO:0005515-protein binding, GO:0005524-ATP binding	0.74	0.27	0.36	0.21	-0.1
		cellular_component	GO:0005856-cytoskeleton
LOC_Os11g06390.3	actin, putative, expressed	molecular_function	GO:0000166-nucleotide binding, GO:0005515-protein binding, GO:0005524-ATP binding	0.74	0.27	0.36	0.21	-0.1
		cellular_component	GO:0005856-cytoskeleton
LOC_Os11g06390.4	actin, putative, expressed	molecular_function	GO:0000166-nucleotide binding, GO:0005515-protein binding, GO:0005524-ATP binding	0.74	0.27	0.36	0.21	-0.1
		cellular_component	GO:0005856-cytoskeleton
LOC_Os11g09010.3	lipase, putative, expressed	molecular_function	GO:0004806-triglyceride lipase activity, GO:0003824-catalytic activity	3.38	3.35	3.35	4.53	0.6
		biological_process	GO:0006629-lipid metabolic process
LOC_Os11g09010.1	lipase, putative, expressed	molecular_function	GO:0004806-triglyceride lipase activity, GO:0003824-catalytic activity	3.38	3.35	3.35	4.53	0.6
		biological_process	GO:0006629-lipid metabolic process
LOC_Os11g09010.2	lipase, putative, expressed	molecular_function	GO:0004806-triglyceride lipase activity, GO:0003824-catalytic activity	3.38	3.35	3.35	4.53	0.6
		biological_process	GO:0006629-lipid metabolic process
LOC_Os11g26130.1	receptor protein kinase TMK1 precursor, putative, expressed	molecular_function	GO:0000166-nucleotide binding, GO:0004672-protein kinase activity, GO:0004674-protein serine/threonine kinase activity, GO:0005515-protein binding, GO:0005524-ATP binding, GO:0004872-receptor activity, GO:0016301-kinase activity, GO:0004713-protein tyrosine kinase activity	1.65	2.59	3.46	2.58	0.13
		cellular_component	GO:0005886-plasma membrane
		biological_process	GO:0006468-protein phosphorylation
LOC_Os11g29290.1	cytochrome P450, putative, expressed	molecular_function	GO:0004497-monooxygenase activity, GO:0005506-iron ion binding, GO:0009055-electron carrier activity, GO:0016491-oxidoreductase activity, GO:0020037-heme binding, GO:0046872-metal ion binding	2.13	3.16	-1.22	-1.22	-0.4
		biological_process	GO:0055114-oxidation-reduction process
LOC_Os11g34270.1	ubiquitin carboxyl-terminal hydrolase domain containing protein, expressed	molecular_function	GO:0003677-DNA binding, GO:0003824-catalytic activity, GO:0004221-ubiquitin thiolesterase activity, GO:0005524-ATP binding, GO:0016787-hydrolase activity	2.96	2.08	2.95	4.07	1.95
		cellular_component	GO:0005694-chromosome
		biological_process	GO:0006259-DNA metabolic process, GO:0006511-ubiquitin-dependent protein catabolic process
LOC_Os11g39320.1	LZ-NBS-LRR class, putative, expressed	molecular_function	GO:0005524-ATP binding, GO:0000166-nucleotide binding, GO:0017111-nucleoside-triphosphatase activity	2.17	2.71	3.27	3	-0.43
		cellular_component	GO:0005576-extracellular region
		biological_process	GO:0006915-apoptotic process, GO:0006952-defense response, GO:0009405-pathogenesis
LOC_Os11g47760.1	DnaK family protein, putative, expressed	molecular_function	GO:0000166-nucleotide binding, GO:0005524-ATP binding	1.07	0.36	0.39	-0.68	-0.17
		biological_process	GO:0006950-response to stress
LOC_Os11g47760.2	DnaK family protein, putative, expressed	molecular_function	GO:0000166-nucleotide binding, GO:0005524-ATP binding	1.07	0.36	0.39	-0.68	-0.17
		biological_process	GO:0006950-response to stress
LOC_Os11g47760.3	DnaK family protein, putative, expressed	molecular_function	GO:0005524-ATP binding	1.07	0.36	0.39	-0.68	-0.17
LOC_Os11g47760.5	DnaK family protein, putative, expressed	molecular_function	GO:0005524-ATP binding	1.07	0.36	0.39	-0.68	-0.17
LOC_Os11g47760.6	DnaK family protein, putative, expressed	molecular_function	GO:0005524-ATP binding	1.07	0.36	0.39	-0.68	-0.17
LOC_Os11g47760.4	DnaK family protein, putative, expressed	molecular_function	GO:0005524-ATP binding	1.07	0.36	0.39	-0.68	-0.17
LOC_Os11g04409.1	expressed protein	-	-	2.08	2.73	2.7	4.13	-0.47
LOC_Os11g04409.2	expressed protein	-	-	2.08	2.73	2.7	4.13	-0.47
LOC_Os11g05380.1	cytochrome P450, putative, expressed	molecular_function	GO:0004497-monooxygenase activity, GO:0005506-iron ion binding, GO:0009055-electron carrier activity, GO:0016491-oxidoreductase activity, GO:0020037-heme binding, GO:0046872-metal ion binding, GO:0018685-alkane 1-monooxygenase activity	6.78	5.74	1.36	0.32	0.18
		cellular_component	GO:0005792-microsome
		biological_process	GO:0055114-oxidation-reduction process
LOC_Os11g10290.1	S-domain receptor-like protein kinase, putative, expressed	molecular_function	GO:0000166-nucleotide binding, GO:0004672-protein kinase activity, GO:0004674-protein serine/threonine kinase activity, GO:0004872-receptor activity, GO:0005524-ATP binding, GO:0005529-sugar binding, GO:0004713-protein tyrosine kinase activity, GO:0016301-kinase activity	2.3	1.65	2.62	2.26	1.05
		biological_process	GO:0006468-protein phosphorylation, GO:0048544-recognition of pollen
LOC_Os11g10470.1	expressed protein	-	-	2.88	3.66	3.4	5.28	1.67
LOC_Os11g11330.1	retrotransposon protein, putative, unclassified, expressed	cellular_component	GO:0009507-chloroplast	4.15	-0.69	1.45	2.25	4.91
LOC_Os11g35540.1	expressed protein	-	-	3.05	0.05	-1.27	-1.75	-0.56
LOC_Os11g36880.1	retrotransposon protein, putative, unclassified, expressed	molecular_function	GO:0003723-RNA binding, GO:0003964-RNA-directed DNA polymerase activity	6.08	7.46	8.16	7.28	1.61
		biological_process	GO:0006278-RNA-dependent DNA replication
LOC_Os12g02240.1	expressed protein	-	-	2.97	4.13	5.22	7.4	2.52
LOC_Os12g04200.1	GRAS family transcription factor containing protein, expressed	-	-	5.35	4.2	5.98	7.17	1.44
LOC_Os12g06780.1	expressed protein	-	-	1.82	2.97	4.08	1.73	-0.06
LOC_Os12g18560.1	invertase/pectin methylesterase inhibitor family protein, putative, expressed	molecular_function	GO:0004857-enzyme inhibitor activity, GO:0030599-pectinesterase activity	2.97	3.57	4.15	3.4	2.67
LOC_Os12g28590.1	ATPase 2, putative, expressed	molecular_function	GO:0000166-nucleotide binding, GO:0005524-ATP binding, GO:0017111-nucleoside-triphosphatase activity	2.03	1.25	0.72	0.38	-1.33
		cellular_component	GO:0005783-endoplasmic reticulum
		biological_process	GO:0051301-cell division, GO:0009737-response to abscisic acid stimulus
LOC_Os12g28710.1	ATPase 3, putative, expressed	biological_process	GO:0051301-cell division	2.27	1.38	1.17	0.69	-1.47
LOC_Os12g04204.1	expressed protein	-	-	2.49	2.36	2.69	2.93	-1.42
LOC_Os12g04204.2	expressed protein	-	-	2.49	2.36	2.69	2.93	-1.42
LOC_Os12g04204.3	expressed protein	-	-	2.49	2.36	2.69	2.93	-1.42
LOC_Os12g04204.4	expressed protein	-	-	2.49	2.36	2.69	2.93	-1.42
LOC_Os12g04204.5	expressed protein	-	-	2.49	2.36	2.69	2.93	-1.42
LOC_Os12g05440.1	cytochrome P450, putative, expressed	molecular_function	GO:0004497-monooxygenase activity, GO:0005506-iron ion binding, GO:0009055-electron carrier activity, GO:0016491-oxidoreductase activity, GO:0020037-heme binding, GO:0046872-metal ion binding, GO:0018685-alkane 1-monooxygenase activity	6	4.84	0.78	0.77	0.52
		cellular_component	GO:0005792-microsome
		biological_process	GO:0055114-oxidation-reduction process
LOC_Os12g25660.1	cytochrome P450, putative, expressed	molecular_function	GO:0004497-monooxygenase activity, GO:0005506-iron ion binding, GO:0009055-electron carrier activity, GO:0016491-oxidoreductase activity, GO:0020037-heme binding, GO:0046872-metal ion binding	3.55	2.76	-0.63	1.95	0.14
		biological_process	GO:0055114-oxidation-reduction process
LOC_Os12g36430.1	expressed protein	-	-	4.19	2.91	3.27	1.6	1.62
LOC_Os12g36430.2	expressed protein	-	-	4.19	2.91	3.27	1.6	1.62
LOC_Os02g03410.1	CAMK_CAMK_like.12 - CAMK includes calcium/calmodulin depedent protein kinases, expressed	molecular_function	GO:0000166-nucleotide binding, GO:0004672-protein kinase activity, GO:0004674-protein serine/threonine kinase activity, GO:0005509-calcium ion binding, GO:0005524-ATP binding, GO:0016301-kinase activity, GO:0004713-protein tyrosine kinase activity	1.77	0.95	1.83	2.26	-0.11
		cellular_component	GO:0005886-plasma membrane
		biological_process	GO:0006468-protein phosphorylation
LOC_Os02g03410.2	CAMK_CAMK_like.12 - CAMK includes calcium/calmodulin depedent protein kinases, expressed	molecular_function	GO:0000166-nucleotide binding, GO:0004672-protein kinase activity, GO:0004674-protein serine/threonine kinase activity, GO:0005509-calcium ion binding, GO:0005524-ATP binding, GO:0016301-kinase activity, GO:0004713-protein tyrosine kinase activity	1.77	0.95	1.83	2.26	-0.11
		biological_process	GO:0006468-protein phosphorylation
LOC_Os02g08440.1	WRKY71, expressed	molecular_function	GO:0003677-DNA binding, GO:0003700-sequence-specific DNA binding transcription factor activity, GO:0043565-sequence-specific DNA binding, GO:0005198-structural molecule activity	3.62	4.85	2.46	1.52	1.52
		cellular_component	GO:0005634-nucleus, GO:0015629-actin cytoskeleton
		biological_process	GO:0006952-defense response, GO:0009685-gibberellin metabolic process, GO:0007155-cell adhesion
LOC_Os02g08440.3	WRKY71, expressed	molecular_function	GO:0003700-sequence-specific DNA binding transcription factor activity, GO:0043565-sequence-specific DNA binding	3.62	4.85	2.46	1.52	1.52
		cellular_component	GO:0005634-nucleus
LOC_Os02g08440.2	WRKY71, expressed	molecular_function	GO:0003700-sequence-specific DNA binding transcription factor activity, GO:0043565-sequence-specific DNA binding, GO:0005198-structural molecule activity	3.62	4.85	2.46	1.52	1.52
		cellular_component	GO:0005634-nucleus, GO:0015629-actin cytoskeleton
		biological_process	GO:0007155-cell adhesion
LOC_Os02g08440.4	WRKY71, expressed	molecular_function	GO:0003700-sequence-specific DNA binding transcription factor activity, GO:0043565-sequence-specific DNA binding	3.62	4.85	2.46	1.52	1.52
		cellular_component	GO:0005634-nucleus
LOC_Os02g09480.1	myb-like DNA-binding domain containing protein, putative, expressed	molecular_function	GO:0003677-DNA binding, GO:0005249-voltage-gated potassium channel activity	2.51	3.53	4.34	2.55	1.85
		cellular_component	GO:0005634-nucleus, GO:0008076-voltage-gated potassium channel complex
		biological_process	GO:0006813-potassium ion transport
LOC_Os02g21700.1	STE_MEKK_ste11_MAP3K.8 - STE kinases include homologs to sterile 7, sterile 11 and sterile 20 from yeast, expressed	molecular_function	GO:0000166-nucleotide binding, GO:0004672-protein kinase activity, GO:0004674-protein serine/threonine kinase activity, GO:0005524-ATP binding, GO:0016301-kinase activity, GO:0004713-protein tyrosine kinase activity	2.7	3.56	2.31	0.24	-0.83
		biological_process	GO:0006468-protein phosphorylation
LOC_Os02g21920.2	CPuORF24 - conserved peptide uORF-containing transcript, expressed	-	-	1.42	2.68	2.89	2.5	2.36
LOC_Os02g21920.1	CPuORF24 - conserved peptide uORF-containing transcript, expressed	-	-	1.42	2.68	2.89	2.5	2.36
LOC_Os02g22160.1	DNA binding protein, putative, expressed	-	-	1.55	1.07	0.88	0.99	1.74
LOC_Os02g32465.1	expressed protein	-	-	3.39	4.46	6.82	6.21	2.67
LOC_Os02g33680.1	U-box domain containing protein, expressed	molecular_function	GO:0004842-ubiquitin-protein ligase activity, GO:0005488-binding	2.83	2.74	3.24	3.69	1.59
		cellular_component	GO:0000151-ubiquitin ligase complex
		biological_process	GO:0016567-protein ubiquitination
LOC_Os02g35820.1	retrotransposon protein, putative, unclassified, expressed	molecular_function	GO:0004190-aspartic-type endopeptidase activity	3.45	3.33	3.37	2.45	0.99
		biological_process	GO:0006508-proteolysis
LOC_Os02g35820.2	retrotransposon protein, putative, unclassified, expressed	molecular_function	GO:0004190-aspartic-type endopeptidase activity	3.45	3.33	3.37	2.45	0.99
		biological_process	GO:0006508-proteolysis
LOC_Os02g37834.1	expressed protein	-	-	1.69	0.74	1.16	0.44	1
LOC_Os02g37834.2	expressed protein	-	-	1.69	0.74	1.16	0.44	1
LOC_Os02g37834.4	expressed protein	-	-	1.69	0.74	1.16	0.44	1
LOC_Os02g37834.6	expressed protein	-	-	1.69	0.74	1.16	0.44	1
LOC_Os02g37834.3	expressed protein	-	-	1.69	0.74	1.16	0.44	1
LOC_Os02g37834.5	expressed protein	-	-	1.69	0.74	1.16	0.44	1
LOC_Os02g39010.1	cyclin-dependent kinase G-1, putative, expressed	molecular_function	GO:0000166-nucleotide binding, GO:0004672-protein kinase activity, GO:0004674-protein serine/threonine kinase activity, GO:0004693-cyclin-dependent protein kinase activity, GO:0005524-ATP binding, GO:0008353-RNA polymerase II carboxy-terminal domain kinase activity, GO:0016301-kinase activity, GO:0016740-transferase activity, GO:0004713-protein tyrosine kinase activity	1.45	2.13	3.48	4.39	-0.54
		biological_process	GO:0006468-protein phosphorylation
LOC_Os02g39010.2	cyclin-dependent kinase G-1, putative, expressed	molecular_function	GO:0000166-nucleotide binding, GO:0004672-protein kinase activity, GO:0004674-protein serine/threonine kinase activity, GO:0004693-cyclin-dependent protein kinase activity, GO:0005524-ATP binding, GO:0008353-RNA polymerase II carboxy-terminal domain kinase activity, GO:0016301-kinase activity, GO:0016740-transferase activity, GO:0004713-protein tyrosine kinase activity	1.45	2.13	3.48	4.39	-0.54
		biological_process	GO:0006468-protein phosphorylation
LOC_Os02g39010.3	cyclin-dependent kinase G-1, putative, expressed	molecular_function	GO:0000166-nucleotide binding, GO:0004672-protein kinase activity, GO:0004674-protein serine/threonine kinase activity, GO:0004693-cyclin-dependent protein kinase activity, GO:0005524-ATP binding, GO:0008353-RNA polymerase II carboxy-terminal domain kinase activity, GO:0016301-kinase activity, GO:0016740-transferase activity, GO:0004713-protein tyrosine kinase activity	1.45	2.13	3.48	4.39	-0.54
		biological_process	GO:0006468-protein phosphorylation
LOC_Os02g41580.1	CAMK_CAMK_like.14 - CAMK includes calcium/calmodulin depedent protein kinases, expressed	molecular_function	GO:0000166-nucleotide binding, GO:0004672-protein kinase activity, GO:0004674-protein serine/threonine kinase activity, GO:0005524-ATP binding, GO:0016301-kinase activity, GO:0004713-protein tyrosine kinase activity	2.17	3.92	4.8	3.07	-0.44
		biological_process	GO:0006468-protein phosphorylation, GO:0016036-cellular response to phosphate starvation
LOC_Os02g42640.1	CBS domain-containing protein, putative, expressed	-	-	3.14	3.38	6.36	2.89	1.55
LOC_Os02g42850.2	MYB family transcription factor, putative, expressed	molecular_function	GO:0003677-DNA binding	2.55	2.21	1.87	-0.12	2.33
		cellular_component	GO:0005634-nucleus
LOC_Os02g42850.1	MYB family transcription factor, putative, expressed	molecular_function	GO:0003677-DNA binding	2.55	2.21	1.87	-0.12	2.33
LOC_Os02g44880.1	expressed protein	molecular_function	GO:0050825-ice binding	1.48	0.61	-1.61	-1.28	-0.73
		biological_process	GO:0042309-homoiothermy, GO:0050826-response to freezing
LOC_Os02g44980.1	transmembrane amino acid transporter protein, putative, expressed	molecular_function	GO:0031177-phosphopantetheine binding	1.59	3.09	3.09	1.49	-0.32
		cellular_component	GO:0016020-membrane, GO:0016021-integral to membrane
		biological_process	GO:0006865-amino acid transport
LOC_Os02g45390.1	RING-H2 finger protein, putative, expressed	molecular_function	GO:0005515-protein binding, GO:0008270-zinc ion binding, GO:0046872-metal ion binding	2.61	4.4	7.01	7.43	0.12
LOC_Os02g45420.1	AP2 domain containing protein, expressed	molecular_function	GO:0003677-DNA binding, GO:0003700-sequence-specific DNA binding transcription factor activity, GO:0050825-ice binding	4.27	4.38	4.96	3.61	2.18
		cellular_component	GO:0005634-nucleus
		biological_process	GO:0006355-regulation of transcription, DNA-dependent, GO:0042309-homoiothermy, GO:0050826-response to freezing
LOC_Os02g45450.1	dehydration-responsive element-binding protein, putative, expressed	molecular_function	GO:0003677-DNA binding, GO:0003700-sequence-specific DNA binding transcription factor activity	5.03	4.29	5.68	4.95	1.39
		cellular_component	GO:0005634-nucleus
		biological_process	GO:0006355-regulation of transcription, DNA-dependent, GO:0006950-response to stress, GO:0009409-response to cold, GO:0009414-response to water deprivation, GO:0009631-cold acclimation
LOC_Os02g47470.1	cytochrome P450, putative, expressed	molecular_function	GO:0004497-monooxygenase activity, GO:0005506-iron ion binding, GO:0009055-electron carrier activity, GO:0010295-(+)-abscisic acid 8'-hydroxylase activity, GO:0016491-oxidoreductase activity, GO:0020037-heme binding, GO:0046872-metal ion binding, GO:0016709-oxidoreductase activity, acting on paired donors, with incorporation or reduction of molecular oxygen, NADH or NADPH as one donor, and incorp…	5.89	6.39	6.04	2.13	1.86
		cellular_component	GO:0016020-membrane, GO:0016021-integral to membrane, GO:0005783-endoplasmic reticulum
		biological_process	GO:0006950-response to stress, GO:0055114-oxidation-reduction process, GO:0009737-response to abscisic acid stimulus, GO:0022900-electron transport chain, GO:0030912-response to deep water, GO:0032940-secretion by cell, GO:0046345-abscisic acid catabolic process
LOC_Os02g47470.2	cytochrome P450, putative, expressed	molecular_function	GO:0004497-monooxygenase activity, GO:0005506-iron ion binding, GO:0009055-electron carrier activity, GO:0020037-heme binding, GO:0016709-oxidoreductase activity, acting on paired donors, with incorporation or reduction of molecular oxygen, NADH or NADPH as one donor, and incorporation of one atom of oxygen	5.89	6.39	6.04	2.13	1.86
		biological_process	GO:0030912-response to deep water, GO:0009737-response to abscisic acid stimulus, GO:0046345-abscisic acid catabolic process, GO:0022900-electron transport chain, GO:0032940-secretion by cell
LOC_Os02g47470.3	cytochrome P450, putative, expressed	molecular_function	GO:0004497-monooxygenase activity, GO:0005506-iron ion binding, GO:0009055-electron carrier activity, GO:0020037-heme binding, GO:0016709-oxidoreductase activity, acting on paired donors, with incorporation or reduction of molecular oxygen, NADH or NADPH as one donor, and incorporation of one atom of oxygen	5.89	6.39	6.04	2.13	1.86
		biological_process	GO:0055114-oxidation-reduction process, GO:0030912-response to deep water, GO:0009737-response to abscisic acid stimulus, GO:0046345-abscisic acid catabolic process, GO:0022900-electron transport chain, GO:0032940-secretion by cell
LOC_Os02g51890.1	RNA recognition motif containing protein, putative, expressed	molecular_function	GO:0000166-nucleotide binding, GO:0003676-nucleic acid binding	1.95	-0.32	1.94	2.1	3.69
LOC_Os02g51890.2	RNA recognition motif containing protein, putative, expressed	molecular_function	GO:0000166-nucleotide binding, GO:0003676-nucleic acid binding	1.95	-0.32	1.94	2.1	3.69
LOC_Os02g52040.1	phosphate-induced protein 1 conserved region domain containing protein, expressed	cellular_component	GO:0005618-cell wall, GO:0009505-plant-type cell wall, GO:0016020-membrane	4.94	4.18	2.17	-1.25	1.75
		biological_process	GO:0009741-response to brassinosteroid stimulus
LOC_Os02g52210.1	zinc finger, C3HC4 type domain containing protein, expressed	molecular_function	GO:0005515-protein binding, GO:0008270-zinc ion binding	2.64	3.43	2.87	1.67	1.94
LOC_Os02g52210.2	zinc finger, C3HC4 type domain containing protein, expressed	molecular_function	GO:0005515-protein binding, GO:0008270-zinc ion binding, GO:0046872-metal ion binding	2.64	3.43	2.87	1.67	1.94
LOC_Os02g55040.1	expressed protein	-	-	4.59	2.86	3.12	4.03	2.03
LOC_Os02g56250.1	GATA zinc finger domain containing protein, expressed	molecular_function	GO:0003700-sequence-specific DNA binding transcription factor activity, GO:0008270-zinc ion binding, GO:0043565-sequence-specific DNA binding, GO:0046872-metal ion binding	1.74	2.44	2.9	3.46	0.8
		cellular_component	GO:0005634-nucleus
		biological_process	GO:0006355-regulation of transcription, DNA-dependent
LOC_Os02g07900.1	ANTH/ENTH domain containing protein, putative, expressed	molecular_function	GO:0005543-phospholipid binding, GO:0005545-1-phosphatidylinositol binding, GO:0030276-clathrin binding	4.33	2.71	1.54	2.31	-0.56
		cellular_component	GO:0030118-clathrin coat
		biological_process	GO:0048268-clathrin coat assembly
LOC_Os02g10310.3	fumarylacetoacetase, putative, expressed	molecular_function	GO:0003824-catalytic activity, GO:0004334-fumarylacetoacetase activity	0.74	-0.47	-0.72	-0.78	2.39
		biological_process	GO:0008152-metabolic process, GO:0009072-aromatic amino acid family metabolic process
LOC_Os02g10310.2	fumarylacetoacetase, putative, expressed	molecular_function	GO:0003824-catalytic activity, GO:0004334-fumarylacetoacetase activity	0.74	-0.47	-0.72	-0.78	2.39
		biological_process	GO:0008152-metabolic process, GO:0009072-aromatic amino acid family metabolic process
LOC_Os02g10310.1	fumarylacetoacetase, putative, expressed	molecular_function	GO:0003824-catalytic activity, GO:0004334-fumarylacetoacetase activity, GO:0016787-hydrolase activity	0.74	-0.47	-0.72	-0.78	2.39
		biological_process	GO:0008152-metabolic process, GO:0009072-aromatic amino acid family metabolic process
LOC_Os02g11070.1	3-ketoacyl-CoA synthase, putative, expressed	molecular_function	GO:0003824-catalytic activity, GO:0016747-transferase activity, transferring acyl groups other than amino-acyl groups	2.37	2.49	3.15	3.91	0.04
		cellular_component	GO:0016020-membrane
		biological_process	GO:0006633-fatty acid biosynthetic process, GO:0008152-metabolic process, GO:0009416-response to light stimulus, GO:0009409-response to cold
LOC_Os02g11070.2	3-ketoacyl-CoA synthase, putative, expressed	molecular_function	GO:0016747-transferase activity, transferring acyl groups other than amino-acyl groups, GO:0003824-catalytic activity	2.37	2.49	3.15	3.91	0.04
		cellular_component	GO:0016020-membrane
		biological_process	GO:0006633-fatty acid biosynthetic process, GO:0008152-metabolic process
LOC_Os02g15280.1	VQ domain containing protein, putative, expressed	-	-	1.72	0.83	-2.09	-3.25	0.03
LOC_Os02g15290.1	VQ domain containing protein, putative, expressed	-	-	3.12	1.91	-1.37	-1.24	-0.01
LOC_Os02g24080.1	SNARE domain containing protein, putative, expressed	-	-	1.23	0.06	0.71	1.73	0.36
LOC_Os02g24080.2	SNARE domain containing protein, putative, expressed	-	-	1.23	0.06	0.71	1.73	0.36
LOC_Os02g24080.4	SNARE domain containing protein, putative, expressed	cellular_component	GO:0009507-chloroplast, GO:0009504-cell plate, GO:0000299-integral to membrane of membrane fraction	1.23	0.06	0.71	1.73	0.36
		biological_process	GO:0009737-response to abscisic acid stimulus, GO:0000911-cytokinesis by cell plate formation, GO:0051707-response to other organism, GO:0009612-response to mechanical stimulus
LOC_Os02g24080.5	SNARE domain containing protein, putative, expressed	-	-	1.23	0.06	0.71	1.73	0.36
LOC_Os02g24080.3	SNARE domain containing protein, putative, expressed	-	-	1.23	0.06	0.71	1.73	0.36
LOC_Os02g32590.1	HSF-type DNA-binding domain containing protein, expressed	molecular_function	GO:0003677-DNA binding, GO:0003700-sequence-specific DNA binding transcription factor activity, GO:0043565-sequence-specific DNA binding	3.01	5.22	7.41	10.34	2.24
		cellular_component	GO:0005634-nucleus, GO:0005737-cytoplasm
		biological_process	GO:0006355-regulation of transcription, DNA-dependent, GO:0006950-response to stress
LOC_Os02g32590.2	HSF-type DNA-binding domain containing protein, expressed	molecular_function	GO:0003700-sequence-specific DNA binding transcription factor activity, GO:0043565-sequence-specific DNA binding	3.01	5.22	7.41	10.34	2.24
		cellular_component	GO:0005634-nucleus
		biological_process	GO:0006355-regulation of transcription, DNA-dependent
LOC_Os02g33590.1	U-box domain-containing protein, putative, expressed	molecular_function	GO:0004842-ubiquitin-protein ligase activity, GO:0005488-binding	4.3	5.27	2.05	2.57	1.76
		cellular_component	GO:0000151-ubiquitin ligase complex
		biological_process	GO:0016567-protein ubiquitination
LOC_Os02g34410.1	U-box domain-containing protein, putative, expressed	molecular_function	GO:0004842-ubiquitin-protein ligase activity, GO:0005488-binding	3.78	4.4	4.2	2.67	2.24
		cellular_component	GO:0000151-ubiquitin ligase complex
		biological_process	GO:0016567-protein ubiquitination
LOC_Os02g35329.1	RING-H2 finger protein ATL3F, putative, expressed	molecular_function	GO:0005515-protein binding, GO:0008270-zinc ion binding, GO:0046872-metal ion binding, GO:0016874-ligase activity, GO:0004957-prostaglandin E receptor activity	2.95	2.35	3.77	6.16	-0.01
		cellular_component	GO:0016020-membrane, GO:0016021-integral to membrane
		biological_process	GO:0019941-modification-dependent protein catabolic process, GO:0007186-G-protein coupled receptor signaling pathway
LOC_Os02g36530.1	expressed protein	molecular_function	GO:0050825-ice binding	3.3	3.34	5.39	7.95	1.34
		biological_process	GO:0042309-homoiothermy, GO:0050826-response to freezing
LOC_Os02g38140.1	glycosyl transferase family 17 protein, putative, expressed	molecular_function	GO:0003830-beta-1,4-mannosylglycoprotein 4-beta-N-acetylglucosaminyltransferase activity	2.29	2.07	2.6	3.35	-0.27
		cellular_component	GO:0016020-membrane
		biological_process	GO:0006487-protein N-linked glycosylation
LOC_Os02g38140.2	glycosyl transferase family 17 protein, putative, expressed	molecular_function	GO:0003830-beta-1,4-mannosylglycoprotein 4-beta-N-acetylglucosaminyltransferase activity, GO:0016740-transferase activity	2.29	2.07	2.6	3.35	-0.27
		cellular_component	GO:0016020-membrane
		biological_process	GO:0006487-protein N-linked glycosylation
LOC_Os02g38930.1	cytochrome P450 71D7, putative, expressed	molecular_function	GO:0004497-monooxygenase activity, GO:0005506-iron ion binding, GO:0009055-electron carrier activity, GO:0020037-heme binding, GO:0016491-oxidoreductase activity, GO:0046872-metal ion binding, GO:0050825-ice binding	4.65	4.3	5.71	4.74	0.03
		biological_process	GO:0055114-oxidation-reduction process, GO:0042309-homoiothermy, GO:0050826-response to freezing
LOC_Os02g39590.1	GDSL-like lipase/acylhydrolase, putative, expressed	molecular_function	GO:0016788-hydrolase activity, acting on ester bonds	4.89	5.05	4.96	5.09	1.35
		biological_process	GO:0006629-lipid metabolic process
LOC_Os02g41510.1	MYB family transcription factor, putative, expressed	molecular_function	GO:0003677-DNA binding	2.98	1.06	-0.32	0.78	2.26
		cellular_component	GO:0005634-nucleus
		biological_process	GO:0009651-response to salt stress, GO:0009739-response to gibberellin stimulus, GO:0009751-response to salicylic acid stimulus, GO:0009753-response to jasmonic acid stimulus, GO:0010200-response to chitin, GO:0046686-response to cadmium ion, GO:0009723-response to ethylene stimulus, GO:0009733-response to auxin stimulus
LOC_Os02g41670.1	phenylalanine ammonia-lyase, putative, expressed	molecular_function	GO:0003824-catalytic activity, GO:0016211-ammonia ligase activity, GO:0016829-lyase activity, GO:0016841-ammonia-lyase activity	2.49	2.34	-0.32	1.03	-1.12
		cellular_component	GO:0005737-cytoplasm
		biological_process	GO:0006559-L-phenylalanine catabolic process, GO:0009058-biosynthetic process, GO:0009698-phenylpropanoid metabolic process
LOC_Os02g43790.1	ethylene-responsive transcription factor, putative, expressed	molecular_function	GO:0003677-DNA binding, GO:0003700-sequence-specific DNA binding transcription factor activity, GO:0050825-ice binding	2.56	-0.46	-2.41	-0.41	-1.28
		cellular_component	GO:0005634-nucleus
		biological_process	GO:0006355-regulation of transcription, DNA-dependent, GO:0009620-response to fungus, GO:0032940-secretion by cell, GO:0042309-homoiothermy, GO:0050826-response to freezing
LOC_Os02g44235.1	expressed protein	molecular_function	GO:0003824-catalytic activity	3.88	4.73	5.74	4.85	-1.37
		biological_process	GO:0005992-trehalose biosynthetic process, GO:0008152-metabolic process
LOC_Os02g44230.2	CPuORF22 - conserved peptide uORF-containing transcript, expressed	molecular_function	GO:0003824-catalytic activity, GO:0004805-trehalose-phosphatase activity, GO:0016787-hydrolase activity	3.88	4.73	5.74	4.85	-1.37
		biological_process	GO:0005992-trehalose biosynthetic process, GO:0008152-metabolic process
LOC_Os02g44230.1	CPuORF22 - conserved peptide uORF-containing transcript, expressed	molecular_function	GO:0003824-catalytic activity, GO:0004805-trehalose-phosphatase activity, GO:0016787-hydrolase activity	3.88	4.73	5.74	4.85	-1.37
		biological_process	GO:0005992-trehalose biosynthetic process, GO:0008152-metabolic process
LOC_Os02g44230.3	CPuORF22 - conserved peptide uORF-containing transcript, expressed	molecular_function	GO:0003824-catalytic activity, GO:0004805-trehalose-phosphatase activity, GO:0016787-hydrolase activity	3.88	4.73	5.74	4.85	-1.37
		biological_process	GO:0005992-trehalose biosynthetic process, GO:0008152-metabolic process
LOC_Os02g44230.4	CPuORF22 - conserved peptide uORF-containing transcript, expressed	molecular_function	GO:0003824-catalytic activity	3.88	4.73	5.74	4.85	-1.37
		biological_process	GO:0005992-trehalose biosynthetic process
LOC_Os02g44720.1	expressed protein	molecular_function	GO:0050825-ice binding	3.61	2.47	1.39	-0.62	-0.23
		biological_process	GO:0042309-homoiothermy, GO:0050826-response to freezing
LOC_Os02g47390.1	expressed protein	-	-	1.54	-0.42	0.37	-1.42	-0.31
LOC_Os02g48200.1	lectin-like protein kinase, putative, expressed	molecular_function	GO:0000166-nucleotide binding, GO:0004672-protein kinase activity, GO:0004674-protein serine/threonine kinase activity, GO:0005488-binding, GO:0005524-ATP binding, GO:0004713-protein tyrosine kinase activity, GO:0005529-sugar binding, GO:0016301-kinase activity	2.42	3.56	3.62	3.46	-0.78
		biological_process	GO:0006468-protein phosphorylation
LOC_Os02g48210.1	lectin-like protein kinase, putative, expressed	molecular_function	GO:0000166-nucleotide binding, GO:0004672-protein kinase activity, GO:0004674-protein serine/threonine kinase activity, GO:0005488-binding, GO:0005524-ATP binding, GO:0004872-receptor activity, GO:0005529-sugar binding, GO:0016301-kinase activity, GO:0004713-protein tyrosine kinase activity	2.49	2.85	2.53	3.83	0.46
		biological_process	GO:0006468-protein phosphorylation
LOC_Os02g48320.1	DNA binding protein, putative, expressed	molecular_function	GO:0003677-DNA binding	1.19	-0.25	-0.09	-0.42	0.81
LOC_Os02g48320.3	DNA binding protein, putative, expressed	molecular_function	GO:0003677-DNA binding	1.19	-0.25	-0.09	-0.42	0.81
LOC_Os02g48320.2	DNA binding protein, putative, expressed	molecular_function	GO:0003677-DNA binding	1.19	-0.25	-0.09	-0.42	0.81
LOC_Os02g49480.1	helix-loop-helix DNA-binding domain containing protein, expressed	cellular_component	GO:0005634-nucleus, GO:0005739-mitochondrion	2.72	2.83	3.12	6.08	-0.82
LOC_Os02g50570.1	retrotransposon protein, putative, unclassified, expressed	molecular_function	GO:0003779-actin binding, GO:0005199-structural constituent of cell wall, GO:0005249-voltage-gated potassium channel activity, GO:0005198-structural molecule activity	3	2.89	2.11	2.48	0.78
		cellular_component	GO:0016020-membrane, GO:0016021-integral to membrane, GO:0015629-actin cytoskeleton
		biological_process	GO:0016043-cellular component organization, GO:0030036-actin cytoskeleton organization, GO:0006813-potassium ion transport, GO:0007186-G-protein coupled receptor signaling pathway, GO:0007155-cell adhesion
LOC_Os02g51350.1	OsFBK10 - F-box domain and kelch repeat containing protein, expressed	cellular_component	GO:0005777-peroxisome	2.51	3.08	4.02	4.16	3.22
LOC_Os02g51370.1	glutaredoxin, putative, expressed	molecular_function	GO:0009055-electron carrier activity, GO:0015035-protein disulfide oxidoreductase activity, GO:0005198-structural molecule activity	2.71	4.46	4.06	3.82	1.03
		cellular_component	GO:0015629-actin cytoskeleton
		biological_process	GO:0045454-cell redox homeostasis, GO:0007155-cell adhesion
LOC_Os02g51970.1	phosphate-induced protein 1 conserved region domain containing protein, expressed	-	-	5.42	6.06	5.43	3.13	1.76
LOC_Os02g52000.1	phosphate-induced protein 1 conserved region domain containing protein, expressed	-	-	5.94	5.26	4.27	0.57	2.73
LOC_Os02g52010.1	phosphate-induced protein 1 conserved region domain containing protein, expressed	-	-	5.77	4.82	4.14	3.77	4.38
LOC_Os02g52170.1	expressed protein	-	-	1.99	1.66	1.11	2.85	-0.37
LOC_Os02g53690.1	growth regulating factor protein, putative, expressed	molecular_function	GO:0005524-ATP binding, GO:0016818-hydrolase activity, acting on acid anhydrides, in phosphorus-containing anhydrides	4.13	3.97	5.9	5.36	-0.78
		cellular_component	GO:0005634-nucleus
LOC_Os02g54600.1	STE_MEK_ste7_MAP2K.5 - STE kinases include homologs to sterile 7, sterile 11 and sterile 20 from yeast, expressed	molecular_function	GO:0000166-nucleotide binding, GO:0004672-protein kinase activity, GO:0004674-protein serine/threonine kinase activity, GO:0005524-ATP binding, GO:0016301-kinase activity, GO:0004940-beta1-adrenergic receptor activity, GO:0004713-protein tyrosine kinase activity, GO:0004708-MAP kinase kinase activity	3.16	4.31	4.71	3.99	1.29
		cellular_component	GO:0016021-integral to membrane, GO:0005634-nucleus, GO:0005737-cytoplasm
		biological_process	GO:0006468-protein phosphorylation, GO:0007186-G-protein coupled receptor signaling pathway, GO:0009814-defense response, incompatible interaction, GO:0010227-floral organ abscission, GO:2000037-regulation of stomatal complex patterning, GO:2000038-regulation of stomatal complex development
LOC_Os03g01740.1	expressed protein	-	-	2.4	1.4	1.44	4.62	2.38
LOC_Os03g07530.1	OsFBK12 - F-box domain and kelch repeat containing protein, expressed	cellular_component	GO:0005777-peroxisome	1.74	1.94	2.17	1.95	1.75
LOC_Os03g07530.2	OsFBK12 - F-box domain and kelch repeat containing protein, expressed	-	-	1.74	1.94	2.17	1.95	1.75
LOC_Os03g07530.3	OsFBK12 - F-box domain and kelch repeat containing protein, expressed	-	-	1.74	1.94	2.17	1.95	1.75
LOC_Os03g08330.1	ZIM domain containing protein, putative, expressed	-	-	4.23	5	1.46	0.89	-1.79
LOC_Os03g08940.1	expressed protein	molecular_function	GO:0050825-ice binding	4.27	4.94	5.73	5.92	2.78
		cellular_component	GO:0016020-membrane
		biological_process	GO:0042309-homoiothermy, GO:0050826-response to freezing, GO:0051260-protein homooligomerization, GO:0016068-type I hypersensitivity
LOC_Os03g10300.1	haemolysin-III, putative, expressed	molecular_function	GO:0016740-transferase activity	3.8	2.69	0.9	5.54	0.35
		cellular_component	GO:0016021-integral to membrane
LOC_Os03g12500.1	cytochrome P450, putative, expressed	molecular_function	GO:0004497-monooxygenase activity, GO:0005506-iron ion binding, GO:0009055-electron carrier activity, GO:0020037-heme binding, GO:0016829-lyase activity, GO:0046872-metal ion binding, GO:0047987-hydroperoxide dehydratase activity, GO:0016836-hydro-lyase activity, GO:0009978-allene oxide synthase activity	1.8	-0.29	-0.84	-0.88	-1.03
		cellular_component	GO:0016020-membrane, GO:0005739-mitochondrion, GO:0009507-chloroplast, GO:0009535-chloroplast thylakoid membrane, GO:0009941-chloroplast envelope, GO:0009579-thylakoid, GO:0010287-plastoglobule
		biological_process	GO:0006633-fatty acid biosynthetic process, GO:0008610-lipid biosynthetic process, GO:0031408-oxylipin biosynthetic process, GO:0009611-response to wounding, GO:0009753-response to jasmonic acid stimulus, GO:0009620-response to fungus, GO:0031407-oxylipin metabolic process
LOC_Os03g13810.1	expressed protein	-	-	3.42	3.75	5.17	5.71	0.47
LOC_Os03g13810.3	expressed protein	-	-	3.42	3.75	5.17	5.71	0.47
LOC_Os03g13810.2	expressed protein	-	-	3.42	3.75	5.17	5.71	0.47
LOC_Os03g16824.1	spotted leaf 11, putative, expressed	molecular_function	GO:0004842-ubiquitin-protein ligase activity, GO:0005488-binding, GO:0003677-DNA binding, GO:0003917-DNA topoisomerase type I activity	1.93	2.36	3.56	2.44	0.73
		cellular_component	GO:0000151-ubiquitin ligase complex, GO:0005694-chromosome
		biological_process	GO:0016567-protein ubiquitination, GO:0006265-DNA topological change
LOC_Os03g18170.1	STE_MEKK_ste11_MAP3K.13 - STE kinases include homologs to sterile 7, sterile 11 and sterile 20 from yeast, expressed	molecular_function	GO:0000166-nucleotide binding, GO:0004672-protein kinase activity, GO:0004674-protein serine/threonine kinase activity, GO:0005524-ATP binding, GO:0016301-kinase activity, GO:0004713-protein tyrosine kinase activity	3.57	5.17	3.47	-0.24	-0.93
		biological_process	GO:0006468-protein phosphorylation
LOC_Os03g18910.1	COBRA-like protein 7 precursor, putative, expressed	molecular_function	GO:0030246-carbohydrate binding	2.87	1.86	2.22	2.97	0.95
LOC_Os03g19020.2	PHD-finger family protein, expressed	molecular_function	GO:0005515-protein binding, GO:0008270-zinc ion binding, GO:0046872-metal ion binding	1.51	1.21	2.19	2.89	0.46
		cellular_component	GO:0005622-intracellular
LOC_Os03g19020.1	PHD-finger family protein, expressed	molecular_function	GO:0005515-protein binding, GO:0008270-zinc ion binding, GO:0046872-metal ion binding	1.51	1.21	2.19	2.89	0.46
		cellular_component	GO:0005622-intracellular
LOC_Os03g19020.3	PHD-finger family protein, expressed	molecular_function	GO:0005515-protein binding, GO:0008270-zinc ion binding, GO:0046872-metal ion binding	1.51	1.21	2.19	2.89	0.46
		cellular_component	GO:0005622-intracellular
LOC_Os03g19070.1	long cell-linked locus protein, putative, expressed	-	-	6.08	5.59	6.16	5.73	0.74
LOC_Os03g20330.1	VQ domain containing protein, putative, expressed	-	-	1.95	1.04	-0.63	2.4	-0.89
LOC_Os03g20500.1	OsFBX82 - F-box domain containing protein, expressed	molecular_function	GO:0050825-ice binding	2.48	2.85	1.39	-1.96	-0.98
		biological_process	GO:0042309-homoiothermy, GO:0050826-response to freezing
LOC_Os03g30890.1	S-locus-like receptor protein kinase, putative, expressed	molecular_function	GO:0000166-nucleotide binding, GO:0004672-protein kinase activity, GO:0004674-protein serine/threonine kinase activity, GO:0005524-ATP binding, GO:0005529-sugar binding, GO:0004872-receptor activity, GO:0016301-kinase activity, GO:0004252-serine-type endopeptidase activity, GO:0004713-protein tyrosine kinase activity	2.63	2.08	1.98	0.58	0.15
		cellular_component	GO:0005576-extracellular region
		biological_process	GO:0006468-protein phosphorylation, GO:0048544-recognition of pollen, GO:0006508-proteolysis, GO:0007596-blood coagulation
LOC_Os03g30890.2	S-locus-like receptor protein kinase, putative, expressed	molecular_function	GO:0000166-nucleotide binding, GO:0004672-protein kinase activity, GO:0004674-protein serine/threonine kinase activity, GO:0005524-ATP binding, GO:0005529-sugar binding, GO:0004252-serine-type endopeptidase activity, GO:0004713-protein tyrosine kinase activity	2.63	2.08	1.98	0.58	0.15
		cellular_component	GO:0005576-extracellular region
		biological_process	GO:0006468-protein phosphorylation, GO:0048544-recognition of pollen, GO:0006508-proteolysis, GO:0007596-blood coagulation
LOC_Os03g42630.1	No apical meristem protein, putative, expressed	molecular_function	GO:0003677-DNA binding	2.72	3.77	2.86	-1.86	-3.14
LOC_Os03g45850.1	OsSAUR16 - Auxin-responsive SAUR gene family member, expressed	molecular_function	GO:0005516-calmodulin binding	3.52	3.22	1.01	1.42	-2.32
		cellular_component	GO:0009536-plastid
		biological_process	GO:0009734-auxin mediated signaling pathway, GO:0050896-response to stimulus
LOC_Os03g49440.1	phosphatase, putative, expressed	molecular_function	GO:0003824-catalytic activity, GO:0016787-hydrolase activity	1.29	0.08	0.72	-0.94	2.19
		biological_process	GO:0008152-metabolic process
LOC_Os03g49440.2	phosphatase, putative, expressed	-	-	1.29	0.08	0.72	-0.94	2.19
LOC_Os03g50960.1	LTPL118 - Protease inhibitor/seed storage/LTP family protein precursor, expressed	molecular_function	GO:0008233-peptidase activity	4.5	6.69	7.34	8.02	5.12
		biological_process	GO:0006869-lipid transport
LOC_Os03g50960.2	LTPL118 - Protease inhibitor/seed storage/LTP family protein precursor, expressed	-	-	4.5	6.69	7.34	8.02	5.12
LOC_Os03g53020.1	helix-loop-helix DNA-binding domain containing protein, expressed	molecular_function	GO:0003677-DNA binding	3.35	4.62	1.8	1.53	1.3
		cellular_component	GO:0005634-nucleus
LOC_Os03g58790.1	ATPase, putative, expressed	molecular_function	GO:0000166-nucleotide binding, GO:0005524-ATP binding, GO:0017111-nucleoside-triphosphatase activity	3.41	3.97	3.1	3.82	-1.32
		cellular_component	GO:0005783-endoplasmic reticulum, GO:0005739-mitochondrion
		biological_process	GO:0009737-response to abscisic acid stimulus
LOC_Os03g60080.1	NAC domain-containing protein 67, putative, expressed	molecular_function	GO:0003677-DNA binding	2.67	3.05	0.31	0.14	0.58
LOC_Os03g60560.1	ZOS3-21 - C2H2 zinc finger protein, expressed	molecular_function	GO:0008270-zinc ion binding	3.12	3.42	5.38	7.28	3.93
		cellular_component	GO:0005622-intracellular
LOC_Os03g60570.1	ZOS3-22 - C2H2 zinc finger protein, expressed	molecular_function	GO:0008270-zinc ion binding	3.5	3.27	3.61	4.77	3.98
		cellular_component	GO:0005622-intracellular, GO:0005739-mitochondrion
LOC_Os03g02750.1	OsSub25 - Putative Subtilisin homologue, expressed	molecular_function	GO:0004252-serine-type endopeptidase activity, GO:0008233-peptidase activity, GO:0042802-identical protein binding	3.16	2.6	1.53	-2.52	1.4
		biological_process	GO:0006508-proteolysis, GO:0043086-negative regulation of catalytic activity
LOC_Os03g05460.1	expressed protein	-	-	2.25	3.5	4.73	5.24	0.09
LOC_Os03g05750.1	heavy-metal-associated domain-containing protein, putative, expressed	molecular_function	GO:0046872-metal ion binding	2.17	2.9	2.38	3.05	0.33
		biological_process	GO:0030001-metal ion transport
LOC_Os03g06080.1	heavy metal-associated domain containing protein, expressed	molecular_function	GO:0046872-metal ion binding, GO:0015097-mercury ion transmembrane transporter activity	5.06	4.85	6.75	9.13	Not express
		cellular_component	GO:0005886-plasma membrane
		biological_process	GO:0030001-metal ion transport, GO:0015694-mercury ion transport
LOC_Os03g08310.1	ZIM domain containing protein, putative, expressed	molecular_function	GO:0050825-ice binding, GO:0003735-structural constituent of ribosome	4.48	4.79	1.55	0.49	-0.64
		cellular_component	GO:0005622-intracellular, GO:0005840-ribosome
		biological_process	GO:0042309-homoiothermy, GO:0050826-response to freezing, GO:0006412-translation
LOC_Os03g08520.1	DUF581 domain containing protein, expressed	-	-	3.83	5.53	1.95	-1.47	-2.85
LOC_Os03g09070.1	leucine rich repeat domain containing protein, putative, expressed	molecular_function	GO:0005515-protein binding	2.12	3.07	1.99	4.61	-0.89
LOC_Os03g10900.1	disease resistance protein, putative, expressed	molecular_function	GO:0000166-nucleotide binding, GO:0005515-protein binding, GO:0005524-ATP binding, GO:0004176-ATP-dependent peptidase activity, GO:0004252-serine-type endopeptidase activity, GO:0017111-nucleoside-triphosphatase activity	4.28	3.27	5.21	6.79	0.9
		biological_process	GO:0006915-apoptotic process, GO:0006952-defense response, GO:0006508-proteolysis
LOC_Os03g12390.1	STE_MEK_ste7_MAP2K.6 - STE kinases include homologs to sterile 7, sterile 11 and sterile 20 from yeast, expressed	molecular_function	GO:0000166-nucleotide binding, GO:0004672-protein kinase activity, GO:0004674-protein serine/threonine kinase activity, GO:0005524-ATP binding, GO:0016301-kinase activity, GO:0004713-protein tyrosine kinase activity	2.83	0.73	0.17	-1.04	-0.59
		biological_process	GO:0006468-protein phosphorylation
LOC_Os03g12414.1	cyclin, putative, expressed	cellular_component	GO:0005634-nucleus	3.57	4.32	4.1	3.5	0.27
		biological_process	GO:0007049-cell cycle, GO:0051301-cell division
LOC_Os03g12414.2	cyclin, putative, expressed	cellular_component	GO:0005634-nucleus	3.57	4.32	4.1	3.5	0.27
		biological_process	GO:0007049-cell cycle, GO:0051301-cell division
LOC_Os03g13820.1	protein kinase family protein, putative, expressed	molecular_function	GO:0000166-nucleotide binding, GO:0004672-protein kinase activity, GO:0004674-protein serine/threonine kinase activity, GO:0005524-ATP binding, GO:0016301-kinase activity, GO:0004713-protein tyrosine kinase activity	3.34	3.87	5.12	5.97	1.13
		biological_process	GO:0006468-protein phosphorylation
LOC_Os03g13820.2	protein kinase family protein, putative, expressed	molecular_function	GO:0004672-protein kinase activity, GO:0005524-ATP binding	3.34	3.87	5.12	5.97	1.13
		biological_process	GO:0006468-protein phosphorylation
LOC_Os03g13840.1	senescence-associated protein, putative, expressed	cellular_component	GO:0005886-plasma membrane	1.4	0.87	2.8	3.85	-0.26
		biological_process	GO:0009644-response to high light intensity, GO:0009651-response to salt stress, GO:0009409-response to cold, GO:0009414-response to water deprivation
LOC_Os03g13840.2	senescence-associated protein, putative, expressed	-	-	1.4	0.87	2.8	3.85	-0.26
LOC_Os03g16800.2	clathrin assembly protein, putative, expressed	molecular_function	GO:0005543-phospholipid binding, GO:0005545-1-phosphatidylinositol binding, GO:0030276-clathrin binding	1.38	1.27	1.88	2.75	1.05
		cellular_component	GO:0030118-clathrin coat, GO:0005634-nucleus, GO:0005886-plasma membrane, GO:0005829-cytosol
		biological_process	GO:0048268-clathrin coat assembly
LOC_Os03g16800.1	clathrin assembly protein, putative, expressed	molecular_function	GO:0005543-phospholipid binding, GO:0005545-1-phosphatidylinositol binding, GO:0030276-clathrin binding	1.38	1.27	1.88	2.75	1.05
		cellular_component	GO:0030118-clathrin coat
		biological_process	GO:0048268-clathrin coat assembly
LOC_Os03g17010.1	RNA recognition motif containing protein, putative, expressed	molecular_function	GO:0000166-nucleotide binding, GO:0003676-nucleic acid binding	1.18	1.16	2.02	2.99	0.25
LOC_Os03g17010.2	RNA recognition motif containing protein, putative, expressed	molecular_function	GO:0000166-nucleotide binding, GO:0003676-nucleic acid binding	1.18	1.16	2.02	2.99	0.25
LOC_Os03g17010.3	RNA recognition motif containing protein, putative, expressed	molecular_function	GO:0000166-nucleotide binding, GO:0003676-nucleic acid binding	1.18	1.16	2.02	2.99	0.25
LOC_Os03g17130.1	bHelix-loop-helix transcription factor, putative, expressed	cellular_component	GO:0005634-nucleus	3.13	1.75	3.52	3.52	Not express
LOC_Os03g17700.1	CGMC_MAPKCGMC_2_ERK.2 - CGMC includes CDA, MAPK, GSK3, and CLKC kinases, expressed	molecular_function	GO:0000166-nucleotide binding, GO:0004672-protein kinase activity, GO:0004674-protein serine/threonine kinase activity, GO:0004707-MAP kinase activity, GO:0005524-ATP binding, GO:0016301-kinase activity, GO:0016740-transferase activity, GO:0004713-protein tyrosine kinase activity	1.74	1.4	1.85	1.29	0.47
		biological_process	GO:0006468-protein phosphorylation, GO:0006952-defense response, GO:0010200-response to chitin, GO:0006979-response to oxidative stress, GO:0009611-response to wounding, GO:0006970-response to osmotic stress, GO:0009409-response to cold, GO:0009617-response to bacterium, GO:0048481-ovule development, GO:0010120-camalexin biosynthetic process, GO:0000169-activation of MAPK activity involved in osm…
LOC_Os03g17760.1	RNA recognition motif containing protein, putative, expressed	molecular_function	GO:0000166-nucleotide binding, GO:0003676-nucleic acid binding	4.62	5.95	7.1	7.17	-0.39
LOC_Os03g19200.1	DNAJ heat shock N-terminal domain-containing protein, putative, expressed	molecular_function	GO:0005488-binding, GO:0031072-heat shock protein binding, GO:0050825-ice binding	1.91	2.49	2.6	-0.46	-0.23
		biological_process	GO:0042309-homoiothermy, GO:0050826-response to freezing
LOC_Os03g20090.1	MYB family transcription factor, putative, expressed	molecular_function	GO:0003677-DNA binding	3.5	3.29	2.09	1.3	1.53
		cellular_component	GO:0005634-nucleus
LOC_Os03g20840.1	disease resistance RPP13-like protein 1, putative, expressed	molecular_function	GO:0000166-nucleotide binding, GO:0005515-protein binding, GO:0005524-ATP binding, GO:0017111-nucleoside-triphosphatase activity	2.38	2.16	1.75	2.92	-1.3
		biological_process	GO:0006915-apoptotic process, GO:0006952-defense response
LOC_Os03g21380.2	OsCML27 - Calmodulin-related calcium sensor protein, expressed	molecular_function	GO:0005509-calcium ion binding, GO:0005506-iron ion binding, GO:0019825-oxygen binding, GO:0020037-heme binding	1.12	0.97	1.34	2.61	1.08
		cellular_component	GO:0009288-bacterial-type flagellum
		biological_process	GO:0001539-ciliary or flagellar motility, GO:0015671-oxygen transport
LOC_Os03g21380.1	OsCML27 - Calmodulin-related calcium sensor protein, expressed	molecular_function	GO:0005509-calcium ion binding, GO:0005506-iron ion binding, GO:0019825-oxygen binding, GO:0020037-heme binding	1.12	0.97	1.34	2.61	1.08
		cellular_component	GO:0009288-bacterial-type flagellum
		biological_process	GO:0001539-ciliary or flagellar motility, GO:0015671-oxygen transport
LOC_Os03g22720.1	expressed protein	-	-	1.11	-0.83	-0.98	-2.48	-3.11
LOC_Os03g22720.2	expressed protein	-	-	1.11	-0.83	-0.98	-2.48	-3.11
LOC_Os03g22720.3	expressed protein	-	-	1.11	-0.83	-0.98	-2.48	-3.11
LOC_Os03g28940.2	ZIM domain containing protein, putative, expressed	-	-	1.45	2.95	3.62	1.79	-0.46
LOC_Os03g28940.1	ZIM domain containing protein, putative, expressed	-	-	1.45	2.95	3.62	1.79	-0.46
LOC_Os03g31750.2	pyruvate, phosphate dikinase, chloroplast precursor, putative, expressed	molecular_function	GO:0003824-catalytic activity, GO:0005524-ATP binding, GO:0016301-kinase activity, GO:0016772-transferase activity, transferring phosphorus-containing groups, GO:0050242-pyruvate, phosphate dikinase activity	2.66	1.53	2.41	1.6	1.21
		cellular_component	GO:0005829-cytosol
		biological_process	GO:0016310-phosphorylation, GO:0008610-lipid biosynthetic process, GO:0009416-response to light stimulus, GO:0019252-starch biosynthetic process
LOC_Os03g31750.1	pyruvate, phosphate dikinase, chloroplast precursor, putative, expressed	molecular_function	GO:0003824-catalytic activity, GO:0005524-ATP binding, GO:0016301-kinase activity, GO:0016772-transferase activity, transferring phosphorus-containing groups, GO:0050242-pyruvate, phosphate dikinase activity, GO:0016740-transferase activity, GO:0000166-nucleotide binding, GO:0000287-magnesium ion binding, GO:0046872-metal ion binding	2.66	1.53	2.41	1.6	1.21
		cellular_component	GO:0005737-cytoplasm, GO:0005829-cytosol
		biological_process	GO:0016310-phosphorylation, GO:0009416-response to light stimulus, GO:0019252-starch biosynthetic process, GO:0008610-lipid biosynthetic process
LOC_Os03g31750.3	pyruvate, phosphate dikinase, chloroplast precursor, putative, expressed	molecular_function	GO:0003824-catalytic activity, GO:0005524-ATP binding, GO:0016301-kinase activity, GO:0016772-transferase activity, transferring phosphorus-containing groups, GO:0050242-pyruvate, phosphate dikinase activity	2.66	1.53	2.41	1.6	1.21
		cellular_component	GO:0005829-cytosol, GO:0005634-nucleus, GO:0009507-chloroplast, GO:0009570-chloroplast stroma
		biological_process	GO:0016310-phosphorylation, GO:0009416-response to light stimulus, GO:0019252-starch biosynthetic process, GO:0008610-lipid biosynthetic process
LOC_Os03g32220.1	ZOS3-11 - C2H2 zinc finger protein, expressed	molecular_function	GO:0008270-zinc ion binding	8.32	5.22	Not express	Not express	2.02
		cellular_component	GO:0005622-intracellular
LOC_Os03g32230.1	ZOS3-12 - C2H2 zinc finger protein, expressed	molecular_function	GO:0008270-zinc ion binding	4.65	4.15	2.02	2.88	2.3
		cellular_component	GO:0005622-intracellular
LOC_Os03g40930.1	expressed protein	cellular_component	GO:0005886-plasma membrane	2.45	4.44	6.49	5.83	0.82
LOC_Os03g41390.1	ZOS3-15 - C2H2 zinc finger protein, expressed	molecular_function	GO:0008270-zinc ion binding	2.01	3.13	3.69	1.88	1.57
		cellular_component	GO:0005622-intracellular
LOC_Os03g43880.1	PLA IIIA/PLP7, putative, expressed	molecular_function	GO:0016787-hydrolase activity, GO:0003677-DNA binding, GO:0004879-ligand-activated sequence-specific DNA binding RNA polymerase II transcription factor activity	5.67	3	2.26	0.94	-0.94
		cellular_component	GO:0005634-nucleus
		biological_process	GO:0006629-lipid metabolic process, GO:0008152-metabolic process, GO:0016042-lipid catabolic process, GO:0006355-regulation of transcription, DNA-dependent
LOC_Os03g50810.1	receptor protein kinase TMK1 precursor, putative, expressed	molecular_function	GO:0000166-nucleotide binding, GO:0004672-protein kinase activity, GO:0004674-protein serine/threonine kinase activity, GO:0005515-protein binding, GO:0005524-ATP binding, GO:0016301-kinase activity, GO:0004713-protein tyrosine kinase activity, GO:0004675-transmembrane receptor protein serine/threonine kinase activity	3.96	4.68	4.78	2.55	1.79
		cellular_component	GO:0005886-plasma membrane, GO:0009505-plant-type cell wall
		biological_process	GO:0006468-protein phosphorylation, GO:0009555-pollen development, GO:0007165-signal transduction
LOC_Os03g52410.1	expressed protein	-	-	3.99	2.62	-1.55	1.85	-0.19
LOC_Os03g55450.1	expressed protein	-	-	1.54	2.6	2.07	0.45	0.72
LOC_Os03g55450.2	expressed protein	-	-	1.54	2.6	2.07	0.45	0.72
LOC_Os03g56220.1	stress-induced protein, putative, expressed	cellular_component	GO:0005886-plasma membrane	4.22	4.57	3.77	1.61	0.21
LOC_Os03g61160.2	expressed protein	-	-	2.17	-0.21	1.38	-0.79	4.37
LOC_Os03g61160.3	expressed protein	-	-	2.17	-0.21	1.38	-0.79	4.37
LOC_Os03g61160.5	expressed protein	-	-	2.17	-0.21	1.38	-0.79	4.37
LOC_Os03g61160.1	expressed protein	-	-	2.17	-0.21	1.38	-0.79	4.37
LOC_Os03g61160.4	expressed protein	-	-	2.17	-0.21	1.38	-0.79	4.37
LOC_Os04g02530.2	expressed protein	-	-	2.83	-0.6	-0.4	-0.97	0.66
LOC_Os04g02530.3	expressed protein	-	-	2.83	-0.6	-0.4	-0.97	0.66
LOC_Os04g02530.4	expressed protein	-	-	2.83	-0.6	-0.4	-0.97	0.66
LOC_Os04g02530.1	expressed protein	-	-	2.83	-0.6	-0.4	-0.97	0.66
LOC_Os04g02900.1	dehydrogenase E1 component domain containing protein, expressed	molecular_function	GO:0004739-pyruvate dehydrogenase (acetyl-transferring) activity, GO:0016624-oxidoreductase activity, acting on the aldehyde or oxo group of donors, disulfide as acceptor	0.92	1.08	0.61	-0.14	-0.24
		cellular_component	GO:0043231-intracellular membrane-bounded organelle, GO:0009507-chloroplast, GO:0009941-chloroplast envelope
		biological_process	GO:0006096-glycolysis, GO:0008152-metabolic process, GO:0055114-oxidation-reduction process
LOC_Os04g02900.2	dehydrogenase E1 component domain containing protein, expressed	molecular_function	GO:0016624-oxidoreductase activity, acting on the aldehyde or oxo group of donors, disulfide as acceptor, GO:0004739-pyruvate dehydrogenase (acetyl-transferring) activity	0.92	1.08	0.61	-0.14	-0.24
		cellular_component	GO:0043231-intracellular membrane-bounded organelle
		biological_process	GO:0008152-metabolic process, GO:0006096-glycolysis, GO:0055114-oxidation-reduction process
LOC_Os04g14990.1	BURP domain containing protein, expressed	-	-	2.24	-1.28	-1.47	-3.17	1.79
LOC_Os04g21860.1	transposon protein, putative, Pong sub-class, expressed	-	-	5.08	5.69	6.53	7.86	0.4
LOC_Os04g32920.3	potassium transporter, putative, expressed	molecular_function	GO:0015079-potassium ion transmembrane transporter activity	1.76	2.28	2.58	4.16	0.23
		cellular_component	GO:0016020-membrane
		biological_process	GO:0006813-potassium ion transport
LOC_Os04g32920.1	potassium transporter, putative, expressed	molecular_function	GO:0015079-potassium ion transmembrane transporter activity, GO:0030955-potassium ion binding, GO:0009674-potassium:sodium symporter activity	1.76	2.28	2.58	4.16	0.23
		cellular_component	GO:0016020-membrane, GO:0005886-plasma membrane, GO:0016021-integral to membrane
		biological_process	GO:0006813-potassium ion transport, GO:0006810-transport, GO:0006811-ion transport
LOC_Os04g32920.2	potassium transporter, putative, expressed	molecular_function	GO:0015079-potassium ion transmembrane transporter activity, GO:0030955-potassium ion binding	1.76	2.28	2.58	4.16	0.23
		cellular_component	GO:0016020-membrane, GO:0005886-plasma membrane, GO:0016021-integral to membrane
		biological_process	GO:0006813-potassium ion transport, GO:0006810-transport, GO:0006811-ion transport
LOC_Os04g32920.5	potassium transporter, putative, expressed	molecular_function	GO:0015079-potassium ion transmembrane transporter activity	1.76	2.28	2.58	4.16	0.23
		cellular_component	GO:0016020-membrane
		biological_process	GO:0006813-potassium ion transport
LOC_Os04g32920.4	potassium transporter, putative, expressed	molecular_function	GO:0015079-potassium ion transmembrane transporter activity	1.76	2.28	2.58	4.16	0.23
		cellular_component	GO:0016020-membrane
		biological_process	GO:0006813-potassium ion transport
LOC_Os04g34140.1	U-box protein CMPG1, putative, expressed	molecular_function	GO:0004842-ubiquitin-protein ligase activity, GO:0005488-binding, GO:0003824-catalytic activity	1.46	2.33	3.03	1.53	1.39
		cellular_component	GO:0000151-ubiquitin ligase complex
		biological_process	GO:0016567-protein ubiquitination, GO:0008152-metabolic process
LOC_Os04g40630.3	BTBZ4 - Bric-a-Brac, Tramtrack, Broad Complex BTB domain with TAZ zinc finger and Calmodulin-binding domains, expressed	molecular_function	GO:0003712-transcription cofactor activity, GO:0004402-histone acetyltransferase activity, GO:0008270-zinc ion binding, GO:0005515-protein binding	1.5	-0.56	-1.27	-2.55	-0.42
		cellular_component	GO:0005634-nucleus
		biological_process	GO:0006355-regulation of transcription, DNA-dependent
LOC_Os04g40630.4	BTBZ4 - Bric-a-Brac, Tramtrack, Broad Complex BTB domain with TAZ zinc finger and Calmodulin-binding domains, expressed	molecular_function	GO:0003712-transcription cofactor activity, GO:0004402-histone acetyltransferase activity, GO:0008270-zinc ion binding, GO:0005515-protein binding	1.5	-0.56	-1.27	-2.55	-0.42
		cellular_component	GO:0005634-nucleus
		biological_process	GO:0006355-regulation of transcription, DNA-dependent
LOC_Os04g40630.1	BTBZ4 - Bric-a-Brac, Tramtrack, Broad Complex BTB domain with TAZ zinc finger and Calmodulin-binding domains, expressed	molecular_function	GO:0003712-transcription cofactor activity, GO:0004402-histone acetyltransferase activity, GO:0005515-protein binding, GO:0008270-zinc ion binding	1.5	-0.56	-1.27	-2.55	-0.42
		cellular_component	GO:0005634-nucleus
		biological_process	GO:0006355-regulation of transcription, DNA-dependent
LOC_Os04g40630.2	BTBZ4 - Bric-a-Brac, Tramtrack, Broad Complex BTB domain with TAZ zinc finger and Calmodulin-binding domains, expressed	molecular_function	GO:0003712-transcription cofactor activity, GO:0004402-histone acetyltransferase activity, GO:0008270-zinc ion binding, GO:0005515-protein binding	1.5	-0.56	-1.27	-2.55	-0.42
		cellular_component	GO:0005634-nucleus
		biological_process	GO:0006355-regulation of transcription, DNA-dependent
LOC_Os04g48290.1	MATE efflux family protein, putative, expressed	molecular_function	GO:0015238-drug transmembrane transporter activity, GO:0015297-antiporter activity	4.26	5.3	2.96	0.93	0.65
		cellular_component	GO:0016020-membrane
		biological_process	GO:0006855-drug transmembrane transport
LOC_Os04g49510.4	CAMK_CAMK_like.27 - CAMK includes calcium/calmodulin depedent protein kinases, expressed	molecular_function	GO:0000166-nucleotide binding, GO:0004672-protein kinase activity, GO:0004674-protein serine/threonine kinase activity, GO:0005524-ATP binding, GO:0004713-protein tyrosine kinase activity	1.15	1.28	1.96	2.15	0.22
		biological_process	GO:0006468-protein phosphorylation
LOC_Os04g49510.3	CAMK_CAMK_like.27 - CAMK includes calcium/calmodulin depedent protein kinases, expressed	molecular_function	GO:0004713-protein tyrosine kinase activity, GO:0005524-ATP binding, GO:0004674-protein serine/threonine kinase activity, GO:0004672-protein kinase activity	1.15	1.28	1.96	2.15	0.22
		biological_process	GO:0006468-protein phosphorylation
LOC_Os04g49510.2	CAMK_CAMK_like.27 - CAMK includes calcium/calmodulin depedent protein kinases, expressed	molecular_function	GO:0004713-protein tyrosine kinase activity, GO:0005524-ATP binding, GO:0005509-calcium ion binding, GO:0004674-protein serine/threonine kinase activity, GO:0004672-protein kinase activity	1.15	1.28	1.96	2.15	0.22
		biological_process	GO:0006468-protein phosphorylation
LOC_Os04g49510.1	CAMK_CAMK_like.27 - CAMK includes calcium/calmodulin depedent protein kinases, expressed	molecular_function	GO:0000166-nucleotide binding, GO:0004672-protein kinase activity, GO:0004674-protein serine/threonine kinase activity, GO:0005509-calcium ion binding, GO:0005524-ATP binding, GO:0004713-protein tyrosine kinase activity	1.15	1.28	1.96	2.15	0.22
		biological_process	GO:0006468-protein phosphorylation
LOC_Os04g58810.1	CAF1 family ribonuclease containing protein, putative, expressed	molecular_function	GO:0003676-nucleic acid binding	3.8	2.84	-0.31	-0.11	1.23
		cellular_component	GO:0005634-nucleus
LOC_Os04g59140.1	expressed protein	biological_process	GO:0016068-type I hypersensitivity	2.68	3.81	4.13	3.85	1.14
LOC_Os04g03980.1	flavin monooxygenase, putative, expressed	molecular_function	GO:0004499-flavin-containing monooxygenase activity, GO:0016491-oxidoreductase activity, GO:0050660-flavin adenine dinucleotide binding, GO:0050661-NADP binding	2.48	3.38	4.57	2.76	-0.94
		biological_process	GO:0055114-oxidation-reduction process, GO:0009742-brassinosteroid mediated signaling pathway, GO:0009851-auxin biosynthetic process
LOC_Os04g05010.1	CBS domain containing membrane protein, putative, expressed	-	-	2.39	0.08	0.25	-1.05	-0.45
LOC_Os04g06850.1	expressed protein	-	-	5.46	3.86	4.9	2.89	4.12
LOC_Os04g23550.1	basic helix-loop-helix family protein, putative, expressed	cellular_component	GO:0005634-nucleus	3.14	3.63	3.47	0.71	-0.48
LOC_Os04g23550.2	basic helix-loop-helix family protein, putative, expressed	cellular_component	GO:0005634-nucleus	3.14	3.63	3.47	0.71	-0.48
LOC_Os04g29450.1	transposon protein, putative, CACTA, En/Spm sub-class, expressed	-	-	2.55	1.72	1.8	0.59	1.54
LOC_Os04g31610.1	OsFBO3 - F-box and other domain containing protein, expressed	molecular_function	GO:0005488-binding, GO:0008270-zinc ion binding	2.48	2.45	2.01	2.04	0.48
		cellular_component	GO:0005634-nucleus
LOC_Os04g35650.1	pentatricopeptide, putative, expressed	molecular_function	GO:0050825-ice binding	2.57	2.08	2.22	2.07	1.25
		biological_process	GO:0042309-homoiothermy, GO:0050826-response to freezing
LOC_Os04g37770.1	transposon protein, putative, CACTA, En/Spm sub-class, expressed	molecular_function	GO:0003677-DNA binding, GO:0004879-ligand-activated sequence-specific DNA binding RNA polymerase II transcription factor activity, GO:0004969-histamine receptor activity	2	0.49	0.57	-0.97	3.51
		cellular_component	GO:0005634-nucleus, GO:0016021-integral to membrane
		biological_process	GO:0006355-regulation of transcription, DNA-dependent, GO:0007186-G-protein coupled receptor signaling pathway
LOC_Os04g41960.1	NADP-dependent oxidoreductase, putative, expressed	molecular_function	GO:0003824-catalytic activity, GO:0005488-binding, GO:0008270-zinc ion binding, GO:0016491-oxidoreductase activity	2.8	3.91	4.06	5.59	1.21
		biological_process	GO:0008152-metabolic process, GO:0055114-oxidation-reduction process
LOC_Os04g43440.1	NB-ARC/LRR disease resistance protein, putative, expressed	molecular_function	GO:0000166-nucleotide binding, GO:0005515-protein binding, GO:0005524-ATP binding, GO:0017111-nucleoside-triphosphatase activity	3.51	3.04	2.72	4.4	1.04
		biological_process	GO:0006915-apoptotic process, GO:0006952-defense response
LOC_Os04g43440.2	NB-ARC/LRR disease resistance protein, putative, expressed	-	-	3.51	3.04	2.72	4.4	1.04
LOC_Os04g43680.1	MYB family transcription factor, putative, expressed	molecular_function	GO:0003677-DNA binding	3.96	4.09	1.12	2.8	1.86
		cellular_component	GO:0005634-nucleus
		biological_process	GO:0006950-response to stress
LOC_Os04g43800.1	phenylalanine ammonia-lyase, putative, expressed	molecular_function	GO:0003824-catalytic activity, GO:0016211-ammonia ligase activity, GO:0016829-lyase activity, GO:0016841-ammonia-lyase activity, GO:0004634-phosphopyruvate hydratase activity	1.71	1.47	-0.58	-1.65	-1.97
		cellular_component	GO:0005737-cytoplasm, GO:0000015-phosphopyruvate hydratase complex
		biological_process	GO:0006559-L-phenylalanine catabolic process, GO:0009058-biosynthetic process, GO:0009698-phenylpropanoid metabolic process, GO:0006096-glycolysis
LOC_Os04g44500.1	GEM, putative, expressed	-	-	1.63	0.05	0.41	0.09	-1.9
LOC_Os04g45950.2	amino acid permease family protein, putative, expressed	molecular_function	GO:0015171-amino acid transmembrane transporter activity, GO:0005524-ATP binding, GO:0015197-peptide transporter activity	4.45	2.57	5.14	5.83	2.03
		cellular_component	GO:0016020-membrane, GO:0016021-integral to membrane
		biological_process	GO:0006810-transport, GO:0006865-amino acid transport, GO:0015833-peptide transport
LOC_Os04g45950.1	amino acid permease family protein, putative, expressed	molecular_function	GO:0005524-ATP binding, GO:0015197-peptide transporter activity	4.45	2.57	5.14	5.83	2.03
		cellular_component	GO:0016020-membrane
		biological_process	GO:0015833-peptide transport
LOC_Os04g46970.1	glucosyltransferase, putative, expressed	molecular_function	GO:0016758-transferase activity, transferring hexosyl groups	3.9	5.45	5.01	6.14	0.9
		biological_process	GO:0008152-metabolic process
LOC_Os04g46980.1	cis-zeatin O-glucosyltransferase, putative, expressed	molecular_function	GO:0016740-transferase activity, GO:0016757-transferase activity, transferring glycosyl groups, GO:0016758-transferase activity, transferring hexosyl groups	3.13	3.75	2.25	1.33	-0.34
		biological_process	GO:0008152-metabolic process
LOC_Os04g49450.1	MYB family transcription factor, putative, expressed	molecular_function	GO:0003677-DNA binding	3.29	5.25	7.37	7.05	-1.1
		cellular_component	GO:0005634-nucleus
LOC_Os04g49450.2	MYB family transcription factor, putative, expressed	-	-	3.29	5.25	7.37	7.05	-1.1
LOC_Os04g49550.1	RING-H2 finger protein ATL2A, putative, expressed	molecular_function	GO:0005515-protein binding, GO:0008270-zinc ion binding, GO:0046872-metal ion binding	2.05	2.63	2.14	0.93	0.41
LOC_Os04g51460.1	glycosyl hydrolases family 16, putative, expressed	molecular_function	GO:0004553-hydrolase activity, hydrolyzing O-glycosyl compounds, GO:0016762-xyloglucan:xyloglucosyl transferase activity, GO:0005506-iron ion binding, GO:0009055-electron carrier activity, GO:0020037-heme binding	5.35	6.18	6.68	4.93	1.14
		cellular_component	GO:0005618-cell wall, GO:0048046-apoplast, GO:0031361-integral to thylakoid membrane
		biological_process	GO:0005975-carbohydrate metabolic process, GO:0006073-cellular glucan metabolic process, GO:0015979-photosynthesis
LOC_Os04g51680.1	expressed protein	-	-	2.44	1.98	0.24	-3.67	-0.95
LOC_Os04g57550.1	amine oxidase, flavin-containing, domain containing protein, expressed	molecular_function	GO:0009055-electron carrier activity, GO:0016491-oxidoreductase activity, GO:0046592-polyamine oxidase activity	1.95	3.23	4.99	7.08	2.43
		cellular_component	GO:0005777-peroxisome
		biological_process	GO:0006598-polyamine catabolic process
LOC_Os04g57760.1	expressed protein	molecular_function	GO:0004952-dopamine receptor activity	1.59	0.77	2.14	2.69	2.35
		cellular_component	GO:0016021-integral to membrane
		biological_process	GO:0007186-G-protein coupled receptor signaling pathway
LOC_Os05g01940.1	zinc finger, RING-type, putative, expressed	molecular_function	GO:0005515-protein binding, GO:0008270-zinc ion binding, GO:0046872-metal ion binding	1.52	0.57	0.62	1.36	1.27
LOC_Os05g03760.1	zinc finger family protein, putative, expressed	molecular_function	GO:0003676-nucleic acid binding, GO:0008270-zinc ion binding, GO:0046872-metal ion binding, GO:0003677-DNA binding	1.53	0.35	-0.29	0.37	0.4
LOC_Os05g03860.1	CPuORF3 - conserved peptide uORF-containing transcript, expressed	molecular_function	GO:0003677-DNA binding, GO:0003700-sequence-specific DNA binding transcription factor activity, GO:0043565-sequence-specific DNA binding, GO:0046983-protein dimerization activity	2.33	3.24	3.66	4	0.35
		cellular_component	GO:0005634-nucleus
		biological_process	GO:0006355-regulation of transcription, DNA-dependent
LOC_Os05g03865.1	expressed protein	molecular_function	GO:0003677-DNA binding, GO:0003700-sequence-specific DNA binding transcription factor activity, GO:0043565-sequence-specific DNA binding, GO:0046983-protein dimerization activity	2.33	3.24	3.66	4	0.35
		cellular_component	GO:0005634-nucleus
		biological_process	GO:0006355-regulation of transcription, DNA-dependent
LOC_Os05g04820.1	MYB family transcription factor, putative, expressed	molecular_function	GO:0003677-DNA binding	1.84	2.11	1.02	-2.18	-3.96
		cellular_component	GO:0005634-nucleus
LOC_Os05g15880.1	glycosyl hydrolase, putative, expressed	molecular_function	GO:0003824-catalytic activity, GO:0004553-hydrolase activity, hydrolyzing O-glycosyl compounds, GO:0043169-cation binding	3.65	3.55	3.58	1.98	8.92
		biological_process	GO:0005975-carbohydrate metabolic process
LOC_Os05g25260.1	AP2 domain containing protein, expressed	molecular_function	GO:0003677-DNA binding, GO:0003700-sequence-specific DNA binding transcription factor activity	1.5	2.48	1.72	1.59	0.2
		cellular_component	GO:0005634-nucleus
		biological_process	GO:0006355-regulation of transcription, DNA-dependent
LOC_Os05g25770.1	WRKY45, expressed	molecular_function	GO:0003677-DNA binding, GO:0003700-sequence-specific DNA binding transcription factor activity, GO:0043565-sequence-specific DNA binding	1.91	2.83	2.8	2.55	-2.15
		cellular_component	GO:0005634-nucleus
LOC_Os05g27730.1	WRKY53, expressed	molecular_function	GO:0003677-DNA binding, GO:0003700-sequence-specific DNA binding transcription factor activity, GO:0043565-sequence-specific DNA binding	1.45	2.44	1.95	2.1	0.41
		cellular_component	GO:0005634-nucleus
LOC_Os05g34940.3	OsMADS4 - MADS-box family gene with MIKCc type-box, expressed	molecular_function	GO:0003700-sequence-specific DNA binding transcription factor activity, GO:0043565-sequence-specific DNA binding	3.29	1	2.7	3.47	0.43
		cellular_component	GO:0005634-nucleus
		biological_process	GO:0006355-regulation of transcription, DNA-dependent
LOC_Os05g34940.2	OsMADS4 - MADS-box family gene with MIKCc type-box, expressed	molecular_function	GO:0003677-DNA binding, GO:0003700-sequence-specific DNA binding transcription factor activity, GO:0043565-sequence-specific DNA binding	3.29	1	2.7	3.47	0.43
		cellular_component	GO:0005634-nucleus
		biological_process	GO:0006355-regulation of transcription, DNA-dependent
LOC_Os05g34940.1	OsMADS4 - MADS-box family gene with MIKCc type-box, expressed	molecular_function	GO:0003677-DNA binding, GO:0003700-sequence-specific DNA binding transcription factor activity, GO:0043565-sequence-specific DNA binding	3.29	1	2.7	3.47	0.43
		cellular_component	GO:0005634-nucleus, GO:0005737-cytoplasm
		biological_process	GO:0006355-regulation of transcription, DNA-dependent, GO:0007275-multicellular organismal development, GO:0009908-flower development, GO:0030154-cell differentiation
LOC_Os05g37190.1	ZOS5-08 - C2H2 zinc finger protein, expressed	molecular_function	GO:0008270-zinc ion binding	2.46	3.78	3.51	2.74	4.8
		cellular_component	GO:0005622-intracellular
LOC_Os05g37250.1	cytochrome P450, putative, expressed	molecular_function	GO:0004497-monooxygenase activity, GO:0005506-iron ion binding, GO:0009055-electron carrier activity, GO:0016491-oxidoreductase activity, GO:0020037-heme binding, GO:0046872-metal ion binding, GO:0018685-alkane 1-monooxygenase activity	1.95	3.53	1.78	0.41	0.13
		cellular_component	GO:0005792-microsome
		biological_process	GO:0055114-oxidation-reduction process
LOC_Os05g39930.1	spotted leaf 11, putative, expressed	molecular_function	GO:0004842-ubiquitin-protein ligase activity, GO:0005488-binding	1.54	0.49	0.89	-0.28	1.99
		cellular_component	GO:0000151-ubiquitin ligase complex
		biological_process	GO:0016567-protein ubiquitination
LOC_Os05g41590.1	glycerol-3-phosphate dehydrogenase, putative, expressed	molecular_function	GO:0003824-catalytic activity, GO:0004367-glycerol-3-phosphate dehydrogenase [NAD+] activity, GO:0005488-binding, GO:0016491-oxidoreductase activity, GO:0016614-oxidoreductase activity, acting on CH-OH group of donors, GO:0016616-oxidoreductase activity, acting on the CH-OH group of donors, NAD or NADP as acceptor, GO:0050662-coenzyme binding, GO:0051287-NAD binding	2.38	-0.09	0.72	3.2	1.31
		cellular_component	GO:0005737-cytoplasm, GO:0009331-glycerol-3-phosphate dehydrogenase complex, GO:0005829-cytosol
		biological_process	GO:0005975-carbohydrate metabolic process, GO:0006072-glycerol-3-phosphate metabolic process, GO:0008152-metabolic process, GO:0046168-glycerol-3-phosphate catabolic process, GO:0055114-oxidation-reduction process
LOC_Os05g44420.1	expressed protein	-	-	1.95	2.08	2.47	0.89	0.8
LOC_Os05g45410.1	HSF-type DNA-binding domain containing protein, expressed	molecular_function	GO:0003677-DNA binding, GO:0003700-sequence-specific DNA binding transcription factor activity, GO:0043565-sequence-specific DNA binding	1.95	2.23	1.38	4.81	0.17
		cellular_component	GO:0005634-nucleus
		biological_process	GO:0006355-regulation of transcription, DNA-dependent, GO:0006950-response to stress, GO:0008150-biological_process
LOC_Os05g45680.1	retrotransposon protein, putative, unclassified, expressed	-	-	5.34	4.72	4.56	4.74	2.02
LOC_Os05g46370.1	bHelix-loop-helix transcription factor, putative, expressed	cellular_component	GO:0005634-nucleus	2.38	-1.2	1.22	-1.38	0.07
LOC_Os05g46840.1	proline-rich protein, putative, expressed	-	-	2.87	2.85	2.7	1.75	1.47
LOC_Os05g02760.1	expressed protein	molecular_function	GO:0050825-ice binding	3.39	4.34	5.47	7.99	2.86
		biological_process	GO:0042309-homoiothermy, GO:0050826-response to freezing
LOC_Os05g03480.5	acyl-coenzyme A dehydrogenase, mitochondrial precursor, putative, expressed	molecular_function	GO:0003995-acyl-CoA dehydrogenase activity, GO:0016627-oxidoreductase activity, acting on the CH-CH group of donors	0.94	0.06	0.58	-0.69	1.69
		biological_process	GO:0008152-metabolic process
LOC_Os05g03480.4	acyl-coenzyme A dehydrogenase, mitochondrial precursor, putative, expressed	molecular_function	GO:0003995-acyl-CoA dehydrogenase activity, GO:0016627-oxidoreductase activity, acting on the CH-CH group of donors	0.94	0.06	0.58	-0.69	1.69
		biological_process	GO:0008152-metabolic process
LOC_Os05g03480.2	acyl-coenzyme A dehydrogenase, mitochondrial precursor, putative, expressed	molecular_function	GO:0003995-acyl-CoA dehydrogenase activity, GO:0009055-electron carrier activity, GO:0016491-oxidoreductase activity, GO:0016627-oxidoreductase activity, acting on the CH-CH group of donors, GO:0050660-flavin adenine dinucleotide binding, GO:0005524-ATP binding	0.94	0.06	0.58	-0.69	1.69
		cellular_component	GO:0005739-mitochondrion, GO:0005759-mitochondrial matrix
		biological_process	GO:0008152-metabolic process, GO:0055114-oxidation-reduction process
LOC_Os05g07300.1	serine/threonine-protein kinase receptor precursor, putative, expressed	molecular_function	GO:0000166-nucleotide binding, GO:0004672-protein kinase activity, GO:0004674-protein serine/threonine kinase activity, GO:0005524-ATP binding, GO:0005529-sugar binding, GO:0004713-protein tyrosine kinase activity	1.52	2.89	3.48	2.04	-0.36
		biological_process	GO:0006468-protein phosphorylation, GO:0048544-recognition of pollen
LOC_Os05g07300.2	serine/threonine-protein kinase receptor precursor, putative, expressed	molecular_function	GO:0004713-protein tyrosine kinase activity, GO:0005524-ATP binding, GO:0005529-sugar binding, GO:0004674-protein serine/threonine kinase activity, GO:0004672-protein kinase activity	1.52	2.89	3.48	2.04	-0.36
		biological_process	GO:0048544-recognition of pollen, GO:0006468-protein phosphorylation
LOC_Os05g27590.1	wound-induced protein WI12, putative, expressed	molecular_function	GO:0050825-ice binding	2.8	5.04	7.64	3.32	-0.27
		biological_process	GO:0042309-homoiothermy, GO:0050826-response to freezing
LOC_Os05g27930.3	AP2 domain containing protein, expressed	molecular_function	GO:0003677-DNA binding, GO:0003700-sequence-specific DNA binding transcription factor activity	1.15	2.04	3.68	4.95	1.23
		cellular_component	GO:0005634-nucleus
		biological_process	GO:0006355-regulation of transcription, DNA-dependent
LOC_Os05g27930.1	AP2 domain containing protein, expressed	molecular_function	GO:0003677-DNA binding, GO:0003700-sequence-specific DNA binding transcription factor activity	1.15	2.04	3.68	4.95	1.23
		cellular_component	GO:0005634-nucleus
		biological_process	GO:0006355-regulation of transcription, DNA-dependent
LOC_Os05g27930.4	AP2 domain containing protein, expressed	molecular_function	GO:0003677-DNA binding, GO:0003700-sequence-specific DNA binding transcription factor activity	1.15	2.04	3.68	4.95	1.23
		cellular_component	GO:0005634-nucleus
		biological_process	GO:0006355-regulation of transcription, DNA-dependent
LOC_Os05g27930.2	AP2 domain containing protein, expressed	molecular_function	GO:0003677-DNA binding, GO:0003700-sequence-specific DNA binding transcription factor activity	1.15	2.04	3.68	4.95	1.23
		cellular_component	GO:0005634-nucleus
		biological_process	GO:0006355-regulation of transcription, DNA-dependent
LOC_Os05g35500.1	MYB family transcription factor, putative, expressed	molecular_function	GO:0003677-DNA binding	2.17	2.4	2.85	2.76	1.61
		cellular_component	GO:0005634-nucleus
LOC_Os05g37080.1	No apical meristem protein, putative, expressed	molecular_function	GO:0003677-DNA binding	2	0.44	0.5	-1.67	0.66
LOC_Os05g37520.1	expressed protein	molecular_function	GO:0005488-binding	2.54	3.46	4.2	3.52	-0.15
		cellular_component	GO:0005622-intracellular
		biological_process	GO:0006396-RNA processing
LOC_Os05g37520.2	expressed protein	cellular_component	GO:0005622-intracellular	2.54	3.46	4.2	3.52	-0.15
		biological_process	GO:0006396-RNA processing
LOC_Os05g37660.1	transferase family protein, putative, expressed	molecular_function	GO:0016747-transferase activity, transferring acyl groups other than amino-acyl groups	2.78	4.47	3.69	1.5	-0.81
LOC_Os05g39720.1	WRKY70, expressed	molecular_function	GO:0003677-DNA binding, GO:0003700-sequence-specific DNA binding transcription factor activity, GO:0043565-sequence-specific DNA binding	3.02	3.49	3.08	3.87	0.41
		cellular_component	GO:0005634-nucleus
LOC_Os05g41630.1	translation initiation factor eIF3 subunit, putative, expressed	-	-	2.43	2.44	1.82	2.38	-4.15
LOC_Os05g41660.1	ICE-like protease p20 domain containing protein, putative, expressed	molecular_function	GO:0004197-cysteine-type endopeptidase activity, GO:0015385-sodium:hydrogen antiporter activity, GO:0008234-cysteine-type peptidase activity	5.75	4.75	5.6	4.48	2.61
		cellular_component	GO:0016021-integral to membrane, GO:0009507-chloroplast, GO:0005886-plasma membrane
		biological_process	GO:0006508-proteolysis, GO:0006814-sodium ion transport, GO:0006885-regulation of pH, GO:0006917-induction of apoptosis
LOC_Os05g42360.1	expressed protein	molecular_function	GO:0050825-ice binding, GO:0003735-structural constituent of ribosome	4.04	3.66	6.13	5.56	-0.32
		cellular_component	GO:0005622-intracellular, GO:0005840-ribosome
		biological_process	GO:0042309-homoiothermy, GO:0050826-response to freezing, GO:0006412-translation
LOC_Os05g45670.1	expressed protein	-	-	5.36	5.71	4.49	4.27	1.35
LOC_Os05g46760.1	STE_MEKK_ste11_MAP3K.19 - STE kinases include homologs to sterile 7, sterile 11 and sterile 20 from yeast, expressed	molecular_function	GO:0004672-protein kinase activity, GO:0004674-protein serine/threonine kinase activity, GO:0005524-ATP binding, GO:0004713-protein tyrosine kinase activity	3.12	3.2	3.18	4.28	0.67
		biological_process	GO:0006468-protein phosphorylation
LOC_Os05g50960.1	polygalacturonase, putative, expressed	molecular_function	GO:0004650-polygalacturonase activity, GO:0016787-hydrolase activity, GO:0016798-hydrolase activity, acting on glycosyl bonds	3.19	0.79	3.25	5.27	1.76
		biological_process	GO:0005975-carbohydrate metabolic process, GO:0008152-metabolic process
LOC_Os06g03670.1	dehydration-responsive element-binding protein, putative, expressed	molecular_function	GO:0003677-DNA binding, GO:0003700-sequence-specific DNA binding transcription factor activity, GO:0050825-ice binding, GO:0003735-structural constituent of ribosome	6.68	6.65	2.75	3.18	2.14
		cellular_component	GO:0005634-nucleus, GO:0005622-intracellular, GO:0005840-ribosome
		biological_process	GO:0006355-regulation of transcription, DNA-dependent, GO:0006950-response to stress, GO:0042309-homoiothermy, GO:0050826-response to freezing, GO:0006412-translation, GO:0009409-response to cold, GO:0009414-response to water deprivation, GO:0009631-cold acclimation
LOC_Os06g04220.1	expressed protein	molecular_function	GO:0050825-ice binding	2.37	1.33	-1.15	1.25	3.33
		biological_process	GO:0042309-homoiothermy, GO:0050826-response to freezing
LOC_Os06g10780.1	AP2 domain containing protein, expressed	molecular_function	GO:0003677-DNA binding, GO:0003700-sequence-specific DNA binding transcription factor activity, GO:0050825-ice binding	3.67	2.63	5.78	4.34	3.44
		cellular_component	GO:0005634-nucleus
		biological_process	GO:0006355-regulation of transcription, DNA-dependent, GO:0042309-homoiothermy, GO:0050826-response to freezing
LOC_Os06g11150.1	DUF1645 domain containing protein, putative, expressed	-	-	1.55	1.81	3.12	2.68	-0.01
LOC_Os06g12500.1	membrane associated DUF588 domain containing protein, putative, expressed	cellular_component	GO:0016020-membrane, GO:0016021-integral to membrane	4.03	3.36	3.71	2.74	2.19
LOC_Os06g14450.2	exo70 exocyst complex subunit family protein, putative, expressed	cellular_component	GO:0000145-exocyst	1.98	1.89	2.85	3.53	0.18
		biological_process	GO:0006887-exocytosis
LOC_Os06g14450.3	exo70 exocyst complex subunit family protein, putative, expressed	cellular_component	GO:0000145-exocyst	1.98	1.89	2.85	3.53	0.18
		biological_process	GO:0006887-exocytosis
LOC_Os06g14450.1	exo70 exocyst complex subunit family protein, putative, expressed	cellular_component	GO:0000145-exocyst	1.98	1.89	2.85	3.53	0.18
		biological_process	GO:0006887-exocytosis
LOC_Os06g17880.1	NBS-LRR disease resistance protein, putative, expressed	molecular_function	GO:0005524-ATP binding, GO:0016491-oxidoreductase activity	2.77	3.56	6.07	6.32	0.12
		biological_process	GO:0006915-apoptotic process, GO:0006952-defense response, GO:0055114-oxidation-reduction process
LOC_Os06g33970.1	VQ domain containing protein, putative, expressed	-	-	2.79	2.71	1.15	0.18	0.36
LOC_Os06g36390.1	expressed protein	-	-	1.67	2.24	3.78	2.86	2.13
LOC_Os06g36390.2	expressed protein	-	-	1.67	2.24	3.78	2.86	2.13
LOC_Os06g39370.1	OsFBK16 - F-box domain and kelch repeat containing protein, expressed	-	-	1.91	2.07	1.6	-1.75	1.3
LOC_Os06g40180.1	phospholipase D, putative, expressed	molecular_function	GO:0003824-catalytic activity, GO:0004630-phospholipase D activity, GO:0005509-calcium ion binding	2.61	4.56	4.38	1.08	-1.78
		cellular_component	GO:0016020-membrane
		biological_process	GO:0008152-metabolic process, GO:0046470-phosphatidylcholine metabolic process
LOC_Os06g45570.1	VQ domain containing protein, putative, expressed	-	-	1.79	1.67	1.16	1.8	0.55
LOC_Os06g46950.1	EF hand family protein, putative, expressed	molecular_function	GO:0005509-calcium ion binding	1.74	0.71	-0.24	1.34	0.66
LOC_Os06g48160.1	glycosyl hydrolases family 16, putative, expressed	molecular_function	GO:0004553-hydrolase activity, hydrolyzing O-glycosyl compounds, GO:0016762-xyloglucan:xyloglucosyl transferase activity, GO:0080039-xyloglucan endotransglucosylase activity	3.14	4.33	5.18	2.91	-1.56
		cellular_component	GO:0005618-cell wall, GO:0048046-apoplast, GO:0005737-cytoplasm, GO:0005886-plasma membrane, GO:0009505-plant-type cell wall
		biological_process	GO:0005975-carbohydrate metabolic process, GO:0006073-cellular glucan metabolic process, GO:0010411-xyloglucan metabolic process, GO:0009408-response to heat, GO:0009733-response to auxin stimulus, GO:0009409-response to cold, GO:0009741-response to brassinosteroid stimulus, GO:0009612-response to mechanical stimulus, GO:0009739-response to gibberellin stimulus, GO:0007568-aging, GO:0042545-cell …
LOC_Os06g49470.1	peptidyl-prolyl cis-trans isomerase, putative, expressed	molecular_function	GO:0003755-peptidyl-prolyl cis-trans isomerase activity, GO:0016853-isomerase activity, GO:0003677-DNA binding	3.83	4.39	5.21	6.92	1.44
		cellular_component	GO:0000786-nucleosome, GO:0005634-nucleus, GO:0009507-chloroplast, GO:0005783-endoplasmic reticulum, GO:0005829-cytosol, GO:0005771-multivesicular body, GO:0005795-Golgi stack, GO:0005624-membrane fraction, GO:0005886-plasma membrane
		biological_process	GO:0006457-protein folding, GO:0006334-nucleosome assembly, GO:0048364-root development
LOC_Os06g51360.2	lysM domain containing protein, putative, expressed	-	-	1.65	3.01	2.64	2.02	-0.16
LOC_Os06g51360.1	lysM domain containing protein, putative, expressed	biological_process	GO:0016998-cell wall macromolecule catabolic process	1.65	3.01	2.64	2.02	-0.16
LOC_Os06g02180.1	CSLD2 - cellulose synthase-like family D, expressed	molecular_function	GO:0016740-transferase activity, GO:0016757-transferase activity, transferring glycosyl groups, GO:0016760-cellulose synthase (UDP-forming) activity	1.48	1.01	1.39	1.88	-0.19
		cellular_component	GO:0005794-Golgi apparatus, GO:0016020-membrane, GO:0016021-integral to membrane, GO:0005886-plasma membrane, GO:0005783-endoplasmic reticulum, GO:0030173-integral to Golgi membrane
		biological_process	GO:0007047-cellular cell wall organization, GO:0030244-cellulose biosynthetic process, GO:0009409-response to cold, GO:0048767-root hair elongation
LOC_Os06g03370.1	retrotransposon protein, putative, Ty3-gypsy subclass, expressed	-	-	4.48	5.33	7.73	7.65	5.34
LOC_Os06g10160.1	tyrosine protein kinase domain containing protein, putative, expressed	molecular_function	GO:0004672-protein kinase activity, GO:0004674-protein serine/threonine kinase activity, GO:0005524-ATP binding, GO:0004713-protein tyrosine kinase activity	1.67	3.05	2.22	0	-0.55
		biological_process	GO:0006468-protein phosphorylation
LOC_Os06g13850.1	OsFBX193 - F-box domain containing protein, expressed	-	-	2.72	3.35	3.25	2.09	2.16
LOC_Os06g35700.1	reticuline oxidase-like protein precursor, putative, expressed	molecular_function	GO:0003824-catalytic activity, GO:0016491-oxidoreductase activity, GO:0050660-flavin adenine dinucleotide binding	2.37	0.7	-0.67	-0.44	3.57
		cellular_component	GO:0005618-cell wall, GO:0048046-apoplast, GO:0005886-plasma membrane, GO:0005739-mitochondrion, GO:0005773-vacuole, GO:0009505-plant-type cell wall
		biological_process	GO:0009793-embryo development ending in seed dormancy, GO:0010197-polar nucleus fusion, GO:0006979-response to oxidative stress
LOC_Os06g40090.1	VQ domain containing protein, putative, expressed	molecular_function	GO:0050825-ice binding	2.54	2.52	3.99	2.73	-0.25
		biological_process	GO:0042309-homoiothermy, GO:0050826-response to freezing
LOC_Os06g43090.1	MYB transcription factor TaMYB1, putative, expressed	molecular_function	GO:0003677-DNA binding	3.55	2.97	1.29	0.98	3.15
		cellular_component	GO:0005634-nucleus
LOC_Os06g44010.1	WRKY28, expressed	molecular_function	GO:0003677-DNA binding, GO:0003700-sequence-specific DNA binding transcription factor activity, GO:0043565-sequence-specific DNA binding, GO:0050825-ice binding	2.3	2.52	0.54	-1.73	-0.22
		cellular_component	GO:0005634-nucleus
		biological_process	GO:0042309-homoiothermy, GO:0050826-response to freezing
LOC_Os06g44250.1	haemolysin-III, putative, expressed	molecular_function	GO:0004872-receptor activity	4.05	5.32	4.69	3.23	2.22
		cellular_component	GO:0016021-integral to membrane
LOC_Os06g44800.1	transposon protein, putative, Ac/Ds sub-class, expressed	molecular_function	GO:0046983-protein dimerization activity	2.98	0.84	1.66	-1.31	1.43
LOC_Os06g46140.1	expressed protein	-	-	2.62	1.24	1.52	2.68	0.61
LOC_Os06g49750.1	kelch motif family protein, expressed	molecular_function	GO:0005249-voltage-gated potassium channel activity	4.31	5.59	5.68	4.64	0.23
		cellular_component	GO:0016021-integral to membrane
		biological_process	GO:0006813-potassium ion transport
LOC_Os07g05940.1	9-cis-epoxycarotenoid dioxygenase 1, chloroplast precursor, putative, expressed	molecular_function	GO:0016702-oxidoreductase activity, acting on single donors with incorporation of molecular oxygen, incorporation of two atoms of oxygen	4.76	3.91	5.92	2.74	5.94
LOC_Os07g07320.1	glutathione S-transferase, putative, expressed	molecular_function	GO:0016740-transferase activity	2.25	3.39	3.23	3.71	1.11
		cellular_component	GO:0009507-chloroplast
		biological_process	GO:0080167-response to karrikin, GO:0048527-lateral root development, GO:0009704-de-etiolation, GO:0060416-response to growth hormone stimulus, GO:0046686-response to cadmium ion
LOC_Os07g09814.3	OsFBX221 - F-box domain containing protein, expressed	-	-	1.18	-1.35	-0.37	-0.74	0.9
LOC_Os07g09814.1	OsFBX221 - F-box domain containing protein, expressed	-	-	1.18	-1.35	-0.37	-0.74	0.9
LOC_Os07g09814.2	OsFBX221 - F-box domain containing protein, expressed	-	-	1.18	-1.35	-0.37	-0.74	0.9
LOC_Os07g12340.1	NAC domain-containing protein 67, putative, expressed	molecular_function	GO:0003677-DNA binding	3.05	2.78	2.75	3.98	0.95
		cellular_component	GO:0005634-nucleus
LOC_Os07g14150.2	cytidine deaminase, putative, expressed	molecular_function	GO:0003824-catalytic activity, GO:0008270-zinc ion binding, GO:0016787-hydrolase activity	1.46	-0.1	0.05	0.16	2.38
LOC_Os07g14150.3	cytidine deaminase, putative, expressed	molecular_function	GO:0008270-zinc ion binding, GO:0016787-hydrolase activity, GO:0003824-catalytic activity	1.46	-0.1	0.05	0.16	2.38
LOC_Os07g14150.4	cytidine deaminase, putative, expressed	molecular_function	GO:0008270-zinc ion binding, GO:0016787-hydrolase activity, GO:0003824-catalytic activity	1.46	-0.1	0.05	0.16	2.38
LOC_Os07g14150.5	cytidine deaminase, putative, expressed	molecular_function	GO:0003824-catalytic activity, GO:0008270-zinc ion binding, GO:0016787-hydrolase activity	1.46	-0.1	0.05	0.16	2.38
LOC_Os07g14150.6	cytidine deaminase, putative, expressed	molecular_function	GO:0003824-catalytic activity, GO:0008270-zinc ion binding, GO:0016787-hydrolase activity	1.46	-0.1	0.05	0.16	2.38
LOC_Os07g14150.7	cytidine deaminase, putative, expressed	molecular_function	GO:0008270-zinc ion binding, GO:0016787-hydrolase activity, GO:0003824-catalytic activity	1.46	-0.1	0.05	0.16	2.38
LOC_Os07g14150.1	cytidine deaminase, putative, expressed	molecular_function	GO:0003824-catalytic activity, GO:0008270-zinc ion binding, GO:0016787-hydrolase activity	1.46	-0.1	0.05	0.16	2.38
LOC_Os07g23570.1	cytochrome P450 72A1, putative, expressed	molecular_function	GO:0004497-monooxygenase activity, GO:0005506-iron ion binding, GO:0009055-electron carrier activity, GO:0016491-oxidoreductase activity, GO:0020037-heme binding, GO:0046872-metal ion binding	3.07	5.8	5.15	5.69	2.97
		biological_process	GO:0055114-oxidation-reduction process
LOC_Os07g28340.1	transposon protein, putative, unclassified, expressed	-	-	3.54	2.15	1.91	1.6	4.97
LOC_Os07g29170.1	transposon protein, putative, CACTA, En/Spm sub-class, expressed	-	-	2.67	1.09	1.9	-0.15	1.72
LOC_Os07g34280.1	CXE carboxylesterase, putative, expressed	molecular_function	GO:0016787-hydrolase activity	2.39	0.19	-2.37	-3.04	0.8
		biological_process	GO:0008152-metabolic process
LOC_Os07g34570.2	FAD dependent oxidoreductase domain containing protein, expressed	molecular_function	GO:0005215-transporter activity, GO:0009055-electron carrier activity, GO:0016491-oxidoreductase activity	3.14	5.21	8.24	8.44	5.8
		cellular_component	GO:0016020-membrane
		biological_process	GO:0009228-thiamine biosynthetic process, GO:0006810-transport
LOC_Os07g34570.1	FAD dependent oxidoreductase domain containing protein, expressed	molecular_function	GO:0005215-transporter activity, GO:0009055-electron carrier activity, GO:0016491-oxidoreductase activity	3.14	5.21	8.24	8.44	5.8
		cellular_component	GO:0016020-membrane
		biological_process	GO:0009228-thiamine biosynthetic process, GO:0006810-transport
LOC_Os07g36170.1	chitin-inducible gibberellin-responsive protein, putative, expressed	cellular_component	GO:0005634-nucleus	1.86	1.99	3.79	4.18	1.09
LOC_Os07g36170.2	chitin-inducible gibberellin-responsive protein, putative, expressed	cellular_component	GO:0005634-nucleus	1.86	1.99	3.79	4.18	1.09
LOC_Os07g37454.1	urate anion exchanger, putative, expressed	-	-	4.37	4.74	3.07	0.15	2.83
LOC_Os07g38090.1	zinc finger family protein, putative, expressed	molecular_function	GO:0003676-nucleic acid binding, GO:0008270-zinc ion binding, GO:0046872-metal ion binding, GO:0003677-DNA binding	1.12	1.4	2.43	3.82	0.35
LOC_Os07g38090.2	zinc finger family protein, putative, expressed	molecular_function	GO:0003676-nucleic acid binding, GO:0008270-zinc ion binding, GO:0046872-metal ion binding, GO:0003677-DNA binding	1.12	1.4	2.43	3.82	0.35
LOC_Os07g39350.1	transporter family protein, putative, expressed	molecular_function	GO:0005215-transporter activity, GO:0022891-substrate-specific transmembrane transporter activity, GO:0015145-monosaccharide transmembrane transporter activity, GO:0005365-myo-inositol transmembrane transporter activity, GO:0015148-D-xylose transmembrane transporter activity, GO:0015168-glycerol transmembrane transporter activity, GO:0015575-mannitol transmembrane transporter activity, GO:0015576…	1.56	2.39	3.39	1.73	0.36
		cellular_component	GO:0016020-membrane, GO:0016021-integral to membrane, GO:0005886-plasma membrane
		biological_process	GO:0006810-transport, GO:0055085-transmembrane transport, GO:0008643-carbohydrate transport, GO:0015749-monosaccharide transport
LOC_Os07g42324.1	expressed protein	molecular_function	GO:0050825-ice binding	2.54	5.66	5.12	3.33	-0.71
		biological_process	GO:0042309-homoiothermy, GO:0050826-response to freezing
LOC_Os07g46950.3	ligA, putative, expressed	-	-	1.17	-4.17	-3.89	-7.67	3.54
LOC_Os07g46950.4	ligA, putative, expressed	molecular_function	GO:0003824-catalytic activity, GO:0005488-binding, GO:0016491-oxidoreductase activity, GO:0050660-flavin adenine dinucleotide binding, GO:0004022-alcohol dehydrogenase (NAD) activity, GO:0008667-2,3-dihydro-2,3-dihydroxybenzoate dehydrogenase activity	1.17	-4.17	-3.89	-7.67	3.54
		biological_process	GO:0008152-metabolic process, GO:0009239-enterobactin biosynthetic process, GO:0055114-oxidation-reduction process
LOC_Os07g46950.2	ligA, putative, expressed	molecular_function	GO:0003824-catalytic activity, GO:0005488-binding, GO:0016491-oxidoreductase activity, GO:0004022-alcohol dehydrogenase (NAD) activity, GO:0008667-2,3-dihydro-2,3-dihydroxybenzoate dehydrogenase activity	1.17	-4.17	-3.89	-7.67	3.54
		biological_process	GO:0008152-metabolic process, GO:0009239-enterobactin biosynthetic process, GO:0055114-oxidation-reduction process
LOC_Os07g07990.1	uncharacterized protein At4g06744 precursor, putative, expressed	molecular_function	GO:0005515-protein binding	3.19	3.79	5.21	4.64	2.5
LOC_Os07g13520.1	expressed protein	-	-	4.24	4.63	5.38	6.72	1.35
LOC_Os07g34520.2	isocitrate lyase, putative, expressed	molecular_function	GO:0003824-catalytic activity, GO:0004451-isocitrate lyase activity, GO:0016829-lyase activity	2.66	-5.91	-5.34	-5.61	5.03
		biological_process	GO:0008152-metabolic process, GO:0019752-carboxylic acid metabolic process
LOC_Os07g34520.1	isocitrate lyase, putative, expressed	molecular_function	GO:0003824-catalytic activity, GO:0004451-isocitrate lyase activity, GO:0016829-lyase activity	2.66	-5.91	-5.34	-5.61	5.03
		biological_process	GO:0008152-metabolic process, GO:0019752-carboxylic acid metabolic process
LOC_Os07g34520.3	isocitrate lyase, putative, expressed	molecular_function	GO:0003824-catalytic activity, GO:0004451-isocitrate lyase activity	2.66	-5.91	-5.34	-5.61	5.03
		biological_process	GO:0008152-metabolic process, GO:0019752-carboxylic acid metabolic process
LOC_Os07g37320.1	transporter family protein, putative, expressed	molecular_function	GO:0005215-transporter activity, GO:0022891-substrate-specific transmembrane transporter activity, GO:0008506-sucrose:hydrogen symporter activity, GO:0015145-monosaccharide transmembrane transporter activity	3.05	4.63	4.81	3.23	-1.22
		cellular_component	GO:0016020-membrane, GO:0016021-integral to membrane, GO:0005886-plasma membrane, GO:0005634-nucleus, GO:0005773-vacuole
		biological_process	GO:0006810-transport, GO:0055085-transmembrane transport, GO:0009624-response to nematode
LOC_Os07g37480.1	expressed protein	-	-	3.63	5.26	5.89	5.65	1.46
LOC_Os07g38170.1	remorin, putative, expressed	molecular_function	GO:0003677-DNA binding, GO:0005524-ATP binding	3.26	3.69	4.2	3.09	0.81
		cellular_component	GO:0005634-nucleus
		biological_process	GO:0006355-regulation of transcription, DNA-dependent
LOC_Os07g48280.1	expressed protein	-	-	2.18	2.1	1.28	1	1.6
LOC_Os07g48280.2	expressed protein	-	-	2.18	2.1	1.28	1	1.6
LOC_Os07g48280.3	expressed protein	-	-	2.18	2.1	1.28	1	1.6
LOC_Os07g48630.1	ethylene-insensitive 3, putative, expressed	molecular_function	GO:0003677-DNA binding	2.01	2.8	2.94	2.12	0.42
		cellular_component	GO:0005634-nucleus
		biological_process	GO:0009723-response to ethylene stimulus, GO:0042742-defense response to bacterium
LOC_Os07g48630.2	ethylene-insensitive 3, putative, expressed	cellular_component	GO:0005634-nucleus	2.01	2.8	2.94	2.12	0.42
LOC_Os08g03310.4	zinc finger family protein, putative, expressed	molecular_function	GO:0000166-nucleotide binding, GO:0003676-nucleic acid binding, GO:0003723-RNA binding, GO:0008270-zinc ion binding	0.66	-1.09	-2.08	-2.93	-0.61
LOC_Os08g03310.5	zinc finger family protein, putative, expressed	molecular_function	GO:0003676-nucleic acid binding, GO:0008270-zinc ion binding, GO:0003723-RNA binding	0.66	-1.09	-2.08	-2.93	-0.61
LOC_Os08g03310.6	zinc finger family protein, putative, expressed	molecular_function	GO:0003676-nucleic acid binding, GO:0008270-zinc ion binding, GO:0003723-RNA binding	0.66	-1.09	-2.08	-2.93	-0.61
LOC_Os08g03310.3	zinc finger family protein, putative, expressed	molecular_function	GO:0000166-nucleotide binding, GO:0003676-nucleic acid binding, GO:0003723-RNA binding, GO:0008270-zinc ion binding	0.66	-1.09	-2.08	-2.93	-0.61
LOC_Os08g03310.1	zinc finger family protein, putative, expressed	molecular_function	GO:0000166-nucleotide binding, GO:0003676-nucleic acid binding, GO:0003723-RNA binding, GO:0008270-zinc ion binding, GO:0003677-DNA binding, GO:0046872-metal ion binding	0.66	-1.09	-2.08	-2.93	-0.61
LOC_Os08g03310.2	zinc finger family protein, putative, expressed	molecular_function	GO:0000166-nucleotide binding, GO:0003676-nucleic acid binding, GO:0003723-RNA binding, GO:0008270-zinc ion binding	0.66	-1.09	-2.08	-2.93	-0.61
LOC_Os08g04340.1	plastocyanin-like domain containing protein, putative, expressed	molecular_function	GO:0005507-copper ion binding, GO:0009055-electron carrier activity, GO:0017153-sodium:dicarboxylate symporter activity	2.94	0.54	2.85	4.62	0.73
		cellular_component	GO:0016020-membrane
		biological_process	GO:0006835-dicarboxylic acid transport
LOC_Os08g06010.1	transporter, major facilitator family, putative, expressed	-	-	2.78	4.68	5.84	4.18	0.19
LOC_Os08g10500.1	expressed protein	-	-	2.61	2.47	3.07	3.72	3.04
LOC_Os08g14200.1	glycosyl hydrolases family 16, putative, expressed	molecular_function	GO:0004553-hydrolase activity, hydrolyzing O-glycosyl compounds, GO:0016762-xyloglucan:xyloglucosyl transferase activity	2.78	2.63	4.07	5.11	1.74
		cellular_component	GO:0005618-cell wall, GO:0048046-apoplast
		biological_process	GO:0005975-carbohydrate metabolic process, GO:0006073-cellular glucan metabolic process
LOC_Os08g17160.1	plastocyanin-like domain containing protein, putative, expressed	molecular_function	GO:0005507-copper ion binding, GO:0009055-electron carrier activity	3.9	4.51	2.82	-0.34	-3.9
LOC_Os08g32060.1	spotted leaf 11, putative, expressed	molecular_function	GO:0004842-ubiquitin-protein ligase activity, GO:0005488-binding	2.91	2.35	-1.69	-0.26	3.3
		cellular_component	GO:0000151-ubiquitin ligase complex
		biological_process	GO:0016567-protein ubiquitination
LOC_Os08g35110.1	OsSAUR33 - Auxin-responsive SAUR gene family member, expressed	molecular_function	GO:0005516-calmodulin binding	4.18	5.12	6.1	3.83	0.06
		cellular_component	GO:0005739-mitochondrion
		biological_process	GO:0009734-auxin mediated signaling pathway, GO:0050896-response to stimulus
LOC_Os08g35580.1	expressed protein	-	-	3.01	1.29	-1	-2.75	1.39
LOC_Os08g36910.1	alpha-amylase precursor, putative, expressed	molecular_function	GO:0003824-catalytic activity, GO:0004556-alpha-amylase activity, GO:0005509-calcium ion binding, GO:0043169-cation binding, GO:0016787-hydrolase activity, GO:0016798-hydrolase activity, acting on glycosyl bonds, GO:0046872-metal ion binding	3.62	5.94	6.39	4.02	0.34
		cellular_component	GO:0005575-cellular_component, GO:0048046-apoplast
		biological_process	GO:0005975-carbohydrate metabolic process, GO:0005983-starch catabolic process, GO:0005987-sucrose catabolic process, GO:0008152-metabolic process, GO:0009737-response to abscisic acid stimulus, GO:0009739-response to gibberellin stimulus
LOC_Os08g36910.2	alpha-amylase precursor, putative, expressed	molecular_function	GO:0003824-catalytic activity, GO:0004556-alpha-amylase activity, GO:0005509-calcium ion binding, GO:0043169-cation binding	3.62	5.94	6.39	4.02	0.34
		biological_process	GO:0005975-carbohydrate metabolic process
LOC_Os08g36910.3	alpha-amylase precursor, putative, expressed	molecular_function	GO:0003824-catalytic activity, GO:0043169-cation binding, GO:0004556-alpha-amylase activity, GO:0005509-calcium ion binding	3.62	5.94	6.39	4.02	0.34
		biological_process	GO:0005975-carbohydrate metabolic process
LOC_Os08g36920.1	AP2 domain containing protein, expressed	molecular_function	GO:0003677-DNA binding, GO:0003700-sequence-specific DNA binding transcription factor activity	5.41	5.67	1.69	-0.08	0.49
		cellular_component	GO:0005634-nucleus
		biological_process	GO:0006355-regulation of transcription, DNA-dependent
LOC_Os08g39540.1	zinc knuckle domain containing protein, expressed	molecular_function	GO:0003676-nucleic acid binding, GO:0008270-zinc ion binding, GO:0046872-metal ion binding	3.88	-0.97	0.32	1.16	1.34
LOC_Os08g39694.1	cytochrome P450, putative, expressed	molecular_function	GO:0004497-monooxygenase activity, GO:0005506-iron ion binding, GO:0009055-electron carrier activity, GO:0016491-oxidoreductase activity, GO:0020037-heme binding, GO:0046872-metal ion binding	1.66	0.71	0.82	0.36	1.7
		biological_process	GO:0055114-oxidation-reduction process
LOC_Os08g39694.3	cytochrome P450, putative, expressed	molecular_function	GO:0004497-monooxygenase activity, GO:0005506-iron ion binding, GO:0009055-electron carrier activity, GO:0020037-heme binding	1.66	0.71	0.82	0.36	1.7
LOC_Os08g39694.2	cytochrome P450, putative, expressed	molecular_function	GO:0004497-monooxygenase activity, GO:0005506-iron ion binding, GO:0009055-electron carrier activity, GO:0016491-oxidoreductase activity, GO:0020037-heme binding, GO:0046872-metal ion binding	1.66	0.71	0.82	0.36	1.7
		biological_process	GO:0055114-oxidation-reduction process
LOC_Os08g01090.1	B3 DNA binding domain containing protein, expressed	molecular_function	GO:0003677-DNA binding, GO:0003700-sequence-specific DNA binding transcription factor activity	0.9	0.4	0.51	0.79	1.29
		cellular_component	GO:0005634-nucleus
		biological_process	GO:0006355-regulation of transcription, DNA-dependent
LOC_Os08g01090.2	B3 DNA binding domain containing protein, expressed	molecular_function	GO:0003677-DNA binding	0.9	0.4	0.51	0.79	1.29
		cellular_component	GO:0005634-nucleus
		biological_process	GO:0006355-regulation of transcription, DNA-dependent
LOC_Os08g06344.1	transposon protein, putative, CACTA, En/Spm sub-class, expressed	molecular_function	GO:0000166-nucleotide binding, GO:0003676-nucleic acid binding, GO:0004386-helicase activity, GO:0005524-ATP binding, GO:0008026-ATP-dependent helicase activity, GO:0016787-hydrolase activity, GO:0003723-RNA binding, GO:0005245-voltage-gated calcium channel activity	0.93	2.15	4.12	5.69	-0.35
		cellular_component	GO:0016021-integral to membrane
		biological_process	GO:0006816-calcium ion transport
LOC_Os08g06344.2	transposon protein, putative, CACTA, En/Spm sub-class, expressed	molecular_function	GO:0000166-nucleotide binding, GO:0003676-nucleic acid binding, GO:0004386-helicase activity, GO:0005524-ATP binding, GO:0008026-ATP-dependent helicase activity, GO:0016787-hydrolase activity, GO:0003723-RNA binding, GO:0005245-voltage-gated calcium channel activity	0.93	2.15	4.12	5.69	-0.35
		cellular_component	GO:0016021-integral to membrane
		biological_process	GO:0006816-calcium ion transport
LOC_Os08g06344.3	transposon protein, putative, CACTA, En/Spm sub-class, expressed	molecular_function	GO:0000166-nucleotide binding, GO:0003676-nucleic acid binding, GO:0004386-helicase activity, GO:0005524-ATP binding, GO:0008026-ATP-dependent helicase activity, GO:0016787-hydrolase activity, GO:0003723-RNA binding, GO:0005245-voltage-gated calcium channel activity	0.93	2.15	4.12	5.69	-0.35
		cellular_component	GO:0016021-integral to membrane
		biological_process	GO:0006816-calcium ion transport
LOC_Os08g08700.1	ubiquitin family protein, putative, expressed	-	-	4.42	4.58	7.51	7.31	-0.39
LOC_Os08g12950.1	transposon protein, putative, Pong sub-class, expressed	-	-	6.16	6.66	7.28	8.64	1.06
LOC_Os08g28214.1	tesmin/TSO1-like CXC domain containing protein, expressed	-	-	0.98	-0.2	0.42	0.34	0.64
LOC_Os08g28214.2	tesmin/TSO1-like CXC domain containing protein, expressed	-	-	0.98	-0.2	0.42	0.34	0.64
LOC_Os08g28214.3	tesmin/TSO1-like CXC domain containing protein, expressed	-	-	0.98	-0.2	0.42	0.34	0.64
LOC_Os08g28214.6	tesmin/TSO1-like CXC domain containing protein, expressed	-	-	0.98	-0.2	0.42	0.34	0.64
LOC_Os08g28214.4	tesmin/TSO1-like CXC domain containing protein, expressed	-	-	0.98	-0.2	0.42	0.34	0.64
LOC_Os08g28214.5	tesmin/TSO1-like CXC domain containing protein, expressed	-	-	0.98	-0.2	0.42	0.34	0.64
LOC_Os08g30150.1	1-aminocyclopropane-1-carboxylate oxidase homolog 1, putative, expressed	molecular_function	GO:0016491-oxidoreductase activity	2.2	4.06	1.74	-1.55	-0.87
LOC_Os08g35760.1	Cupin domain containing protein, expressed	molecular_function	GO:0030145-manganese ion binding, GO:0045735-nutrient reservoir activity, GO:0046872-metal ion binding	3.38	2.54	2.18	0.24	-1.73
		cellular_component	GO:0048046-apoplast, GO:0005576-extracellular region
LOC_Os08g37370.1	mitochondrial carrier protein, putative, expressed	molecular_function	GO:0005488-binding, GO:0005215-transporter activity, GO:0005310-dicarboxylic acid transmembrane transporter activity	1.8	0.92	-0.31	-0.05	0.01
		cellular_component	GO:0016020-membrane, GO:0016021-integral to membrane, GO:0005739-mitochondrion, GO:0005743-mitochondrial inner membrane
		biological_process	GO:0006810-transport, GO:0006839-mitochondrial transport
LOC_Os08g37370.2	mitochondrial carrier protein, putative, expressed	molecular_function	GO:0005488-binding, GO:0005215-transporter activity	1.8	0.92	-0.31	-0.05	0.01
		cellular_component	GO:0016020-membrane, GO:0016021-integral to membrane, GO:0005739-mitochondrion, GO:0005743-mitochondrial inner membrane
		biological_process	GO:0006810-transport, GO:0006839-mitochondrial transport
LOC_Os08g37660.1	plastocyanin-like domain containing protein, putative, expressed	molecular_function	GO:0005507-copper ion binding, GO:0009055-electron carrier activity	1.74	1.79	2.3	-0.12	1.64
LOC_Os08g39840.1	lipoxygenase, chloroplast precursor, putative, expressed	molecular_function	GO:0005506-iron ion binding, GO:0009055-electron carrier activity, GO:0016165-lipoxygenase activity, GO:0016491-oxidoreductase activity, GO:0016702-oxidoreductase activity, acting on single donors with incorporation of molecular oxygen, incorporation of two atoms of oxygen, GO:0046872-metal ion binding, GO:0016166-phytoene dehydrogenase activity	1.51	1.17	1.28	2.16	-0.57
		cellular_component	GO:0009507-chloroplast, GO:0009536-plastid
		biological_process	GO:0006633-fatty acid biosynthetic process, GO:0008610-lipid biosynthetic process, GO:0031408-oxylipin biosynthetic process, GO:0055114-oxidation-reduction process, GO:0009607-response to biotic stimulus, GO:0009611-response to wounding, GO:0051707-response to other organism
LOC_Os09g09390.1	transposon protein, putative, CACTA, En/Spm sub-class	-	-	3.02	0.47	1.53	0.82	1.38
LOC_Os09g16510.1	WRKY74, expressed	molecular_function	GO:0003677-DNA binding, GO:0003700-sequence-specific DNA binding transcription factor activity, GO:0043565-sequence-specific DNA binding	1.5	1.83	1.93	1.92	0.32
		cellular_component	GO:0005634-nucleus
LOC_Os09g19970.1	expressed protein	molecular_function	GO:0005198-structural molecule activity	3.58	3.95	5.5	7.47	2.17
		cellular_component	GO:0015629-actin cytoskeleton
		biological_process	GO:0007155-cell adhesion
LOC_Os09g21120.1	armadillo/beta-catenin repeat family protein, putative, expressed	molecular_function	GO:0004842-ubiquitin-protein ligase activity, GO:0005488-binding, GO:0003676-nucleic acid binding, GO:0004519-endonuclease activity	2.09	1.93	1.84	0.87	4.66
		cellular_component	GO:0000151-ubiquitin ligase complex, GO:0005727-extrachromosomal circular DNA
		biological_process	GO:0016567-protein ubiquitination, GO:0009405-pathogenesis
LOC_Os09g24970.1	expressed protein	-	-	1.95	2.14	2	0.91	1.13
LOC_Os09g28440.1	AP2 domain containing protein, expressed	molecular_function	GO:0003677-DNA binding, GO:0003700-sequence-specific DNA binding transcription factor activity	3.5	1.74	-0.68	-1.64	0.13
		cellular_component	GO:0005634-nucleus
		biological_process	GO:0006355-regulation of transcription, DNA-dependent
LOC_Os09g29480.2	2-aminoethanethiol dioxygenase, putative, expressed	molecular_function	GO:0047800-cysteamine dioxygenase activity	6.68	7.93	9.64	7.99	0.77
		biological_process	GO:0055114-oxidation-reduction process
LOC_Os09g29480.1	2-aminoethanethiol dioxygenase, putative, expressed	molecular_function	GO:0047800-cysteamine dioxygenase activity	6.68	7.93	9.64	7.99	0.77
		biological_process	GO:0055114-oxidation-reduction process
LOC_Os09g29480.3	2-aminoethanethiol dioxygenase, putative, expressed	molecular_function	GO:0047800-cysteamine dioxygenase activity	6.68	7.93	9.64	7.99	0.77
		biological_process	GO:0055114-oxidation-reduction process
LOC_Os09g30490.1	EF hand family protein, expressed	molecular_function	GO:0005509-calcium ion binding	2.43	4.2	5.14	5.69	-0.88
LOC_Os09g36550.1	armadillo/beta-catenin repeat family protein, putative, expressed	molecular_function	GO:0005488-binding	2.15	3.16	3.63	1.93	-1.27
		cellular_component	GO:0005634-nucleus, GO:0005737-cytoplasm, GO:0090404-pollen tube tip, GO:0005886-plasma membrane
		biological_process	GO:0030036-actin cytoskeleton organization, GO:0009860-pollen tube growth
LOC_Os09g37394.1	OsSAUR44 - Auxin-responsive SAUR gene family member, expressed	-	-	3.75	4.27	3.03	0.41	-2.38
LOC_Os09g07150.1	expressed protein	molecular_function	GO:0050825-ice binding, GO:0003677-DNA binding, GO:0004879-ligand-activated sequence-specific DNA binding RNA polymerase II transcription factor activity	3.69	0.31	0.8	0.25	-1.3
		cellular_component	GO:0005634-nucleus
		biological_process	GO:0042309-homoiothermy, GO:0050826-response to freezing, GO:0006355-regulation of transcription, DNA-dependent
LOC_Os09g07154.1	expressed protein	-	-	2.61	-1.28	-0.01	-3.86	-1.37
LOC_Os09g09540.1	transposon protein, putative, unclassified, expressed	-	-	2.83	0.24	1.83	1.41	2.71
LOC_Os09g17152.1	OsFBX319 - F-box domain containing protein, expressed	-	-	4.98	4.33	1.28	1.8	0.75
LOC_Os09g21210.1	beta-glucan-binding protein 4, putative, expressed	molecular_function	GO:0033903-endo-1,3(4)-beta-glucanase activity	1.76	1.13	1.5	1.58	1.34
		biological_process	GO:0016998-cell wall macromolecule catabolic process
LOC_Os09g23570.1	inactive receptor kinase At2g26730 precursor, putative, expressed	molecular_function	GO:0004672-protein kinase activity, GO:0005515-protein binding, GO:0005524-ATP binding, GO:0004872-receptor activity, GO:0016301-kinase activity, GO:0004713-protein tyrosine kinase activity, GO:0004674-protein serine/threonine kinase activity, GO:0004969-histamine receptor activity	1.88	2.09	4.7	3.73	2.3
		cellular_component	GO:0016021-integral to membrane
		biological_process	GO:0006468-protein phosphorylation, GO:0008152-metabolic process, GO:0007186-G-protein coupled receptor signaling pathway
LOC_Os09g24580.1	EF hand family protein, putative, expressed	molecular_function	GO:0005509-calcium ion binding	1.49	-1.14	-0.3	1.41	0
LOC_Os09g25060.1	WRKY76, expressed	molecular_function	GO:0003677-DNA binding, GO:0003700-sequence-specific DNA binding transcription factor activity, GO:0043565-sequence-specific DNA binding	1.5	3.17	1.89	0.4	-2.22
		cellular_component	GO:0005634-nucleus
LOC_Os09g25250.1	transposon protein, putative, CACTA, En/Spm sub-class, expressed	-	-	2.92	1.99	2.07	0.01	1.56
LOC_Os09g29130.1	ZF-HD protein dimerisation region containing protein, expressed	molecular_function	GO:0003677-DNA binding	1.74	2.94	3.02	0.6	-0.97
LOC_Os09g31438.1	OsSPL17 - SBP-box gene family member, expressed	molecular_function	GO:0003677-DNA binding, GO:0008270-zinc ion binding, GO:0046872-metal ion binding, GO:0050825-ice binding	3.72	3.51	1.45	-0.75	0.16
		cellular_component	GO:0005634-nucleus
		biological_process	GO:0042309-homoiothermy, GO:0050826-response to freezing
LOC_Os09g34290.1	transposon protein, putative, CACTA, En/Spm sub-class, expressed	-	-	2.7	4.34	5.32	5.27	0.55
LOC_Os09g35010.1	dehydration-responsive element-binding protein, putative, expressed	molecular_function	GO:0003677-DNA binding, GO:0003700-sequence-specific DNA binding transcription factor activity	5.1	5.23	2.5	-0.21	0.36
		cellular_component	GO:0005634-nucleus
		biological_process	GO:0006355-regulation of transcription, DNA-dependent, GO:0006950-response to stress
LOC_Os09g35020.1	AP2 domain containing protein, expressed	molecular_function	GO:0003677-DNA binding, GO:0003700-sequence-specific DNA binding transcription factor activity	3.8	1.16	-1.22	-1.71	0.03
		cellular_component	GO:0005634-nucleus
		biological_process	GO:0006355-regulation of transcription, DNA-dependent, GO:0006950-response to stress
LOC_Os09g35030.1	dehydration-responsive element-binding protein, putative, expressed	molecular_function	GO:0003677-DNA binding, GO:0003700-sequence-specific DNA binding transcription factor activity	4.38	3.62	2.05	0.05	1.05
		cellular_component	GO:0005634-nucleus
		biological_process	GO:0006355-regulation of transcription, DNA-dependent, GO:0006950-response to stress
LOC_Os09g35600.1	MATE domain containing protein, expressed	molecular_function	GO:0015238-drug transmembrane transporter activity, GO:0015297-antiporter activity, GO:0005351-sugar:hydrogen symporter activity	4.75	5.65	0.72	-2.65	-2.2
		cellular_component	GO:0016020-membrane
		biological_process	GO:0006855-drug transmembrane transport, GO:0009401-phosphoenolpyruvate-dependent sugar phosphotransferase system
LOC_Os09g37480.1	OsSAUR53 - Auxin-responsive SAUR gene family member, expressed	molecular_function	GO:0005516-calmodulin binding	2.93	4.18	4.03	2.76	-2.47
		cellular_component	GO:0005739-mitochondrion
		biological_process	GO:0009734-auxin mediated signaling pathway, GO:0050896-response to stimulus
LOC_Os09g38520.1	DOMON domain containing protein, expressed	molecular_function	GO:0004500-dopamine beta-monooxygenase activity	1.72	1.83	2.08	3.61	0.01
		biological_process	GO:0006548-histidine catabolic process
LOC_Os01g01160.1	heat shock protein DnaJ, putative, expressed	molecular_function	GO:0031072-heat shock protein binding	-2	-1.93	-1.81	-2.17	-0.64
LOC_Os01g01360.1	peptide transporter PTR2, putative, expressed	molecular_function	GO:0005215-transporter activity	-3.03	-3.77	-5.21	-4.63	-0.37
		cellular_component	GO:0016020-membrane, GO:0016021-integral to membrane
		biological_process	GO:0006810-transport, GO:0006857-oligopeptide transport
LOC_Os01g01770.1	ZOS1-01 - C2H2 zinc finger protein, expressed	molecular_function	GO:0004527-exonuclease activity, GO:0008270-zinc ion binding, GO:0003676-nucleic acid binding	-4.51	-4.6	-4.33	-4.07	Not express
		cellular_component	GO:0005622-intracellular
LOC_Os01g02139.1	expressed protein	-	-	-2.58	-4.03	-4.61	-6.63	0.51
LOC_Os01g02150.1	sulfated surface glycoprotein 185 precursor, putative, expressed	molecular_function	GO:0003677-DNA binding, GO:0004879-ligand-activated sequence-specific DNA binding RNA polymerase II transcription factor activity	-3.51	-6.51	-5.85	-8.68	-2.32
		cellular_component	GO:0005634-nucleus, GO:0016021-integral to membrane
		biological_process	GO:0006355-regulation of transcription, DNA-dependent, GO:0007186-G-protein coupled receptor signaling pathway
LOC_Os01g02870.1	auxin-induced protein 5NG4, putative, expressed	cellular_component	GO:0016020-membrane	-1.64	-3.15	-3.65	-4.85	-1.69
LOC_Os01g04010.1	expressed protein	-	-	-4.53	-3.03	-3.21	-4.01	0.23
LOC_Os01g04030.1	signal peptidase complex subunit 3, putative, expressed	molecular_function	GO:0008233-peptidase activity	-2.05	-3.75	-3.67	-3.74	0.19
		cellular_component	GO:0005787-signal peptidase complex, GO:0016021-integral to membrane
		biological_process	GO:0006465-signal peptide processing
LOC_Os01g04710.1	aspartic proteinase, putative, expressed	molecular_function	GO:0004190-aspartic-type endopeptidase activity, GO:0008233-peptidase activity, GO:0016787-hydrolase activity	-2.76	-3.78	-6.58	Not express	-1.58
		biological_process	GO:0006508-proteolysis
LOC_Os01g04950.3	peptide transporter PTR2, putative, expressed	molecular_function	GO:0005215-transporter activity, GO:0042936-dipeptide transporter activity, GO:0042937-tripeptide transporter activity	-0.96	-2.32	-2.31	-1.46	2.07
		cellular_component	GO:0016020-membrane, GO:0016021-integral to membrane, GO:0005886-plasma membrane
		biological_process	GO:0006810-transport, GO:0006857-oligopeptide transport, GO:0006807-nitrogen compound metabolic process, GO:0042938-dipeptide transport, GO:0042939-tripeptide transport, GO:0009860-pollen tube growth
LOC_Os01g04950.1	peptide transporter PTR2, putative, expressed	molecular_function	GO:0005215-transporter activity	-0.96	-2.32	-2.31	-1.46	2.07
		cellular_component	GO:0016020-membrane, GO:0016021-integral to membrane
		biological_process	GO:0006810-transport, GO:0006857-oligopeptide transport
LOC_Os01g04950.4	peptide transporter PTR2, putative, expressed	molecular_function	GO:0005215-transporter activity	-0.96	-2.32	-2.31	-1.46	2.07
		cellular_component	GO:0016020-membrane
		biological_process	GO:0006857-oligopeptide transport
LOC_Os01g04950.2	peptide transporter PTR2, putative, expressed	molecular_function	GO:0005215-transporter activity	-0.96	-2.32	-2.31	-1.46	2.07
		cellular_component	GO:0016020-membrane, GO:0016021-integral to membrane
		biological_process	GO:0006810-transport, GO:0006857-oligopeptide transport
LOC_Os01g06150.1	expressed protein	-	-	-3.53	-6.2	-5.93	Not express	-2.22
LOC_Os01g07770.1	peroxidase precursor, putative, expressed	molecular_function	GO:0004601-peroxidase activity, GO:0009055-electron carrier activity, GO:0020037-heme binding	-2.01	0.83	1.53	-2.34	-1.97
		biological_process	GO:0006979-response to oxidative stress, GO:0055114-oxidation-reduction process
LOC_Os01g08160.1	MYB family transcription factor, putative, expressed	molecular_function	GO:0003677-DNA binding, GO:0050825-ice binding	-2.44	-2.8	-4.02	-6.09	0.2
		cellular_component	GO:0005634-nucleus
		biological_process	GO:0042309-homoiothermy, GO:0050826-response to freezing
LOC_Os01g08340.1	zinc finger family protein, putative, expressed	molecular_function	GO:0005515-protein binding, GO:0008270-zinc ion binding, GO:0046872-metal ion binding	-2.61	-1.83	-2.03	-2.08	0.41
LOC_Os01g08810.1	cytochrome P450, putative, expressed	molecular_function	GO:0004497-monooxygenase activity, GO:0005506-iron ion binding, GO:0009055-electron carrier activity, GO:0016491-oxidoreductase activity, GO:0020037-heme binding, GO:0046872-metal ion binding	-2.99	-6.39	-4.54	-5.87	-0.21
		biological_process	GO:0055114-oxidation-reduction process
LOC_Os01g09190.1	expressed protein	-	-	-3.73	-4.73	-7.63	Not express	-2.23
LOC_Os01g09450.1	OsIAA2 - Auxin-responsive Aux/IAA gene family member, expressed	cellular_component	GO:0005622-intracellular, GO:0005634-nucleus	-2.17	-2.82	-1.89	-3.45	-1.36
		biological_process	GO:0006417-regulation of translation, GO:0009733-response to auxin stimulus
LOC_Os01g09450.2	OsIAA2 - Auxin-responsive Aux/IAA gene family member, expressed	cellular_component	GO:0005634-nucleus, GO:0005622-intracellular	-2.17	-2.82	-1.89	-3.45	-1.36
		biological_process	GO:0006417-regulation of translation, GO:0009733-response to auxin stimulus
LOC_Os01g09830.1	OsGrx_A2 - glutaredoxin subgroup III, expressed	molecular_function	GO:0009055-electron carrier activity, GO:0015035-protein disulfide oxidoreductase activity, GO:0005524-ATP binding	-2.15	-1.68	-1.76	-5.32	-4.41
		cellular_component	GO:0005737-cytoplasm
		biological_process	GO:0045454-cell redox homeostasis, GO:0006810-transport, GO:0022900-electron transport chain, GO:0006457-protein folding
LOC_Os01g10040.1	cytochrome P450, putative, expressed	molecular_function	GO:0004497-monooxygenase activity, GO:0005506-iron ion binding, GO:0009055-electron carrier activity, GO:0016491-oxidoreductase activity, GO:0020037-heme binding, GO:0046872-metal ion binding, GO:0005524-ATP binding, GO:0015197-peptide transporter activity	-1.62	-3.19	-3.05	-2.57	1.15
		cellular_component	GO:0016020-membrane, GO:0016021-integral to membrane
		biological_process	GO:0055114-oxidation-reduction process, GO:0015833-peptide transport
LOC_Os01g10040.2	cytochrome P450, putative, expressed	molecular_function	GO:0004497-monooxygenase activity, GO:0005506-iron ion binding, GO:0009055-electron carrier activity, GO:0020037-heme binding	-1.62	-3.19	-3.05	-2.57	1.15
		biological_process	GO:0055114-oxidation-reduction process
LOC_Os01g11620.1	GDSL-like lipase/acylhydrolase, putative, expressed	molecular_function	GO:0016788-hydrolase activity, acting on ester bonds	-3.45	-4.23	-4.72	-7.33	-2.42
		biological_process	GO:0006629-lipid metabolic process
LOC_Os01g11620.2	GDSL-like lipase/acylhydrolase, putative, expressed	molecular_function	GO:0016788-hydrolase activity, acting on ester bonds	-3.45	-4.23	-4.72	-7.33	-2.42
		biological_process	GO:0006629-lipid metabolic process
LOC_Os01g11910.1	basic helix-loop-helix, putative, expressed	cellular_component	GO:0005634-nucleus	-3.34	-3.84	-4.16	-2.05	2.05
LOC_Os01g12000.1	expressed protein	-	-	-5.41	-4.5	-6.55	-7.29	-0.5
LOC_Os01g12680.4	C4-dicarboxylate transporter/malic acid transport protein, expressed	cellular_component	GO:0016021-integral to membrane	-1.81	-2.46	-3.94	-4.25	-1.04
LOC_Os01g12680.2	C4-dicarboxylate transporter/malic acid transport protein, expressed	cellular_component	GO:0016021-integral to membrane	-1.81	-2.46	-3.94	-4.25	-1.04
LOC_Os01g12680.1	C4-dicarboxylate transporter/malic acid transport protein, expressed	cellular_component	GO:0016021-integral to membrane, GO:0005886-plasma membrane	-1.81	-2.46	-3.94	-4.25	-1.04
		biological_process	GO:0006873-cellular ion homeostasis
LOC_Os01g12680.3	C4-dicarboxylate transporter/malic acid transport protein, expressed	cellular_component	GO:0016021-integral to membrane	-1.81	-2.46	-3.94	-4.25	-1.04
LOC_Os01g13090.1	nucleic acid binding protein, putative, expressed	molecular_function	GO:0003824-catalytic activity	-2.18	-2.8	-2.74	-4.44	-0.19
		cellular_component	GO:0005622-intracellular
		biological_process	GO:0016070-RNA metabolic process
LOC_Os01g13090.2	nucleic acid binding protein, putative, expressed	molecular_function	GO:0003824-catalytic activity	-2.18	-2.8	-2.74	-4.44	-0.19
		cellular_component	GO:0005622-intracellular
		biological_process	GO:0016070-RNA metabolic process
LOC_Os01g13090.3	nucleic acid binding protein, putative, expressed	molecular_function	GO:0003824-catalytic activity	-2.18	-2.8	-2.74	-4.44	-0.19
		cellular_component	GO:0005622-intracellular
		biological_process	GO:0016070-RNA metabolic process
LOC_Os01g13090.4	nucleic acid binding protein, putative, expressed	molecular_function	GO:0003824-catalytic activity	-2.18	-2.8	-2.74	-4.44	-0.19
		cellular_component	GO:0005622-intracellular
		biological_process	GO:0016070-RNA metabolic process
LOC_Os01g13320.1	pectinesterase, putative, expressed	molecular_function	GO:0016787-hydrolase activity, GO:0030599-pectinesterase activity, GO:0045330-aspartyl esterase activity, GO:0004857-enzyme inhibitor activity	-2.19	-2.64	-4.16	-4.27	-3.16
		cellular_component	GO:0005618-cell wall
		biological_process	GO:0042545-cell wall modification
LOC_Os01g14410.1	early light-induced protein, chloroplast precursor, putative, expressed	molecular_function	GO:0003677-DNA binding, GO:0004879-ligand-activated sequence-specific DNA binding RNA polymerase II transcription factor activity	-1.59	-2.31	-5.41	-6.22	-3.31
		cellular_component	GO:0005634-nucleus
		biological_process	GO:0006355-regulation of transcription, DNA-dependent
LOC_Os01g15470.3	protein kinase, putative, expressed	molecular_function	GO:0000166-nucleotide binding, GO:0004672-protein kinase activity, GO:0004674-protein serine/threonine kinase activity, GO:0005524-ATP binding, GO:0004713-protein tyrosine kinase activity	-2.42	-2.88	-2.42	-1.54	0.08
		biological_process	GO:0006468-protein phosphorylation
LOC_Os01g15470.1	protein kinase, putative, expressed	molecular_function	GO:0000166-nucleotide binding, GO:0004672-protein kinase activity, GO:0004674-protein serine/threonine kinase activity, GO:0005524-ATP binding, GO:0004713-protein tyrosine kinase activity	-2.42	-2.88	-2.42	-1.54	0.08
		biological_process	GO:0006468-protein phosphorylation
LOC_Os01g15470.2	protein kinase, putative, expressed	molecular_function	GO:0000166-nucleotide binding, GO:0004672-protein kinase activity, GO:0004674-protein serine/threonine kinase activity, GO:0005524-ATP binding, GO:0004713-protein tyrosine kinase activity	-2.42	-2.88	-2.42	-1.54	0.08
		biological_process	GO:0006468-protein phosphorylation
LOC_Os01g15830.1	peroxidase precursor, putative, expressed	molecular_function	GO:0004601-peroxidase activity, GO:0005506-iron ion binding, GO:0005509-calcium ion binding, GO:0009055-electron carrier activity, GO:0016491-oxidoreductase activity, GO:0020037-heme binding, GO:0046872-metal ion binding	-3.89	Not express	-5.29	-5.4	-7.75
		cellular_component	GO:0005618-cell wall
		biological_process	GO:0006979-response to oxidative stress, GO:0055114-oxidation-reduction process, GO:0051707-response to other organism
LOC_Os01g16714.1	flavin monooxygenase, putative, expressed	molecular_function	GO:0004497-monooxygenase activity, GO:0004499-flavin-containing monooxygenase activity, GO:0016491-oxidoreductase activity, GO:0050660-flavin adenine dinucleotide binding, GO:0050661-NADP binding	-2.63	-3.62	-4.19	-1.27	-3.74
		biological_process	GO:0055114-oxidation-reduction process
LOC_Os01g18360.2	OsIAA4 - Auxin-responsive Aux/IAA gene family member, expressed	molecular_function	GO:0046983-protein dimerization activity	-2.75	-4.3	-2.56	-2.53	-1.52
		cellular_component	GO:0005634-nucleus, GO:0005739-mitochondrion
		biological_process	GO:0009734-auxin mediated signaling pathway, GO:0009733-response to auxin stimulus
LOC_Os01g18360.1	OsIAA4 - Auxin-responsive Aux/IAA gene family member, expressed	molecular_function	GO:0046983-protein dimerization activity, GO:0050825-ice binding	-2.75	-4.3	-2.56	-2.53	-1.52
		cellular_component	GO:0005634-nucleus, GO:0005739-mitochondrion
		biological_process	GO:0009734-auxin mediated signaling pathway, GO:0009733-response to auxin stimulus, GO:0042309-homoiothermy, GO:0050826-response to freezing
LOC_Os01g18800.2	CAMK_KIN1/SNF1/Nim1_like.9 - CAMK includes calcium/calmodulin depedent protein kinases, expressed	molecular_function	GO:0004713-protein tyrosine kinase activity, GO:0005524-ATP binding, GO:0004674-protein serine/threonine kinase activity, GO:0004672-protein kinase activity	-2.03	-1.46	-0.8	-1.07	0.09
		biological_process	GO:0006468-protein phosphorylation, GO:0007165-signal transduction
LOC_Os01g18800.1	CAMK_KIN1/SNF1/Nim1_like.9 - CAMK includes calcium/calmodulin depedent protein kinases, expressed	molecular_function	GO:0000166-nucleotide binding, GO:0004672-protein kinase activity, GO:0004674-protein serine/threonine kinase activity, GO:0005524-ATP binding, GO:0016301-kinase activity, GO:0016740-transferase activity, GO:0030145-manganese ion binding, GO:0004713-protein tyrosine kinase activity	-2.03	-1.46	-0.8	-1.07	0.09
		cellular_component	GO:0005886-plasma membrane
		biological_process	GO:0006468-protein phosphorylation, GO:0007165-signal transduction, GO:0006970-response to osmotic stress, GO:0009651-response to salt stress, GO:0009737-response to abscisic acid stimulus
LOC_Os01g18800.3	CAMK_KIN1/SNF1/Nim1_like.9 - CAMK includes calcium/calmodulin depedent protein kinases, expressed	molecular_function	GO:0004713-protein tyrosine kinase activity, GO:0005524-ATP binding, GO:0004674-protein serine/threonine kinase activity, GO:0004672-protein kinase activity	-2.03	-1.46	-0.8	-1.07	0.09
		biological_process	GO:0006468-protein phosphorylation, GO:0007165-signal transduction
LOC_Os01g18800.5	CAMK_KIN1/SNF1/Nim1_like.9 - CAMK includes calcium/calmodulin depedent protein kinases, expressed	molecular_function	GO:0004713-protein tyrosine kinase activity, GO:0005524-ATP binding, GO:0004674-protein serine/threonine kinase activity, GO:0004672-protein kinase activity	-2.03	-1.46	-0.8	-1.07	0.09
		biological_process	GO:0006468-protein phosphorylation
LOC_Os01g18800.4	CAMK_KIN1/SNF1/Nim1_like.9 - CAMK includes calcium/calmodulin depedent protein kinases, expressed	molecular_function	GO:0004713-protein tyrosine kinase activity, GO:0005524-ATP binding, GO:0004674-protein serine/threonine kinase activity, GO:0004672-protein kinase activity	-2.03	-1.46	-0.8	-1.07	0.09
		biological_process	GO:0006468-protein phosphorylation, GO:0007165-signal transduction
LOC_Os01g19170.1	polygalacturonase, putative, expressed	molecular_function	GO:0004650-polygalacturonase activity	-3.86	-2	-2.91	-4.62	0.63
		biological_process	GO:0005975-carbohydrate metabolic process
LOC_Os01g19480.1	kelch motif family protein, putative, expressed	-	-	-4.65	-4.73	-3.47	-4.21	-2.43
LOC_Os01g19970.1	MYB family transcription factor, putative, expressed	molecular_function	GO:0003677-DNA binding	-2.1	-2.47	-1.8	-2.98	-3.45
		cellular_component	GO:0005634-nucleus
LOC_Os01g20830.1	heavy metal-associated domain containing protein, expressed	molecular_function	GO:0046872-metal ion binding, GO:0005198-structural molecule activity	-3.03	-3.31	-3.77	-5.17	-1.51
		cellular_component	GO:0015629-actin cytoskeleton
		biological_process	GO:0030001-metal ion transport, GO:0007155-cell adhesion
LOC_Os01g22352.1	peroxidase precursor, putative, expressed	molecular_function	GO:0004601-peroxidase activity, GO:0005506-iron ion binding, GO:0005509-calcium ion binding, GO:0009055-electron carrier activity, GO:0016491-oxidoreductase activity, GO:0020037-heme binding, GO:0046872-metal ion binding	-1.83	-5.24	-3.54	-4.72	-1.12
		biological_process	GO:0006979-response to oxidative stress, GO:0055114-oxidation-reduction process
LOC_Os01g22370.1	peroxidase precursor, putative, expressed	molecular_function	GO:0004601-peroxidase activity, GO:0005506-iron ion binding, GO:0005509-calcium ion binding, GO:0009055-electron carrier activity, GO:0016491-oxidoreductase activity, GO:0020037-heme binding, GO:0046872-metal ion binding	-1.83	-3.25	-2.25	-2.68	-1.39
		biological_process	GO:0006979-response to oxidative stress, GO:0055114-oxidation-reduction process
LOC_Os01g22640.1	GDSL-like lipase/acylhydrolase, putative, expressed	molecular_function	GO:0016788-hydrolase activity, acting on ester bonds	-1.87	-2.89	-3.04	-4.52	-5.78
		cellular_component	GO:0009570-chloroplast stroma
		biological_process	GO:0006629-lipid metabolic process
LOC_Os01g22780.1	GDSL-like lipase/acylhydrolase, putative, expressed	molecular_function	GO:0016788-hydrolase activity, acting on ester bonds	-2.35	-3.22	-2.41	-4.61	-0.52
		biological_process	GO:0006629-lipid metabolic process
LOC_Os01g22780.2	GDSL-like lipase/acylhydrolase, putative, expressed	molecular_function	GO:0016788-hydrolase activity, acting on ester bonds	-2.35	-3.22	-2.41	-4.61	-0.52
		biological_process	GO:0006629-lipid metabolic process
LOC_Os01g23070.1	expressed protein	-	-	-3.98	-4.82	-4.67	-7	-4.64
LOC_Os01g24420.1	expressed protein	-	-	-2.53	-3.52	-4.26	-3.42	-0.24
LOC_Os01g27050.1	flavin-containing monooxygenase family protein, putative, expressed	molecular_function	GO:0004499-flavin-containing monooxygenase activity, GO:0050660-flavin adenine dinucleotide binding, GO:0050661-NADP binding, GO:0016491-oxidoreductase activity	-2.6	-4.01	-2.15	-2.79	-3.86
LOC_Os01g28450.1	SCP-like extracellular protein, expressed	cellular_component	GO:0005576-extracellular region	-1.97	-2.4	-3.84	-1.15	-2.28
LOC_Os01g28680.3	WD domain, G-beta repeat domain containing protein, expressed	-	-	-1.28	-0.87	-0.86	0.32	-1.21
LOC_Os01g28680.2	WD domain, G-beta repeat domain containing protein, expressed	-	-	-1.28	-0.87	-0.86	0.32	-1.21
LOC_Os01g28680.10	WD domain, G-beta repeat domain containing protein, expressed	-	-	-1.28	-0.87	-0.86	0.32	-1.21
LOC_Os01g28680.13	WD domain, G-beta repeat domain containing protein, expressed	-	-	-1.28	-0.87	-0.86	0.32	-1.21
LOC_Os01g28680.4	WD domain, G-beta repeat domain containing protein, expressed	-	-	-1.28	-0.87	-0.86	0.32	-1.21
LOC_Os01g28680.1	WD domain, G-beta repeat domain containing protein, expressed	-	-	-1.28	-0.87	-0.86	0.32	-1.21
LOC_Os01g28680.12	WD domain, G-beta repeat domain containing protein, expressed	-	-	-1.28	-0.87	-0.86	0.32	-1.21
LOC_Os01g28680.5	WD domain, G-beta repeat domain containing protein, expressed	-	-	-1.28	-0.87	-0.86	0.32	-1.21
LOC_Os01g28680.8	WD domain, G-beta repeat domain containing protein, expressed	-	-	-1.28	-0.87	-0.86	0.32	-1.21
LOC_Os01g28680.7	WD domain, G-beta repeat domain containing protein, expressed	-	-	-1.28	-0.87	-0.86	0.32	-1.21
LOC_Os01g28680.9	WD domain, G-beta repeat domain containing protein, expressed	-	-	-1.28	-0.87	-0.86	0.32	-1.21
LOC_Os01g32364.1	Os1bglu1 - beta-mannosidase/glucosidase homologue, expressed	molecular_function	GO:0003824-catalytic activity, GO:0004553-hydrolase activity, hydrolyzing O-glycosyl compounds, GO:0043169-cation binding, GO:0047668-amygdalin beta-glucosidase activity, GO:0080079-cellobiose glucosidase activity, GO:0080081-4-methylumbelliferyl-beta-D-glucopyranoside beta-glucosidase activity, GO:0080082-esculin beta-glucosidase activity, GO:0080083-beta-gentiobiose beta-glucosidase activity	-2.47	-2.77	-2.51	-1.18	-1.22
		cellular_component	GO:0005618-cell wall, GO:0009505-plant-type cell wall, GO:0022626-cytosolic ribosome
		biological_process	GO:0005975-carbohydrate metabolic process
LOC_Os01g32380.1	expressed protein	-	-	-2.55	-0.82	-2.14	-0.92	-1.08
LOC_Os01g32460.1	expressed protein	-	-	-2.47	-1.89	-1.77	-2.67	-5
LOC_Os01g33450.1	expressed protein	-	-	-2.6	-3.69	-3.82	-1.99	-0.8
LOC_Os01g36220.1	bZIP transcription factor domain containing protein, expressed	molecular_function	GO:0003700-sequence-specific DNA binding transcription factor activity, GO:0043565-sequence-specific DNA binding, GO:0003677-DNA binding, GO:0046983-protein dimerization activity	-1.89	-0.83	1.74	0.35	-0.98
		cellular_component	GO:0005634-nucleus
		biological_process	GO:0006355-regulation of transcription, DNA-dependent
LOC_Os01g36294.1	cytochrome P450, putative, expressed	molecular_function	GO:0004497-monooxygenase activity, GO:0005506-iron ion binding, GO:0009055-electron carrier activity, GO:0020037-heme binding	-3.66	-3.16	-2.8	Not express	-1.81
LOC_Os01g36390.1	MCM4 - Putative minichromosome maintenance MCM complex subunit 4, expressed	molecular_function	GO:0000166-nucleotide binding, GO:0003677-DNA binding, GO:0005524-ATP binding, GO:0017111-nucleoside-triphosphatase activity, GO:0016887-ATPase activity	-3.08	Not express	-3.12	Not express	-4.99
		cellular_component	GO:0005634-nucleus
		biological_process	GO:0006260-DNA replication, GO:0006270-DNA-dependent DNA replication initiation
LOC_Os01g36610.1	expressed protein	-	-	-3.73	-2.49	-1.96	-2.7	-0.83
LOC_Os01g37590.2	peptide transporter PTR2, putative, expressed	molecular_function	GO:0005215-transporter activity	-1.98	-2.2	-2.45	-3.81	-5.19
		cellular_component	GO:0016020-membrane
		biological_process	GO:0006857-oligopeptide transport
LOC_Os01g37590.1	peptide transporter PTR2, putative, expressed	molecular_function	GO:0005215-transporter activity	-1.98	-2.2	-2.45	-3.81	-5.19
		cellular_component	GO:0016020-membrane
		biological_process	GO:0006857-oligopeptide transport, GO:0009611-response to wounding, GO:0009753-response to jasmonic acid stimulus
LOC_Os01g37910.1	vacuolar-processing enzyme precursor, putative, expressed	molecular_function	GO:0004197-cysteine-type endopeptidase activity	-1.27	-2.17	-0.95	0.18	2.17
		cellular_component	GO:0000323-lytic vacuole
		biological_process	GO:0006508-proteolysis
LOC_Os01g37910.3	vacuolar-processing enzyme precursor, putative, expressed	molecular_function	GO:0004197-cysteine-type endopeptidase activity	-1.27	-2.17	-0.95	0.18	2.17
		biological_process	GO:0006508-proteolysis
LOC_Os01g37910.2	vacuolar-processing enzyme precursor, putative, expressed	molecular_function	GO:0004197-cysteine-type endopeptidase activity	-1.27	-2.17	-0.95	0.18	2.17
		biological_process	GO:0006508-proteolysis
LOC_Os01g39860.1	1-aminocyclopropane-1-carboxylate oxidase protein, putative, expressed	molecular_function	GO:0005506-iron ion binding, GO:0016491-oxidoreductase activity	-2.79	-3.08	-3.89	-4.39	-3.22
LOC_Os01g40290.1	expressed protein	-	-	-5.69	-7.36	-7.67	0.6	-2.21
LOC_Os01g41010.1	DUF581 domain containing protein, expressed	-	-	-1.93	-1.76	-0.87	0.73	-1.48
LOC_Os01g41010.2	DUF581 domain containing protein, expressed	-	-	-1.93	-1.76	-0.87	0.73	-1.48
LOC_Os01g41730.1	serine/threonine-protein kinase, putative, expressed	molecular_function	GO:0004672-protein kinase activity, GO:0004674-protein serine/threonine kinase activity, GO:0005524-ATP binding, GO:0016301-kinase activity, GO:0004713-protein tyrosine kinase activity	-2.79	Not express	-5.41	Not express	-4.12
		biological_process	GO:0006468-protein phosphorylation
LOC_Os01g42200.1	expressed protein	molecular_function	GO:0045735-nutrient reservoir activity	-4.43	Not express	Not express	-1.81	-3.95
LOC_Os01g42234.1	amino acid permease family protein, putative, expressed	molecular_function	GO:0015171-amino acid transmembrane transporter activity, GO:0045156-electron transporter, transferring electrons within the cyclic electron transport pathway of photosynthesis activity, GO:0005524-ATP binding, GO:0016887-ATPase activity, GO:0005313-L-glutamate transmembrane transporter activity, GO:0015181-arginine transmembrane transporter activity, GO:0015189-L-lysine transmembrane transporter…	-1.42	-0.66	0.62	1.51	0.54
		cellular_component	GO:0016020-membrane, GO:0016021-integral to membrane, GO:0030077-plasma membrane light-harvesting complex
		biological_process	GO:0006810-transport, GO:0006865-amino acid transport, GO:0009772-photosynthetic electron transport in photosystem II, GO:0019684-photosynthesis, light reaction
LOC_Os01g42234.2	amino acid permease family protein, putative, expressed	molecular_function	GO:0015171-amino acid transmembrane transporter activity, GO:0045156-electron transporter, transferring electrons within the cyclic electron transport pathway of photosynthesis activity, GO:0005524-ATP binding, GO:0016887-ATPase activity	-1.42	-0.66	0.62	1.51	0.54
		cellular_component	GO:0016020-membrane, GO:0016021-integral to membrane, GO:0030077-plasma membrane light-harvesting complex
		biological_process	GO:0006810-transport, GO:0006865-amino acid transport, GO:0009772-photosynthetic electron transport in photosystem II, GO:0019684-photosynthesis, light reaction
LOC_Os01g43280.1	hydroquinone glucosyltransferase, putative, expressed	molecular_function	GO:0016740-transferase activity, GO:0016757-transferase activity, transferring glycosyl groups, GO:0016758-transferase activity, transferring hexosyl groups, GO:0080043-quercetin 3-O-glucosyltransferase activity	-3.7	-3.01	-3.33	-1.37	-3.29
		biological_process	GO:0008152-metabolic process
LOC_Os01g44390.1	MYB family transcription factor, putative, expressed	molecular_function	GO:0003677-DNA binding	-2.13	-2.99	-3.68	-6.52	-3.99
LOC_Os01g44390.2	MYB family transcription factor, putative, expressed	molecular_function	GO:0003677-DNA binding	-2.13	-2.99	-3.68	-6.52	-3.99
LOC_Os01g45900.1	OsFBX20 - F-box domain containing protein, expressed	-	-	-2.38	-3.34	-2.39	0.99	0.56
LOC_Os01g46030.1	receptor-like protein kinase, putative, expressed	molecular_function	GO:0000166-nucleotide binding, GO:0004672-protein kinase activity, GO:0004674-protein serine/threonine kinase activity, GO:0005524-ATP binding, GO:0004872-receptor activity, GO:0016301-kinase activity, GO:0004713-protein tyrosine kinase activity	-3.81	-5.47	-1.62	-1.25	-2.18
		biological_process	GO:0006468-protein phosphorylation
LOC_Os01g46120.3	GDSL-like lipase/acylhydrolase, putative, expressed	molecular_function	GO:0016788-hydrolase activity, acting on ester bonds	-2.8	-6.04	-6.36	-7.1	-3.4
		biological_process	GO:0006629-lipid metabolic process
LOC_Os01g46120.1	GDSL-like lipase/acylhydrolase, putative, expressed	molecular_function	GO:0016788-hydrolase activity, acting on ester bonds	-2.8	-6.04	-6.36	-7.1	-3.4
		biological_process	GO:0006629-lipid metabolic process
LOC_Os01g46120.2	GDSL-like lipase/acylhydrolase, putative, expressed	molecular_function	GO:0016788-hydrolase activity, acting on ester bonds	-2.8	-6.04	-6.36	-7.1	-3.4
		biological_process	GO:0006629-lipid metabolic process
LOC_Os01g46130.1	expressed protein	-	-	-2.26	-4.18	-3.88	-5.8	-1.34
LOC_Os01g46130.2	expressed protein	-	-	-2.26	-4.18	-3.88	-5.8	-1.34
LOC_Os01g46290.1	lipase, putative, expressed	molecular_function	GO:0005198-structural molecule activity, GO:0004806-triglyceride lipase activity, GO:0003824-catalytic activity	-3.12	-5.2	-4.93	Not express	2.16
		cellular_component	GO:0009424-bacterial-type flagellum hook
		biological_process	GO:0009296-flagellum assembly, GO:0006629-lipid metabolic process
LOC_Os01g47400.1	OsMan01 - Endo-Beta-Mannanase, expressed	molecular_function	GO:0003824-catalytic activity, GO:0004553-hydrolase activity, hydrolyzing O-glycosyl compounds, GO:0043169-cation binding, GO:0016787-hydrolase activity, GO:0016798-hydrolase activity, acting on glycosyl bonds, GO:0016985-mannan endo-1,4-beta-mannosidase activity	-2.09	-2.77	-1.9	-1.49	-1.72
		cellular_component	GO:0005576-extracellular region
		biological_process	GO:0005975-carbohydrate metabolic process, GO:0008152-metabolic process
LOC_Os01g47400.2	OsMan01 - Endo-Beta-Mannanase, expressed	molecular_function	GO:0004553-hydrolase activity, hydrolyzing O-glycosyl compounds	-2.09	-2.77	-1.9	-1.49	-1.72
		biological_process	GO:0005975-carbohydrate metabolic process
LOC_Os01g48360.2	expressed protein	-	-	-2.06	-3.48	-2.64	0.41	0.3
LOC_Os01g48360.1	expressed protein	-	-	-2.06	-3.48	-2.64	0.41	0.3
LOC_Os01g48610.1	expressed protein	-	-	-3.91	-4.69	-5.25	-5.58	-0.75
LOC_Os01g48800.1	purine permease, putative, expressed	cellular_component	GO:0016020-membrane, GO:0016021-integral to membrane	-4.42	-3.34	-3.24	Not express	-1.67
LOC_Os01g49230.1	limonoid UDP-glucosyltransferase, putative, expressed	molecular_function	GO:0016758-transferase activity, transferring hexosyl groups, GO:0016740-transferase activity, GO:0016757-transferase activity, transferring glycosyl groups, GO:0008270-zinc ion binding, GO:0016491-oxidoreductase activity	-1.56	-1.61	-0.95	-1.42	-1.65
		biological_process	GO:0008152-metabolic process
LOC_Os01g50450.1	expressed protein	-	-	-1.79	-1.64	-0.72	-1.15	0
LOC_Os01g50460.1	nodulin MtN3 family protein, putative, expressed	-	-	-2.28	-0.96	0.03	-0.07	-3.73
LOC_Os01g51980.1	alliin lyase precursor, putative, expressed	molecular_function	GO:0016846-carbon-sulfur lyase activity	-2.89	-5.45	-5.51	Not express	-5.21
LOC_Os01g52160.1	heavy metal-associated domain containing protein, expressed	molecular_function	GO:0015097-mercury ion transmembrane transporter activity, GO:0004008-copper-exporting ATPase activity, GO:0005524-ATP binding, GO:0046872-metal ion binding	-5.3	Not express	Not express	-3.27	-3.82
		cellular_component	GO:0016020-membrane
		biological_process	GO:0015694-mercury ion transport, GO:0006825-copper ion transport, GO:0030001-metal ion transport
LOC_Os01g52330.1	NB-ARC domain containing protein, expressed	molecular_function	GO:0005524-ATP binding	-4.75	-3.51	-2.98	-2.99	1.3
		biological_process	GO:0006915-apoptotic process, GO:0006952-defense response
LOC_Os01g53240.1	BURP domain containing protein, expressed	-	-	-4.31	-7.62	-7.36	-8.91	-4.84
LOC_Os01g53294.1	respiratory burst oxidase protein B, putative, expressed	molecular_function	GO:0005506-iron ion binding, GO:0009055-electron carrier activity, GO:0016491-oxidoreductase activity, GO:0050660-flavin adenine dinucleotide binding, GO:0004601-peroxidase activity, GO:0005509-calcium ion binding, GO:0050664-oxidoreductase activity, acting on NADH or NADPH, oxygen as acceptor	-2.38	-2.97	-0.97	0.36	-0.4
		cellular_component	GO:0016020-membrane, GO:0016021-integral to membrane, GO:0005886-plasma membrane, GO:0005887-integral to plasma membrane
		biological_process	GO:0055114-oxidation-reduction process, GO:0006952-defense response, GO:0009723-response to ethylene stimulus, GO:0043069-negative regulation of programmed cell death, GO:0010119-regulation of stomatal movement, GO:0050665-hydrogen peroxide biosynthetic process, GO:0052542-defense response by callose deposition, GO:0002679-respiratory burst involved in defense response
LOC_Os01g53350.2	anthocyanidin 5,3-O-glucosyltransferase, putative, expressed	molecular_function	GO:0016758-transferase activity, transferring hexosyl groups	-2.51	-1.39	2.62	7.45	-0.64
		biological_process	GO:0008152-metabolic process
LOC_Os01g53350.1	anthocyanidin 5,3-O-glucosyltransferase, putative, expressed	molecular_function	GO:0016758-transferase activity, transferring hexosyl groups	-2.51	-1.39	2.62	7.45	-0.64
		biological_process	GO:0008152-metabolic process
LOC_Os01g54620.1	CESA4 - cellulose synthase, expressed	molecular_function	GO:0005515-protein binding, GO:0008270-zinc ion binding, GO:0016760-cellulose synthase (UDP-forming) activity	-1.93	-7.24	-5.79	-8.54	-6.75
		cellular_component	GO:0016020-membrane, GO:0005618-cell wall
		biological_process	GO:0030244-cellulose biosynthetic process, GO:0006970-response to osmotic stress, GO:0042742-defense response to bacterium, GO:0009414-response to water deprivation, GO:0050832-defense response to fungus, GO:0009834-secondary cell wall biogenesis, GO:0010116-positive regulation of abscisic acid biosynthetic process
LOC_Os01g54890.1	ethylene-responsive transcription factor 2, putative, expressed	molecular_function	GO:0003677-DNA binding, GO:0003700-sequence-specific DNA binding transcription factor activity, GO:0050825-ice binding	-3.32	-3.67	0.38	1.88	0.8
		cellular_component	GO:0005634-nucleus
		biological_process	GO:0006355-regulation of transcription, DNA-dependent, GO:0042309-homoiothermy, GO:0050826-response to freezing
LOC_Os01g55110.1	RING-H2 finger protein, putative, expressed	molecular_function	GO:0005515-protein binding, GO:0008270-zinc ion binding, GO:0046872-metal ion binding	-1.76	-0.5	-0.08	-1.14	-1.05
LOC_Os01g57004.1	adhesive/proline-rich protein, putative, expressed	cellular_component	GO:0016021-integral to membrane	-2.8	-5.21	-5.51	Not express	3.05
		biological_process	GO:0007186-G-protein coupled receptor signaling pathway
LOC_Os01g58080.2	membrane-associated salt-inducible protein, putative, expressed	-	-	-1.9	-4.25	-3.74	-3.73	-1.27
LOC_Os01g58080.1	membrane-associated salt-inducible protein, putative, expressed	-	-	-1.9	-4.25	-3.74	-3.73	-1.27
LOC_Os01g58080.3	membrane-associated salt-inducible protein, putative, expressed	-	-	-1.9	-4.25	-3.74	-3.73	-1.27
LOC_Os01g58240.1	OsSub6 - Putative Subtilisin homologue, expressed	molecular_function	GO:0004252-serine-type endopeptidase activity, GO:0042802-identical protein binding, GO:0008233-peptidase activity	-2.27	-3.03	-3.64	-1.06	-1.34
		biological_process	GO:0006508-proteolysis, GO:0043086-negative regulation of catalytic activity
LOC_Os01g58280.1	OsSub8 - Putative Subtilisin homologue, expressed	molecular_function	GO:0004252-serine-type endopeptidase activity, GO:0042802-identical protein binding	-3.79	-4.46	-3.78	-4.35	-3.26
		biological_process	GO:0006508-proteolysis, GO:0043086-negative regulation of catalytic activity
LOC_Os01g59000.1	cytochrome P450, putative, expressed	molecular_function	GO:0004497-monooxygenase activity, GO:0005506-iron ion binding, GO:0009055-electron carrier activity, GO:0016491-oxidoreductase activity, GO:0020037-heme binding, GO:0046872-metal ion binding	-2.41	-3.75	-2.69	-3.44	2.11
		biological_process	GO:0055114-oxidation-reduction process
LOC_Os01g60170.1	DUF567 domain containing protein, putative, expressed	-	-	-2.45	-4.12	-1.31	-2.84	-0.08
LOC_Os01g60770.1	expansin precursor, putative, expressed	molecular_function	GO:0015450-P-P-bond-hydrolysis-driven protein transmembrane transporter activity	-2.42	-2.99	-3.72	-6.19	-2.93
		cellular_component	GO:0005576-extracellular region, GO:0016020-membrane, GO:0005618-cell wall, GO:0016021-integral to membrane
		biological_process	GO:0009664-plant-type cell wall organization, GO:0007047-cellular cell wall organization, GO:0009306-protein secretion, GO:0019953-sexual reproduction, GO:0006949-syncytium formation
LOC_Os01g60830.1	expressed protein	-	-	-1.63	-2.03	-2.34	-1.57	-3.43
LOC_Os01g61920.1	Core histone H2A/H2B/H3/H4 domain containing protein, putative, expressed	molecular_function	GO:0003677-DNA binding	-2.17	0.07	0.37	-0.29	-0.14
		cellular_component	GO:0000786-nucleosome, GO:0005634-nucleus
		biological_process	GO:0006334-nucleosome assembly, GO:0006352-transcription initiation, DNA-dependent
LOC_Os01g62060.1	plant-specific domain TIGR01589 family protein, expressed	biological_process	GO:0032502-developmental process	-1.6	-0.34	0.57	-0.84	0.72
LOC_Os01g62060.2	plant-specific domain TIGR01589 family protein, expressed	-	-	-1.6	-0.34	0.57	-0.84	0.72
LOC_Os01g62060.3	plant-specific domain TIGR01589 family protein, expressed	-	-	-1.6	-0.34	0.57	-0.84	0.72
LOC_Os01g62870.1	oxidoreductase, aldo/keto reductase family protein, putative, expressed	molecular_function	GO:0016491-oxidoreductase activity	-1.17	-0.68	-2.17	-3	-0.94
		cellular_component	GO:0005634-nucleus, GO:0005829-cytosol
		biological_process	GO:0055114-oxidation-reduction process, GO:0046686-response to cadmium ion
LOC_Os01g62870.2	oxidoreductase, aldo/keto reductase family protein, putative, expressed	molecular_function	GO:0016491-oxidoreductase activity	-1.17	-0.68	-2.17	-3	-0.94
		biological_process	GO:0055114-oxidation-reduction process
LOC_Os01g62970.2	expressed protein	-	-	-3.41	-4.25	-5.11	-6.17	1.71
LOC_Os01g62970.1	expressed protein	-	-	-3.41	-4.25	-5.11	-6.17	1.71
LOC_Os01g63180.1	laccase-6 precursor, putative, expressed	molecular_function	GO:0016491-oxidoreductase activity, GO:0005507-copper ion binding	-2.92	-2.92	-6.83	-4.25	-2.94
		biological_process	GO:0010228-vegetative to reproductive phase transition of meristem, GO:0046688-response to copper ion
LOC_Os01g63770.1	transmembrane amino acid transporter protein, putative, expressed	molecular_function	GO:0015293-symporter activity	-1.62	-2.03	-0.95	-1.78	-1.12
		cellular_component	GO:0016020-membrane, GO:0016021-integral to membrane, GO:0005886-plasma membrane
		biological_process	GO:0006810-transport, GO:0006865-amino acid transport, GO:0009734-auxin mediated signaling pathway, GO:0048829-root cap development
LOC_Os01g63770.2	transmembrane amino acid transporter protein, putative, expressed	cellular_component	GO:0016020-membrane, GO:0016021-integral to membrane	-1.62	-2.03	-0.95	-1.78	-1.12
LOC_Os01g64700.2	OsFBT3 - F-box and tubby domain containing protein, expressed	cellular_component	GO:0005886-plasma membrane	-1.58	-2.18	-1.46	-0.39	-0.52
LOC_Os01g64700.1	OsFBT3 - F-box and tubby domain containing protein, expressed	-	-	-1.58	-2.18	-1.46	-0.39	-0.52
LOC_Os01g64860.1	OsSub11 - Putative Subtilisin homologue, expressed	molecular_function	GO:0004252-serine-type endopeptidase activity, GO:0042802-identical protein binding	-3.06	-4.36	-3.69	-2.11	-2.39
		biological_process	GO:0006508-proteolysis, GO:0043086-negative regulation of catalytic activity
LOC_Os01g65100.3	peptide transporter, putative, expressed	molecular_function	GO:0005215-transporter activity, GO:0005529-sugar binding	-1.89	-2.13	-2.31	-2.17	0.92
		cellular_component	GO:0016020-membrane
		biological_process	GO:0006857-oligopeptide transport
LOC_Os01g65100.1	peptide transporter, putative, expressed	molecular_function	GO:0005215-transporter activity, GO:0005529-sugar binding	-1.89	-2.13	-2.31	-2.17	0.92
		cellular_component	GO:0016020-membrane, GO:0005886-plasma membrane
		biological_process	GO:0006857-oligopeptide transport, GO:0009624-response to nematode
LOC_Os01g65100.2	peptide transporter, putative, expressed	molecular_function	GO:0005215-transporter activity, GO:0005529-sugar binding	-1.89	-2.13	-2.31	-2.17	0.92
		cellular_component	GO:0016020-membrane
		biological_process	GO:0006857-oligopeptide transport
LOC_Os01g65650.1	receptor-like protein kinase HAIKU2 precursor, putative, expressed	molecular_function	GO:0000166-nucleotide binding, GO:0004672-protein kinase activity, GO:0004674-protein serine/threonine kinase activity, GO:0005515-protein binding, GO:0005524-ATP binding, GO:0004872-receptor activity, GO:0016301-kinase activity, GO:0004713-protein tyrosine kinase activity	-2.65	-2.58	-2.54	-4.42	-1.48
		biological_process	GO:0006468-protein phosphorylation
LOC_Os01g65700.1	expressed protein	-	-	-2.77	Not express	Not express	-4.32	0.75
LOC_Os01g67040.1	OsRhmbd5 - Putative Rhomboid homologue, expressed	cellular_component	GO:0016021-integral to membrane	-1.79	-2.37	-2.28	-1.88	-0.35
LOC_Os01g67040.2	OsRhmbd5 - Putative Rhomboid homologue, expressed	cellular_component	GO:0016021-integral to membrane	-1.79	-2.37	-2.28	-1.88	-0.35
LOC_Os01g67090.1	IQ calmodulin-binding motif domain containing protein, expressed	-	-	-2.66	-5.05	-4.61	-4.47	-2.95
LOC_Os01g67330.1	nucleotide-sugar transporter family protein, putative, expressed	molecular_function	GO:0005351-sugar:hydrogen symporter activity	-1.46	-1.92	-1.95	-1.31	-0.97
		cellular_component	GO:0000139-Golgi membrane, GO:0016021-integral to membrane
		biological_process	GO:0008643-carbohydrate transport
LOC_Os01g67330.2	nucleotide-sugar transporter family protein, putative, expressed	molecular_function	GO:0005351-sugar:hydrogen symporter activity	-1.46	-1.92	-1.95	-1.31	-0.97
		cellular_component	GO:0000139-Golgi membrane, GO:0016021-integral to membrane
		biological_process	GO:0008643-carbohydrate transport
LOC_Os01g67540.1	AMP-binding domain containing protein, expressed	molecular_function	GO:0003824-catalytic activity, GO:0004321-fatty-acyl-CoA synthase activity	-2.84	-1.04	-0.43	-0.98	-0.64
		cellular_component	GO:0005777-peroxisome
		biological_process	GO:0008152-metabolic process, GO:0009695-jasmonic acid biosynthetic process
LOC_Os01g67630.1	peptide transporter PTR2, putative, expressed	molecular_function	GO:0005215-transporter activity, GO:0042936-dipeptide transporter activity, GO:0042937-tripeptide transporter activity	-4.49	-2.24	-1.94	-3.1	-3.07
		cellular_component	GO:0016020-membrane, GO:0005886-plasma membrane
		biological_process	GO:0006857-oligopeptide transport, GO:0006807-nitrogen compound metabolic process, GO:0042938-dipeptide transport, GO:0042939-tripeptide transport, GO:0009860-pollen tube growth
LOC_Os01g67630.2	peptide transporter PTR2, putative, expressed	molecular_function	GO:0005215-transporter activity	-4.49	-2.24	-1.94	-3.1	-3.07
		cellular_component	GO:0016020-membrane
		biological_process	GO:0006857-oligopeptide transport
LOC_Os01g67850.1	zinc finger, RING-type, putative, expressed	molecular_function	GO:0005515-protein binding, GO:0008270-zinc ion binding	-2.78	-3.39	-0.81	-1.33	-0.67
LOC_Os01g68050.2	transmembrane amino acid transporter protein, putative, expressed	-	-	-3.53	-3.46	-4.3	-2.51	-4.48
LOC_Os01g68050.1	transmembrane amino acid transporter protein, putative, expressed	cellular_component	GO:0016020-membrane, GO:0016021-integral to membrane	-3.53	-3.46	-4.3	-2.51	-4.48
LOC_Os01g69910.3	calmodulin-binding transcription activator, putative, expressed	-	-	-1.31	-2.7	-2.58	-3.29	-0.15
LOC_Os01g69910.1	calmodulin-binding transcription activator, putative, expressed	-	-	-1.31	-2.7	-2.58	-3.29	-0.15
LOC_Os01g69910.2	calmodulin-binding transcription activator, putative, expressed	-	-	-1.31	-2.7	-2.58	-3.29	-0.15
LOC_Os01g69960.1	expressed protein	-	-	-5.12	-7.7	-7.43	-4.6	-3.18
LOC_Os01g70260.1	receptor-like protein kinase 2 precursor, putative, expressed	molecular_function	GO:0004672-protein kinase activity, GO:0005524-ATP binding, GO:0004872-receptor activity, GO:0004713-protein tyrosine kinase activity, GO:0004674-protein serine/threonine kinase activity	-2.89	-2.12	-3.33	-2.37	-1.75
		biological_process	GO:0006468-protein phosphorylation
LOC_Os01g70260.2	receptor-like protein kinase 2 precursor, putative, expressed	molecular_function	GO:0004672-protein kinase activity, GO:0005524-ATP binding, GO:0004872-receptor activity, GO:0004713-protein tyrosine kinase activity, GO:0004674-protein serine/threonine kinase activity	-2.89	-2.12	-3.33	-2.37	-1.75
		cellular_component	GO:0005886-plasma membrane
		biological_process	GO:0006468-protein phosphorylation, GO:0009909-regulation of flower development, GO:0010075-regulation of meristem growth, GO:0010073-meristem maintenance, GO:0010082-regulation of root meristem growth
LOC_Os01g71170.1	classical arabinogalactan protein 26 precursor, putative, expressed	biological_process	GO:0016068-type I hypersensitivity	-3.5	Not express	Not express	Not express	Not express
LOC_Os01g71330.1	expressed protein	-	-	-2.08	-3.52	-4.9	Not express	-1.04
LOC_Os01g71350.1	glycosyl hydrolases family 17, putative, expressed	molecular_function	GO:0003824-catalytic activity, GO:0004553-hydrolase activity, hydrolyzing O-glycosyl compounds, GO:0016787-hydrolase activity, GO:0016798-hydrolase activity, acting on glycosyl bonds, GO:0043169-cation binding	-1.93	-2.18	-4.13	-4.36	1.03
		cellular_component	GO:0005618-cell wall, GO:0005886-plasma membrane, GO:0048046-apoplast, GO:0005773-vacuole
		biological_process	GO:0005975-carbohydrate metabolic process, GO:0008152-metabolic process, GO:0009817-defense response to fungus, incompatible interaction, GO:0009651-response to salt stress, GO:0009409-response to cold, GO:0009617-response to bacterium
LOC_Os01g72120.1	glutathione S-transferase, putative, expressed	molecular_function	GO:0016740-transferase activity	-3.41	-4.08	-4.81	-3.97	0.02
LOC_Os01g72290.1	expressed protein	molecular_function	GO:0030145-manganese ion binding, GO:0045735-nutrient reservoir activity, GO:0046872-metal ion binding	-3.89	-4.75	-2.77	Not express	-5.41
		cellular_component	GO:0048046-apoplast, GO:0005576-extracellular region
LOC_Os01g72290.2	expressed protein	-	-	-3.89	-4.75	-2.77	Not express	-5.41
LOC_Os01g72460.1	NADPH quinone oxidoreductase, putative, expressed	molecular_function	GO:0003955-NAD(P)H dehydrogenase (quinone) activity, GO:0016491-oxidoreductase activity	-1.91	-0.43	-2.43	-2.59	0.22
		cellular_component	GO:0005886-plasma membrane, GO:0009507-chloroplast, GO:0009570-chloroplast stroma
		biological_process	GO:0055114-oxidation-reduction process, GO:0009651-response to salt stress, GO:0042742-defense response to bacterium
LOC_Os01g72660.1	expressed protein	-	-	-3.05	-2.73	-4.43	-3.18	-1.28
LOC_Os01g72680.1	disease resistance protein RPS2, putative, expressed	molecular_function	GO:0000166-nucleotide binding, GO:0005515-protein binding, GO:0005524-ATP binding, GO:0017111-nucleoside-triphosphatase activity, GO:0031072-heat shock protein binding	-4.62	Not express	Not express	-3.19	-1.92
		biological_process	GO:0006915-apoptotic process, GO:0006952-defense response
LOC_Os01g72760.1	cytochrome P450, putative, expressed	molecular_function	GO:0004497-monooxygenase activity, GO:0005506-iron ion binding, GO:0009055-electron carrier activity, GO:0016491-oxidoreductase activity, GO:0020037-heme binding, GO:0046872-metal ion binding	-2.82	Not express	-4.05	Not express	0.14
		biological_process	GO:0055114-oxidation-reduction process
LOC_Os01g73170.1	peroxidase precursor, putative, expressed	molecular_function	GO:0050825-ice binding, GO:0004601-peroxidase activity, GO:0009055-electron carrier activity, GO:0020037-heme binding	-2	-3.32	-3.04	-4.36	0.36
		cellular_component	GO:0016020-membrane, GO:0005618-cell wall, GO:0005773-vacuole, GO:0009505-plant-type cell wall
		biological_process	GO:0042309-homoiothermy, GO:0050826-response to freezing, GO:0006979-response to oxidative stress, GO:0055114-oxidation-reduction process
LOC_Os01g73200.1	peroxidase precursor, putative, expressed	molecular_function	GO:0004601-peroxidase activity, GO:0005506-iron ion binding, GO:0005509-calcium ion binding, GO:0009055-electron carrier activity, GO:0016491-oxidoreductase activity, GO:0020037-heme binding, GO:0046872-metal ion binding	-2.92	-1.78	-1.65	-1.74	-1.48
		cellular_component	GO:0016020-membrane, GO:0005618-cell wall, GO:0005773-vacuole, GO:0009505-plant-type cell wall
		biological_process	GO:0006979-response to oxidative stress, GO:0055114-oxidation-reduction process
LOC_Os01g73940.1	expressed protein	-	-	-1.67	-2.94	-2.81	-3.12	-0.28
LOC_Os01g74300.1	metallothionein, putative, expressed	molecular_function	GO:0046872-metal ion binding, GO:0005507-copper ion binding	-2.73	-6.22	-5	-7.52	-9.24
LOC_Os01g01650.1	isoflavone reductase homolog IRL, putative, expressed	molecular_function	GO:0003824-catalytic activity, GO:0005488-binding	-2.56	-6.04	-8.36	-5.52	-7.65
		cellular_component	GO:0005576-extracellular region, GO:0005886-plasma membrane
		biological_process	GO:0006808-regulation of nitrogen utilization, GO:0008152-metabolic process, GO:0046686-response to cadmium ion, GO:0006979-response to oxidative stress
LOC_Os01g02200.1	armadillo/beta-catenin repeat family protein, putative, expressed	molecular_function	GO:0005488-binding	-1.99	-1.85	-0.47	-1.63	0
LOC_Os01g02940.1	glycosyltransferase protein, putative, expressed	molecular_function	GO:0016757-transferase activity, transferring glycosyl groups	-1.18	-3.03	-3.75	-4.32	-3.12
LOC_Os01g02940.2	glycosyltransferase protein, putative, expressed	molecular_function	GO:0016757-transferase activity, transferring glycosyl groups	-1.18	-3.03	-3.75	-4.32	-3.12
LOC_Os01g02940.3	glycosyltransferase protein, putative, expressed	molecular_function	GO:0016757-transferase activity, transferring glycosyl groups	-1.18	-3.03	-3.75	-4.32	-3.12
LOC_Os01g02940.4	glycosyltransferase protein, putative, expressed	molecular_function	GO:0016757-transferase activity, transferring glycosyl groups	-1.18	-3.03	-3.75	-4.32	-3.12
LOC_Os01g02940.6	glycosyltransferase protein, putative, expressed	molecular_function	GO:0016757-transferase activity, transferring glycosyl groups	-1.18	-3.03	-3.75	-4.32	-3.12
LOC_Os01g03320.1	BBTI2 - Bowman-Birk type bran trypsin inhibitor precursor, expressed	molecular_function	GO:0004867-serine-type endopeptidase inhibitor activity	-2.61	-0.23	-2.02	-3.99	-0.57
		cellular_component	GO:0005576-extracellular region
LOC_Os01g03940.1	expressed protein	cellular_component	GO:0016021-integral to membrane	-1.65	-0.14	0.69	0.92	-2.52
		biological_process	GO:0007186-G-protein coupled receptor signaling pathway
LOC_Os01g04300.1	glycosyl hydrolase family 10 protein, putative, expressed	molecular_function	GO:0003824-catalytic activity, GO:0004553-hydrolase activity, hydrolyzing O-glycosyl compounds, GO:0016787-hydrolase activity, GO:0016798-hydrolase activity, acting on glycosyl bonds, GO:0043169-cation binding	-2.65	-3.87	-5.34	-2.76	-1.82
		biological_process	GO:0005975-carbohydrate metabolic process, GO:0008152-metabolic process, GO:0045493-xylan catabolic process
LOC_Os01g05064.1	expressed protein	-	-	-2.63	-1.93	-0.04	-0.91	1.33
LOC_Os01g07420.1	hydrolase, alpha/beta fold family protein, putative, expressed	molecular_function	GO:0016787-hydrolase activity, GO:0003824-catalytic activity	-3.34	-7.95	-4.68	-5.85	-0.87
LOC_Os01g07890.1	expressed protein	-	-	-2.98	-6.02	-5.96	-5.97	-0.11
LOC_Os01g09200.1	AGC_AGC_other_NDRh_TRCd.1 - ACG kinases include homologs to PKA, PKG and PKC, expressed	molecular_function	GO:0004674-protein serine/threonine kinase activity, GO:0005524-ATP binding, GO:0004713-protein tyrosine kinase activity, GO:0004672-protein kinase activity	-1.86	-1.79	-0.74	-0.16	-0.22
		biological_process	GO:0006468-protein phosphorylation
LOC_Os01g09540.1	HAD superfamily phosphatase, putative, expressed	molecular_function	GO:0003993-acid phosphatase activity	-2	-4.64	-4.95	-6.02	-3.93
LOC_Os01g09550.2	no apical meristem protein, putative, expressed	molecular_function	GO:0003677-DNA binding	-1.49	-2.8	-1.95	-1.36	-0.19
LOC_Os01g09550.1	no apical meristem protein, putative, expressed	molecular_function	GO:0003677-DNA binding	-1.49	-2.8	-1.95	-1.36	-0.19
LOC_Os01g09550.3	no apical meristem protein, putative, expressed	molecular_function	GO:0003677-DNA binding	-1.49	-2.8	-1.95	-1.36	-0.19
LOC_Os01g09550.4	no apical meristem protein, putative, expressed	molecular_function	GO:0003677-DNA binding	-1.49	-2.8	-1.95	-1.36	-0.19
LOC_Os01g09860.1	retrotransposon protein, putative, unclassified, expressed	molecular_function	GO:0000166-nucleotide binding, GO:0004672-protein kinase activity, GO:0004674-protein serine/threonine kinase activity, GO:0005524-ATP binding, GO:0004713-protein tyrosine kinase activity	-2.57	-3.06	-2.97	-5.72	-1.3
		cellular_component	GO:0005886-plasma membrane
		biological_process	GO:0006468-protein phosphorylation
LOC_Os01g09880.1	harpin-induced protein 1 domain containing protein, expressed	-	-	-3.15	-7.13	Not express	-8.94	-8.48
LOC_Os01g10890.1	CAMK_KIN1/SNF1/Nim1_like.8 - CAMK includes calcium/calmodulin depedent protein kinases, expressed	molecular_function	GO:0004713-protein tyrosine kinase activity, GO:0005524-ATP binding, GO:0004674-protein serine/threonine kinase activity, GO:0004672-protein kinase activity	-3.81	-3.57	-3.7	-5.26	0.37
		biological_process	GO:0006468-protein phosphorylation, GO:0007165-signal transduction, GO:0009737-response to abscisic acid stimulus
LOC_Os01g10930.1	peptide-N4-asparagine amidase A, putative, expressed	-	-	-2.95	-3.17	-3.22	-3.16	-1.3
LOC_Os01g12430.1	receptor-like protein kinase, putative, expressed	molecular_function	GO:0000166-nucleotide binding, GO:0004672-protein kinase activity, GO:0004674-protein serine/threonine kinase activity, GO:0005524-ATP binding, GO:0005529-sugar binding, GO:0004872-receptor activity, GO:0016301-kinase activity, GO:0004713-protein tyrosine kinase activity	-4.19	-3.27	-2.42	-1.95	1.25
		biological_process	GO:0006468-protein phosphorylation
LOC_Os01g12640.2	expressed protein	molecular_function	GO:0003840-gamma-glutamyltransferase activity, GO:0005525-GTP binding	-3.75	-5.41	Not express	Not express	Not express
LOC_Os01g12640.1	expressed protein	molecular_function	GO:0003840-gamma-glutamyltransferase activity, GO:0005525-GTP binding	-3.75	-5.41	Not express	Not express	Not express
LOC_Os01g13080.1	60S acidic ribosomal protein, putative, expressed	molecular_function	GO:0003735-structural constituent of ribosome, GO:0050825-ice binding	-1.74	-3.84	-5.39	-4.57	-0.46
		cellular_component	GO:0005622-intracellular, GO:0005840-ribosome, GO:0005634-nucleus, GO:0022626-cytosolic ribosome, GO:0005886-plasma membrane
		biological_process	GO:0006414-translational elongation, GO:0042309-homoiothermy, GO:0050826-response to freezing
LOC_Os01g13610.1	isoflavone reductase homolog IRL, putative, expressed	molecular_function	GO:0003824-catalytic activity, GO:0005488-binding, GO:0050662-coenzyme binding	-2.43	-5.6	-6.33	-2.61	0.46
		cellular_component	GO:0005886-plasma membrane
		biological_process	GO:0006808-regulation of nitrogen utilization, GO:0008152-metabolic process, GO:0044237-cellular metabolic process, GO:0046686-response to cadmium ion, GO:0006979-response to oxidative stress
LOC_Os01g13720.4	expressed protein	-	-	-1.58	-3.17	-3.29	-3.34	-0.07
LOC_Os01g13720.3	expressed protein	-	-	-1.58	-3.17	-3.29	-3.34	-0.07
LOC_Os01g13720.1	expressed protein	-	-	-1.58	-3.17	-3.29	-3.34	-0.07
LOC_Os01g13720.2	expressed protein	-	-	-1.58	-3.17	-3.29	-3.34	-0.07
LOC_Os01g14140.2	X8 domain containing protein, expressed	-	-	-3.01	-4.42	-2.82	-2.71	-0.85
LOC_Os01g14140.1	X8 domain containing protein, expressed	-	-	-3.01	-4.42	-2.82	-2.71	-0.85
LOC_Os01g14670.1	Cupin domain containing protein, expressed	molecular_function	GO:0030145-manganese ion binding, GO:0045735-nutrient reservoir activity, GO:0046872-metal ion binding	-1.77	-3.95	-4.3	-5.68	-4.29
		cellular_component	GO:0048046-apoplast
LOC_Os01g15300.1	zinc finger helicase family protein, putative, expressed	molecular_function	GO:0003676-nucleic acid binding, GO:0008270-zinc ion binding, GO:0004386-helicase activity, GO:0005524-ATP binding, GO:0000166-nucleotide binding, GO:0017111-nucleoside-triphosphatase activity	-2.31	-1.53	-1.08	-1.08	-1.19
		cellular_component	GO:0009507-chloroplast
LOC_Os01g15300.2	zinc finger helicase family protein, putative, expressed	molecular_function	GO:0003676-nucleic acid binding, GO:0008270-zinc ion binding, GO:0004386-helicase activity, GO:0005524-ATP binding, GO:0000166-nucleotide binding, GO:0017111-nucleoside-triphosphatase activity	-2.31	-1.53	-1.08	-1.08	-1.19
LOC_Os01g15320.1	RALFL9 - Rapid ALkalinization Factor RALF family protein precursor, expressed	molecular_function	GO:0050825-ice binding	-3.93	-6.68	-5.4	-6.41	-2.84
		biological_process	GO:0042309-homoiothermy, GO:0050826-response to freezing
LOC_Os01g18240.1	MYB family transcription factor, putative, expressed	molecular_function	GO:0003677-DNA binding	-3.08	-5.3	-3.51	-4.29	-5.14
		cellular_component	GO:0005634-nucleus
LOC_Os01g18400.1	CHIT10 - Chitinase family protein precursor, expressed	molecular_function	GO:0004568-chitinase activity	-2.55	-3.49	-4.02	-5.03	-0.39
		cellular_component	GO:0005618-cell wall
		biological_process	GO:0005975-carbohydrate metabolic process, GO:0006032-chitin catabolic process, GO:0016998-cell wall macromolecule catabolic process
LOC_Os01g18744.1	transferase family protein, putative, expressed	molecular_function	GO:0016747-transferase activity, transferring acyl groups other than amino-acyl groups	-3.36	-5.42	-5.78	Not express	-4.38
LOC_Os01g22560.1	glycerol-3-phosphate acyltransferase 1, putative, expressed	biological_process	GO:0008152-metabolic process	-3.23	Not express	-6.85	Not express	-3.98
LOC_Os01g22990.1	acidic leucine-rich nuclear phosphoprotein 32-related protein 1, putative, expressed	-	-	-1.57	-1.43	-1.98	-2.96	0.35
LOC_Os01g22990.2	acidic leucine-rich nuclear phosphoprotein 32-related protein 1, putative, expressed	-	-	-1.57	-1.43	-1.98	-2.96	0.35
LOC_Os01g23850.1	transposon protein, putative, CACTA, En/Spm sub-class, expressed	molecular_function	GO:0005337-nucleoside transmembrane transporter activity	-5.18	-4.79	-5.75	-4.76	-0.67
		cellular_component	GO:0016020-membrane
		biological_process	GO:0006810-transport
LOC_Os01g23870.1	expressed protein	molecular_function	GO:0004413-homoserine kinase activity, GO:0005524-ATP binding, GO:0005525-GTP binding	-2.38	-4.27	-6.01	Not express	-0.4
		cellular_component	GO:0005874-microtubule
		biological_process	GO:0006566-threonine metabolic process, GO:0007017-microtubule-based process
LOC_Os01g23990.1	expressed protein	-	-	-2.34	-4.66	-4.63	-3	0.62
LOC_Os01g24490.1	expressed protein	-	-	-2.77	-3.05	-4.01	0.15	-1.07
LOC_Os01g24710.3	jacalin-like lectin domain containing protein, expressed	-	-	-1.55	-3.76	-1.73	-4.61	7.6
LOC_Os01g24710.2	jacalin-like lectin domain containing protein, expressed	-	-	-1.55	-3.76	-1.73	-4.61	7.6
LOC_Os01g24710.4	jacalin-like lectin domain containing protein, expressed	-	-	-1.55	-3.76	-1.73	-4.61	7.6
LOC_Os01g24710.1	jacalin-like lectin domain containing protein, expressed	-	-	-1.55	-3.76	-1.73	-4.61	7.6
LOC_Os01g29150.1	cytochrome P450 72A1, putative, expressed	molecular_function	GO:0004497-monooxygenase activity, GO:0005506-iron ion binding, GO:0009055-electron carrier activity, GO:0016491-oxidoreductase activity, GO:0020037-heme binding, GO:0046872-metal ion binding, GO:0008395-steroid hydroxylase activity	-2.52	-2.54	-2.6	-5.93	-2.44
		biological_process	GO:0055114-oxidation-reduction process, GO:0009416-response to light stimulus, GO:0016131-brassinosteroid metabolic process, GO:0009741-response to brassinosteroid stimulus, GO:0010268-brassinosteroid homeostasis
LOC_Os01g34790.1	expressed protein	molecular_function	GO:0050825-ice binding	-2.94	0.47	-1.93	-4.67	-1.27
		cellular_component	GO:0016020-membrane
		biological_process	GO:0042309-homoiothermy, GO:0050826-response to freezing
LOC_Os01g36580.1	auxin-induced protein 5NG4, putative, expressed	cellular_component	GO:0016020-membrane	-2.38	-3.27	-3.27	Not express	-5.3
LOC_Os01g36720.1	transporter, major facilitator family, putative, expressed	cellular_component	GO:0009705-plant-type vacuole membrane	-4.41	-0.65	2.87	2.36	-5.1
		biological_process	GO:0015706-nitrate transport
LOC_Os01g37470.2	asp/Glu racemase, putative, expressed	molecular_function	GO:0016855-racemase and epimerase activity, acting on amino acids and derivatives	-2.41	-4.11	-3.4	-3.25	-2.39
		biological_process	GO:0008152-metabolic process
LOC_Os01g37470.1	asp/Glu racemase, putative, expressed	molecular_function	GO:0016855-racemase and epimerase activity, acting on amino acids and derivatives, GO:0004945-angiotensin type II receptor activity	-2.41	-4.11	-3.4	-3.25	-2.39
		cellular_component	GO:0016021-integral to membrane, GO:0009507-chloroplast
		biological_process	GO:0008152-metabolic process, GO:0007186-G-protein coupled receptor signaling pathway
LOC_Os01g40499.2	S-locus lectin protein kinase family protein, putative, expressed	molecular_function	GO:0000166-nucleotide binding, GO:0004672-protein kinase activity, GO:0004674-protein serine/threonine kinase activity, GO:0005524-ATP binding, GO:0005529-sugar binding, GO:0004872-receptor activity, GO:0016301-kinase activity, GO:0004713-protein tyrosine kinase activity	-2.57	-4.12	Not express	-3.46	-1
		biological_process	GO:0006468-protein phosphorylation, GO:0048544-recognition of pollen
LOC_Os01g40499.1	S-locus lectin protein kinase family protein, putative, expressed	molecular_function	GO:0000166-nucleotide binding, GO:0004672-protein kinase activity, GO:0004674-protein serine/threonine kinase activity, GO:0005524-ATP binding, GO:0005529-sugar binding, GO:0004872-receptor activity, GO:0016301-kinase activity, GO:0004713-protein tyrosine kinase activity	-2.57	-4.12	Not express	-3.46	-1
		biological_process	GO:0006468-protein phosphorylation, GO:0048544-recognition of pollen
LOC_Os01g40550.1	hsp20/alpha crystallin family protein, putative, expressed	-	-	-4.87	Not express	Not express	-4.43	2.68
LOC_Os01g41750.1	expressed protein	molecular_function	GO:0005515-protein binding	-2.42	-2.62	-4.24	-3.6	-2.55
LOC_Os01g43230.2	expressed protein	molecular_function	GO:0003677-DNA binding	-2.27	-1.27	-0.16	-2.49	-2.02
LOC_Os01g43230.1	expressed protein	-	-	-2.27	-1.27	-0.16	-2.49	-2.02
LOC_Os01g43230.3	expressed protein	molecular_function	GO:0003677-DNA binding	-2.27	-1.27	-0.16	-2.49	-2.02
LOC_Os01g43270.1	hydroquinone glucosyltransferase, putative, expressed	molecular_function	GO:0016740-transferase activity, GO:0016757-transferase activity, transferring glycosyl groups, GO:0016758-transferase activity, transferring hexosyl groups, GO:0035251-UDP-glucosyltransferase activity, GO:0080043-quercetin 3-O-glucosyltransferase activity	-2.26	-4.19	-4.17	-5.91	-5.29
		biological_process	GO:0008152-metabolic process, GO:0009651-response to salt stress, GO:0006805-xenobiotic metabolic process, GO:0009636-response to toxin, GO:0042178-xenobiotic catabolic process
LOC_Os01g44960.1	hydrolase, alpha/beta fold family domain containing protein, expressed	molecular_function	GO:0003824-catalytic activity, GO:0016787-hydrolase activity	-3.73	Not express	Not express	Not express	-4.83
LOC_Os01g45990.1	potassium channel AKT1, putative, expressed	molecular_function	GO:0005216-ion channel activity, GO:0005244-voltage-gated ion channel activity, GO:0005249-voltage-gated potassium channel activity, GO:0005267-potassium channel activity, GO:0030955-potassium ion binding	-1.71	-3.32	-3.84	-4.29	-0.12
		cellular_component	GO:0016020-membrane, GO:0016021-integral to membrane
		biological_process	GO:0006810-transport, GO:0006811-ion transport, GO:0006813-potassium ion transport, GO:0009651-response to salt stress, GO:0048767-root hair elongation, GO:0009860-pollen tube growth
LOC_Os01g46400.1	expressed protein	-	-	-2.47	-2.99	-1.4	-1.66	-2.11
LOC_Os01g47270.1	DUF1645 domain containing protein, putative, expressed	-	-	-1.97	-3.08	-3.18	-4.01	-1.6
LOC_Os01g48710.1	heavy metal-associated domain containing protein, expressed	molecular_function	GO:0046872-metal ion binding	-3.55	-4.96	Not express	-1.62	-1.89
		biological_process	GO:0030001-metal ion transport
LOC_Os01g48940.1	expressed protein	-	-	-3.12	-1.11	-3.24	-3.58	-0.76
LOC_Os01g48950.1	expressed protein	-	-	-4.02	-3.87	-4.12	Not express	0.03
LOC_Os01g49710.1	glutathione S-transferase, putative, expressed	molecular_function	GO:0004364-glutathione transferase activity	-3.75	-2.61	1.63	3.67	1.4
		cellular_component	GO:0005737-cytoplasm, GO:0009507-chloroplast
		biological_process	GO:0008152-metabolic process, GO:0080167-response to karrikin, GO:0048527-lateral root development, GO:0009704-de-etiolation, GO:0060416-response to growth hormone stimulus
LOC_Os01g49720.1	glutathione S-transferase, putative, expressed	cellular_component	GO:0009507-chloroplast	-2.87	-4.76	-2.91	2.44	1.85
		biological_process	GO:0080167-response to karrikin, GO:0048527-lateral root development, GO:0009704-de-etiolation, GO:0060416-response to growth hormone stimulus
LOC_Os01g50610.1	SAM dependent carboxyl methyltransferase, putative, expressed	molecular_function	GO:0008168-methyltransferase activity, GO:0016740-transferase activity	-2.57	-3.11	-1.98	-0.59	-1.64
LOC_Os01g50610.2	SAM dependent carboxyl methyltransferase, putative, expressed	molecular_function	GO:0008168-methyltransferase activity	-2.57	-3.11	-1.98	-0.59	-1.64
LOC_Os01g50840.1	expressed protein	-	-	-1.67	-1.9	-2.06	-2.12	0.73
LOC_Os01g51050.1	jacalin-like lectin domain containing protein, expressed	-	-	-2.99	Not express	Not express	-4.13	0.02
LOC_Os01g51840.3	IQ calmodulin-binding motif family protein, putative, expressed	-	-	-2.11	-4.5	-2.98	-6.06	-4.59
LOC_Os01g51840.1	IQ calmodulin-binding motif family protein, putative, expressed	-	-	-2.11	-4.5	-2.98	-6.06	-4.59
LOC_Os01g51840.2	IQ calmodulin-binding motif family protein, putative, expressed	-	-	-2.11	-4.5	-2.98	-6.06	-4.59
LOC_Os01g52030.1	zinc finger A20 and AN1 domain-containing stress-associated protein, putative, expressed	molecular_function	GO:0003677-DNA binding, GO:0008270-zinc ion binding, GO:0046872-metal ion binding	-2.27	-3.51	-2.43	-3.14	1.97
		biological_process	GO:0006950-response to stress
LOC_Os01g53040.1	WRKY14, expressed	molecular_function	GO:0003677-DNA binding, GO:0003700-sequence-specific DNA binding transcription factor activity, GO:0043565-sequence-specific DNA binding	-2.26	-5.02	-4.08	-2.82	0.47
		cellular_component	GO:0005634-nucleus
LOC_Os01g53500.1	RING-H2 finger protein ATL2M, putative, expressed	molecular_function	GO:0005515-protein binding, GO:0008270-zinc ion binding, GO:0046872-metal ion binding, GO:0005432-calcium:sodium antiporter activity	-2.95	-2.89	-2.93	-2.35	-2.06
		cellular_component	GO:0016020-membrane
		biological_process	GO:0006816-calcium ion transport
LOC_Os01g53810.1	peptidase, putative, expressed	molecular_function	GO:0008233-peptidase activity	-2.17	-4.92	-4.02	0.4	1.26
		cellular_component	GO:0005773-vacuole
		biological_process	GO:0006508-proteolysis
LOC_Os01g53840.1	protein kinase family protein, putative, expressed	molecular_function	GO:0000166-nucleotide binding, GO:0004672-protein kinase activity, GO:0004674-protein serine/threonine kinase activity, GO:0004872-receptor activity, GO:0005524-ATP binding, GO:0004713-protein tyrosine kinase activity	-3.19	-0.95	0.11	-1.75	-1.07
		biological_process	GO:0006468-protein phosphorylation, GO:0016998-cell wall macromolecule catabolic process
LOC_Os01g54300.1	OsMan02 - Endo-Beta-Mannanase, expressed	molecular_function	GO:0004553-hydrolase activity, hydrolyzing O-glycosyl compounds	-2.22	-2.95	-4.21	-5.81	-3.02
		biological_process	GO:0005975-carbohydrate metabolic process
LOC_Os01g54630.1	leucine rich repeat family protein, putative, expressed	molecular_function	GO:0005515-protein binding	-3.57	Not express	Not express	Not express	-2.35
		cellular_component	GO:0005886-plasma membrane
LOC_Os01g55720.1	expressed protein	-	-	-2.68	-5.85	-5.58	-5.32	-0.57
LOC_Os01g56810.1	cytokinin dehydrogenase precursor, putative, expressed	molecular_function	GO:0003824-catalytic activity, GO:0009055-electron carrier activity, GO:0016491-oxidoreductase activity, GO:0019139-cytokinin dehydrogenase activity, GO:0050660-flavin adenine dinucleotide binding	-3.22	-0.78	-1.59	-3.45	-3.72
		cellular_component	GO:0009536-plastid, GO:0016023-cytoplasmic membrane-bounded vesicle
		biological_process	GO:0009690-cytokinin metabolic process, GO:0022900-electron transport chain, GO:0032940-secretion by cell
LOC_Os01g56810.2	cytokinin dehydrogenase precursor, putative, expressed	molecular_function	GO:0009055-electron carrier activity, GO:0016491-oxidoreductase activity, GO:0050660-flavin adenine dinucleotide binding, GO:0003824-catalytic activity	-3.22	-0.78	-1.59	-3.45	-3.72
		cellular_component	GO:0009536-plastid, GO:0016023-cytoplasmic membrane-bounded vesicle
		biological_process	GO:0022900-electron transport chain, GO:0032940-secretion by cell
LOC_Os01g57710.2	membrane protein, putative, expressed	cellular_component	GO:0016020-membrane	-2.88	-3.39	-5.22	-3.81	-0.95
LOC_Os01g57710.3	membrane protein, putative, expressed	cellular_component	GO:0016020-membrane	-2.88	-3.39	-5.22	-3.81	-0.95
LOC_Os01g57710.1	membrane protein, putative, expressed	cellular_component	GO:0016021-integral to membrane, GO:0016020-membrane	-2.88	-3.39	-5.22	-3.81	-0.95
LOC_Os01g58730.1	glycosyl hydrolases family 17, putative, expressed	molecular_function	GO:0004553-hydrolase activity, hydrolyzing O-glycosyl compounds	-3.51	Not express	-4.33	Not express	-2.62
		cellular_component	GO:0005618-cell wall, GO:0005886-plasma membrane, GO:0048046-apoplast, GO:0005773-vacuole
		biological_process	GO:0005975-carbohydrate metabolic process, GO:0009817-defense response to fungus, incompatible interaction, GO:0009651-response to salt stress, GO:0009409-response to cold, GO:0009617-response to bacterium
LOC_Os01g58910.1	auxin-induced protein 5NG4, putative, expressed	cellular_component	GO:0016020-membrane	-1.74	-2.56	-0.55	-3.86	-3.34
LOC_Os01g59819.1	Os1bglu2 - beta-glucosidase homologue, similar to G. max isohydroxyurate hydrolase, expressed	molecular_function	GO:0003824-catalytic activity, GO:0004553-hydrolase activity, hydrolyzing O-glycosyl compounds, GO:0043169-cation binding, GO:0004938-alpha2-adrenergic receptor activity	-2.53	Not express	-6.25	-3.68	-4.22
		cellular_component	GO:0016021-integral to membrane
		biological_process	GO:0005975-carbohydrate metabolic process, GO:0007186-G-protein coupled receptor signaling pathway
LOC_Os01g59970.1	expressed protein	-	-	-1.96	-1.17	-0.07	0	-0.55
LOC_Os01g60280.1	ATP binding protein, putative, expressed	molecular_function	GO:0000166-nucleotide binding, GO:0004672-protein kinase activity, GO:0004674-protein serine/threonine kinase activity, GO:0005524-ATP binding, GO:0016301-kinase activity, GO:0004713-protein tyrosine kinase activity, GO:0005515-protein binding	-2.05	-1.99	-0.45	1.63	-0.68
		cellular_component	GO:0016020-membrane, GO:0005886-plasma membrane, GO:0009507-chloroplast
		biological_process	GO:0006468-protein phosphorylation
LOC_Os01g60740.1	LTPL16 - Protease inhibitor/seed storage/LTP family protein precursor, expressed	molecular_function	GO:0008289-lipid binding	-6.06	Not express	-6.87	Not express	-6.94
		biological_process	GO:0006869-lipid transport
LOC_Os01g60810.1	DUF623 domain containing protein, expressed	molecular_function	GO:0004952-dopamine receptor activity	-3.61	-3.69	-4.43	Not express	-0.27
		cellular_component	GO:0016021-integral to membrane
		biological_process	GO:0007186-G-protein coupled receptor signaling pathway
LOC_Os01g61010.1	nodulin, putative, expressed	-	-	-3.92	-1.89	-1.61	-0.54	1
LOC_Os01g61010.2	nodulin, putative, expressed	-	-	-3.92	-1.89	-1.61	-0.54	1
LOC_Os01g61110.1	ulp1 protease family, C-terminal catalytic domain containing protein, expressed	molecular_function	GO:0008234-cysteine-type peptidase activity	-4.45	Not express	-6.27	Not express	-4.56
		biological_process	GO:0006508-proteolysis
LOC_Os01g62480.1	laccase precursor protein, putative, expressed	molecular_function	GO:0005507-copper ion binding, GO:0016491-oxidoreductase activity, GO:0046872-metal ion binding	-7.08	Not express	-7.89	Not express	-6.18
		cellular_component	GO:0048046-apoplast, GO:0005576-extracellular region
		biological_process	GO:0046274-lignin catabolic process, GO:0055114-oxidation-reduction process, GO:0009414-response to water deprivation
LOC_Os01g62490.1	laccase precursor protein, putative, expressed	molecular_function	GO:0005507-copper ion binding, GO:0016491-oxidoreductase activity, GO:0046872-metal ion binding	-4.64	Not express	Not express	Not express	-4.33
		cellular_component	GO:0048046-apoplast
		biological_process	GO:0046274-lignin catabolic process, GO:0055114-oxidation-reduction process, GO:0009414-response to water deprivation
LOC_Os01g62980.1	LTPL101 - Protease inhibitor/seed storage/LTP family protein precursor, expressed	molecular_function	GO:0008289-lipid binding	-2.7	-5.14	-5.28	-5.18	0.89
		biological_process	GO:0006869-lipid transport
LOC_Os01g62980.2	LTPL101 - Protease inhibitor/seed storage/LTP family protein precursor, expressed	molecular_function	GO:0008289-lipid binding	-2.7	-5.14	-5.28	-5.18	0.89
		biological_process	GO:0006869-lipid transport
LOC_Os01g63460.1	MYB family transcription factor, putative, expressed	molecular_function	GO:0003677-DNA binding	-2.53	-1.3	-1.61	-4.25	-1.23
		cellular_component	GO:0005634-nucleus
LOC_Os01g65660.1	amino acid transporter, putative, expressed	cellular_component	GO:0016020-membrane, GO:0016021-integral to membrane	-2.47	-3.21	-3.9	-4.85	-0.12
LOC_Os01g65660.2	amino acid transporter, putative, expressed	-	-	-2.47	-3.21	-3.9	-4.85	-0.12
LOC_Os01g65680.1	4,5-DOPA dioxygenase extradiol, putative, expressed	molecular_function	GO:0008198-ferrous iron binding, GO:0008270-zinc ion binding, GO:0016491-oxidoreductase activity, GO:0016701-oxidoreductase activity, acting on single donors with incorporation of molecular oxygen, GO:0016702-oxidoreductase activity, acting on single donors with incorporation of molecular oxygen, incorporation of two atoms of oxygen	-1.94	-3.1	-3.27	-2.6	-1.47
		biological_process	GO:0006725-cellular aromatic compound metabolic process, GO:0055114-oxidation-reduction process
LOC_Os01g65690.1	4,5-DOPA dioxygenase extradiol, putative, expressed	molecular_function	GO:0008198-ferrous iron binding, GO:0008270-zinc ion binding, GO:0016491-oxidoreductase activity, GO:0016701-oxidoreductase activity, acting on single donors with incorporation of molecular oxygen, GO:0016702-oxidoreductase activity, acting on single donors with incorporation of molecular oxygen, incorporation of two atoms of oxygen	-2.06	-6.92	-6.02	-7.62	-9.51
		biological_process	GO:0006725-cellular aromatic compound metabolic process, GO:0055114-oxidation-reduction process
LOC_Os01g65690.2	4,5-DOPA dioxygenase extradiol, putative, expressed	molecular_function	GO:0008198-ferrous iron binding, GO:0016491-oxidoreductase activity	-2.06	-6.92	-6.02	-7.62	-9.51
		biological_process	GO:0006725-cellular aromatic compound metabolic process
LOC_Os01g65790.1	pectinesterase, putative, expressed	molecular_function	GO:0016787-hydrolase activity, GO:0030599-pectinesterase activity, GO:0045330-aspartyl esterase activity	-2.94	-3.59	-0.99	0.98	1.06
		cellular_component	GO:0005618-cell wall, GO:0005886-plasma membrane
		biological_process	GO:0042545-cell wall modification
LOC_Os01g68500.1	expressed protein	-	-	-2.62	-3.6	-4.24	-3.66	-0.44
LOC_Os01g68570.1	expressed protein	-	-	-4	Not express	Not express	-3.56	1.02
LOC_Os01g68730.1	RNA-binding protein FUS, putative, expressed	-	-	-3.47	-4.2	-3.76	Not express	0.34
LOC_Os01g68730.2	RNA-binding protein FUS, putative, expressed	-	-	-3.47	-4.2	-3.76	Not express	0.34
LOC_Os01g68740.1	keratin, type I cytoskeletal 9, putative, expressed	-	-	-2.16	-2.25	-3.83	-1.49	-3.37
LOC_Os01g69270.1	OsFBO2 - F-box and other domain containing protein, expressed	molecular_function	GO:0005488-binding, GO:0008270-zinc ion binding	-1.71	-1.11	0.21	0.85	-1.07
		cellular_component	GO:0005634-nucleus
LOC_Os01g70180.2	exostosin family domain containing protein, expressed	cellular_component	GO:0016020-membrane	-2.52	-3.54	-3.69	-0.95	-1.19
LOC_Os01g70180.1	exostosin family domain containing protein, expressed	cellular_component	GO:0016020-membrane	-2.52	-3.54	-3.69	-0.95	-1.19
LOC_Os01g70200.1	exostosin family domain containing protein, expressed	molecular_function	GO:0016740-transferase activity, GO:0080116-glucuronoxylan glucuronosyltransferase activity	-2.23	-2.06	-1.97	-2.59	-1.68
		cellular_component	GO:0016020-membrane, GO:0005794-Golgi apparatus
		biological_process	GO:0010417-glucuronoxylan biosynthetic process, GO:0009834-secondary cell wall biogenesis
LOC_Os01g70240.2	expressed protein	molecular_function	GO:0046872-metal ion binding	-2.43	-2.84	-1.39	-2.99	1.17
		biological_process	GO:0030001-metal ion transport
LOC_Os01g70240.1	expressed protein	molecular_function	GO:0046872-metal ion binding	-2.43	-2.84	-1.39	-2.99	1.17
		biological_process	GO:0030001-metal ion transport
LOC_Os01g70730.1	flowering promoting factor-like 1, putative, expressed	biological_process	GO:0009739-response to gibberellin stimulus, GO:0009911-positive regulation of flower development	-1.78	-4.27	-4.89	-6.22	-5.77
LOC_Os01g71474.1	glycosyl hydrolases family 17, putative, expressed	molecular_function	GO:0003824-catalytic activity, GO:0004553-hydrolase activity, hydrolyzing O-glycosyl compounds, GO:0016787-hydrolase activity, GO:0016798-hydrolase activity, acting on glycosyl bonds, GO:0043169-cation binding	-3.21	-6.29	Not express	-6.77	-2.61
		cellular_component	GO:0005618-cell wall, GO:0005886-plasma membrane, GO:0048046-apoplast, GO:0005773-vacuole
		biological_process	GO:0005975-carbohydrate metabolic process, GO:0008152-metabolic process, GO:0009817-defense response to fungus, incompatible interaction, GO:0009651-response to salt stress, GO:0009409-response to cold
LOC_Os01g72009.1	expressed protein	cellular_component	GO:0005886-plasma membrane	-2.05	-2.9	-2.13	-0.76	1.65
LOC_Os01g72370.3	helix-loop-helix DNA-binding domain containing protein, expressed	molecular_function	GO:0003677-DNA binding	-3.04	0.32	-4.83	-3.52	-2.66
		cellular_component	GO:0005634-nucleus
LOC_Os01g72370.1	helix-loop-helix DNA-binding domain containing protein, expressed	molecular_function	GO:0003677-DNA binding	-3.04	0.32	-4.83	-3.52	-2.66
		cellular_component	GO:0005634-nucleus
LOC_Os01g72370.2	helix-loop-helix DNA-binding domain containing protein, expressed	molecular_function	GO:0003677-DNA binding	-3.04	0.32	-4.83	-3.52	-2.66
		cellular_component	GO:0005634-nucleus
LOC_Os01g74540.1	GATA zinc finger domain containing protein, expressed	molecular_function	GO:0003700-sequence-specific DNA binding transcription factor activity, GO:0008270-zinc ion binding, GO:0043565-sequence-specific DNA binding, GO:0046872-metal ion binding, GO:0031177-phosphopantetheine binding	-2.45	-3.12	-1.75	0.26	-0.8
		cellular_component	GO:0005634-nucleus
		biological_process	GO:0006355-regulation of transcription, DNA-dependent
LOC_Os10g03320.1	UDP-glucoronosyl and UDP-glucosyl transferase domain containing protein, expressed	molecular_function	GO:0016740-transferase activity, GO:0016757-transferase activity, transferring glycosyl groups, GO:0016758-transferase activity, transferring hexosyl groups	-2.34	-3.77	-2.76	-2.8	0.23
		biological_process	GO:0008152-metabolic process
LOC_Os10g04429.1	transferase family protein, putative, expressed	molecular_function	GO:0016747-transferase activity, transferring acyl groups other than amino-acyl groups, GO:0016740-transferase activity	-3.39	-3.47	-3.21	Not express	-2.5
LOC_Os10g04570.1	expressed protein	molecular_function	GO:0005524-ATP binding	-5.08	-4.16	-3.31	-4.64	-1.86
		biological_process	GO:0006915-apoptotic process
LOC_Os10g05130.1	expressed protein	biological_process	GO:0016068-type I hypersensitivity	-5.18	-5.11	-5.58	-3.21	-2.84
LOC_Os10g13914.1	POEI27 - Pollen Ole e I allergen and extensin family protein precursor, expressed	-	-	-1.93	-1.85	-2.93	-4.28	-1.39
LOC_Os10g16974.1	cytochrome P450, putative, expressed	molecular_function	GO:0004497-monooxygenase activity, GO:0005506-iron ion binding, GO:0009055-electron carrier activity, GO:0016491-oxidoreductase activity, GO:0020037-heme binding, GO:0046872-metal ion binding	-3.17	-5.56	-5.92	-6.64	-5.4
		biological_process	GO:0055114-oxidation-reduction process, GO:0009411-response to UV
LOC_Os10g17260.1	cytochrome P450, putative, expressed	molecular_function	GO:0004497-monooxygenase activity, GO:0005506-iron ion binding, GO:0009055-electron carrier activity, GO:0016491-oxidoreductase activity, GO:0020037-heme binding, GO:0046872-metal ion binding	-3.14	-4.52	-5.08	-4.23	-4.99
		biological_process	GO:0055114-oxidation-reduction process, GO:0009411-response to UV
LOC_Os10g18370.1	transcriptional regulator, putative, expressed	-	-	-2.32	-2.59	-2.15	-3.71	-1.35
LOC_Os10g21670.1	dehydration stress-induced protein, putative, expressed	-	-	-2.39	-2.81	-5.77	-6.37	1.84
LOC_Os10g21860.1	expressed protein	molecular_function	GO:0050825-ice binding	-3.95	-6.62	-0.29	-0.77	-0.21
		biological_process	GO:0042309-homoiothermy, GO:0050826-response to freezing
LOC_Os10g22050.1	expressed protein	-	-	-3.24	-3.89	-4.11	-6.03	1.62
LOC_Os10g22600.1	ethylene-responsive transcription factor, putative, expressed	molecular_function	GO:0003677-DNA binding, GO:0003700-sequence-specific DNA binding transcription factor activity	-3.3	-4.12	Not express	-5.19	-1.92
		cellular_component	GO:0005634-nucleus
		biological_process	GO:0006355-regulation of transcription, DNA-dependent
LOC_Os10g22980.3	leucine rich repeat domain containing protein, putative, expressed	molecular_function	GO:0005515-protein binding	-1.37	-2.43	-2.1	-0.48	-0.89
LOC_Os10g22980.1	leucine rich repeat domain containing protein, putative, expressed	molecular_function	GO:0005515-protein binding	-1.37	-2.43	-2.1	-0.48	-0.89
LOC_Os10g22980.2	leucine rich repeat domain containing protein, putative, expressed	molecular_function	GO:0005515-protein binding	-1.37	-2.43	-2.1	-0.48	-0.89
LOC_Os10g22980.4	leucine rich repeat domain containing protein, putative, expressed	molecular_function	GO:0005515-protein binding	-1.37	-2.43	-2.1	-0.48	-0.89
LOC_Os10g25400.1	GDSL-like lipase/acylhydrolase, putative, expressed	molecular_function	GO:0016788-hydrolase activity, acting on ester bonds, GO:0016787-hydrolase activity	-4.5	-5.59	-4.58	-3.19	0.89
		biological_process	GO:0006629-lipid metabolic process
LOC_Os10g25420.1	GDSL-like lipase/acylhydrolase, putative, expressed	molecular_function	GO:0016788-hydrolase activity, acting on ester bonds, GO:0016787-hydrolase activity	-2.25	-5.33	-5.8	-5.55	-0.01
		biological_process	GO:0006629-lipid metabolic process
LOC_Os10g27330.1	glycerol-3-phosphate acyltransferase, putative, expressed	molecular_function	GO:0016740-transferase activity	-3.19	Not express	Not express	Not express	-2.62
		biological_process	GO:0008152-metabolic process
LOC_Os10g28050.1	chitinase 2, putative, expressed	molecular_function	GO:0003824-catalytic activity, GO:0004553-hydrolase activity, hydrolyzing O-glycosyl compounds, GO:0016787-hydrolase activity, GO:0016798-hydrolase activity, acting on glycosyl bonds, GO:0043169-cation binding, GO:0004568-chitinase activity	-1.51	-0.69	-1.9	-3.46	-0.52
		biological_process	GO:0005975-carbohydrate metabolic process, GO:0008152-metabolic process, GO:0006032-chitin catabolic process
LOC_Os10g28870.1	MBTB40 - Bric-a-Brac, Tramtrack, Broad Complex BTB domain with Meprin and TRAF Homology MATH domain, expressed	molecular_function	GO:0005515-protein binding	-4.57	-3.65	Not express	Not express	-2.09
LOC_Os10g28970.2	BTB6 - Bric-a-Brac, Tramtrack, Broad Complex BTB domain, expressed	molecular_function	GO:0005515-protein binding	-2.82	-3.45	-4.96	Not express	-1.02
LOC_Os10g29310.1	MBTB51 - Bric-a-Brac, Tramtrack, Broad Complex BTB domain with Meprin and TRAF Homology MATH domain, expressed	molecular_function	GO:0005515-protein binding	-2.64	-2.42	-4.22	-6.29	-0.6
LOC_Os10g32930.1	expressed protein	-	-	-4.33	-3.44	-4.08	Not express	-0.78
LOC_Os10g32980.1	CESA7 - cellulose synthase, expressed	molecular_function	GO:0005515-protein binding, GO:0008270-zinc ion binding, GO:0016740-transferase activity, GO:0016757-transferase activity, transferring glycosyl groups, GO:0016760-cellulose synthase (UDP-forming) activity, GO:0046872-metal ion binding	-1.97	-7.97	-6.25	-4.76	-7.41
		cellular_component	GO:0016020-membrane, GO:0016021-integral to membrane, GO:0005886-plasma membrane
		biological_process	GO:0030244-cellulose biosynthetic process, GO:0007047-cellular cell wall organization, GO:0042742-defense response to bacterium, GO:0050832-defense response to fungus, GO:0009834-secondary cell wall biogenesis
LOC_Os10g33170.1	POT domain containing peptide transporter, putative, expressed	molecular_function	GO:0005215-transporter activity, GO:0042936-dipeptide transporter activity, GO:0042937-tripeptide transporter activity	-1.71	-3.01	-3.88	-4.65	0.12
		cellular_component	GO:0016020-membrane
		biological_process	GO:0006857-oligopeptide transport, GO:0009611-response to wounding, GO:0009737-response to abscisic acid stimulus, GO:0009751-response to salicylic acid stimulus, GO:0009753-response to jasmonic acid stimulus, GO:0042538-hyperosmotic salinity response, GO:0042742-defense response to bacterium, GO:0042938-dipeptide transport, GO:0042939-tripeptide transport, GO:0043201-response to leucine, GO:0080…
LOC_Os10g33370.1	3-ketoacyl-CoA synthase precursor, putative, expressed	molecular_function	GO:0003824-catalytic activity, GO:0016747-transferase activity, transferring acyl groups other than amino-acyl groups	-2.85	-7.29	-5.71	Not express	-3.73
		cellular_component	GO:0016020-membrane, GO:0005783-endoplasmic reticulum
		biological_process	GO:0006633-fatty acid biosynthetic process, GO:0008152-metabolic process, GO:0009416-response to light stimulus, GO:0009409-response to cold
LOC_Os10g33760.1	No apical meristem protein, putative, expressed	molecular_function	GO:0003677-DNA binding	-3.57	Not express	-3.27	-6.72	3.88
LOC_Os10g33862.1	expressed protein	-	-	-3.12	-4.47	-5.91	Not express	-0.41
LOC_Os10g33920.3	transporter-related, putative, expressed	cellular_component	GO:0016020-membrane, GO:0016021-integral to membrane, GO:0009289-pilus	-2.38	-4.01	-3.74	-4.37	-1.62
		biological_process	GO:0009405-pathogenesis
LOC_Os10g33920.1	transporter-related, putative, expressed	cellular_component	GO:0016020-membrane, GO:0016021-integral to membrane, GO:0009289-pilus	-2.38	-4.01	-3.74	-4.37	-1.62
		biological_process	GO:0009405-pathogenesis
LOC_Os10g33920.2	transporter-related, putative, expressed	cellular_component	GO:0016020-membrane, GO:0016021-integral to membrane, GO:0009289-pilus	-2.38	-4.01	-3.74	-4.37	-1.62
		biological_process	GO:0009405-pathogenesis
LOC_Os10g34040.1	nodulin, putative, expressed	cellular_component	GO:0005773-vacuole, GO:0005886-plasma membrane	-3.19	Not express	-4.59	-1.53	-0.63
LOC_Os10g34230.1	cytokinin dehydrogenase precursor, putative, expressed	molecular_function	GO:0003824-catalytic activity, GO:0016491-oxidoreductase activity, GO:0019139-cytokinin dehydrogenase activity, GO:0050660-flavin adenine dinucleotide binding	-2.92	-3.46	-2.73	-3.13	-4.16
		cellular_component	GO:0016023-cytoplasmic membrane-bounded vesicle
		biological_process	GO:0009690-cytokinin metabolic process, GO:0022900-electron transport chain, GO:0032940-secretion by cell
LOC_Os10g34270.1	expressed protein	-	-	-1.82	-2.49	-3.14	-1.76	0.73
LOC_Os10g34700.1	expressed protein	molecular_function	GO:0050825-ice binding	-2.98	-1.91	1.22	-2.02	-2.17
		biological_process	GO:0042309-homoiothermy, GO:0050826-response to freezing
LOC_Os10g36060.1	protein transport protein-related, putative, expressed	-	-	-1.86	-3.56	-2.92	-4.07	-4.79
LOC_Os10g37160.1	transposon protein, putative, unclassified, expressed	molecular_function	GO:0004497-monooxygenase activity, GO:0005506-iron ion binding, GO:0009055-electron carrier activity, GO:0016491-oxidoreductase activity, GO:0020037-heme binding, GO:0046872-metal ion binding	-2.39	-4.16	-4.75	-3.72	-0.66
		biological_process	GO:0055114-oxidation-reduction process
LOC_Os10g37350.1	expressed protein	-	-	-3.01	-2.94	-4.86	-1.89	-2.57
LOC_Os10g37710.2	hydrolase, alpha/beta fold family protein, putative, expressed	-	-	-2.82	-3.45	-2.82	-2.54	-0.44
LOC_Os10g37710.1	hydrolase, alpha/beta fold family protein, putative, expressed	molecular_function	GO:0016787-hydrolase activity	-2.82	-3.45	-2.82	-2.54	-0.44
LOC_Os10g37720.1	hydrolase, alpha/beta fold family protein, putative, expressed	molecular_function	GO:0016787-hydrolase activity	-4.13	-4.83	-6.69	-6.61	-1.39
LOC_Os10g37720.2	hydrolase, alpha/beta fold family protein, putative, expressed	-	-	-4.13	-4.83	-6.69	-6.61	-1.39
LOC_Os10g37850.2	armadillo, putative, expressed	molecular_function	GO:0005488-binding	-2.57	-2.78	-3.5	-4.51	-2.62
LOC_Os10g37850.4	armadillo, putative, expressed	molecular_function	GO:0005488-binding	-2.57	-2.78	-3.5	-4.51	-2.62
LOC_Os10g37850.1	armadillo, putative, expressed	molecular_function	GO:0005488-binding	-2.57	-2.78	-3.5	-4.51	-2.62
LOC_Os10g37850.3	armadillo, putative, expressed	molecular_function	GO:0005488-binding	-2.57	-2.78	-3.5	-4.51	-2.62
LOC_Os10g38360.1	glutathione S-transferase, putative, expressed	molecular_function	GO:0016740-transferase activity, GO:0004364-glutathione transferase activity	-3.89	-4.41	-4.73	1.8	0.34
		cellular_component	GO:0005737-cytoplasm, GO:0009507-chloroplast
		biological_process	GO:0008152-metabolic process, GO:0080167-response to karrikin, GO:0048527-lateral root development, GO:0009704-de-etiolation, GO:0060416-response to growth hormone stimulus, GO:0046686-response to cadmium ion
LOC_Os10g38489.1	glutathione S-transferase GSTU6, putative, expressed	molecular_function	GO:0016740-transferase activity, GO:0004364-glutathione transferase activity	-2.42	-1.16	-1.91	0.09	1.29
		cellular_component	GO:0005737-cytoplasm, GO:0009507-chloroplast
		biological_process	GO:0008152-metabolic process, GO:0080167-response to karrikin, GO:0048527-lateral root development, GO:0009704-de-etiolation, GO:0060416-response to growth hormone stimulus, GO:0046686-response to cadmium ion
LOC_Os10g38540.1	glutathione S-transferase, putative, expressed	molecular_function	GO:0016740-transferase activity, GO:0004364-glutathione transferase activity	-3.82	-6.49	-6.22	-3.06	-3.24
		cellular_component	GO:0005737-cytoplasm, GO:0009507-chloroplast
		biological_process	GO:0008152-metabolic process, GO:0080167-response to karrikin, GO:0048527-lateral root development, GO:0009704-de-etiolation, GO:0060416-response to growth hormone stimulus, GO:0046686-response to cadmium ion
LOC_Os10g38580.1	glutathione S-transferase, putative, expressed	molecular_function	GO:0016740-transferase activity	-3.81	-5.46	-4.96	-4.59	-4.89
		cellular_component	GO:0009507-chloroplast
		biological_process	GO:0080167-response to karrikin, GO:0048527-lateral root development, GO:0009704-de-etiolation, GO:0060416-response to growth hormone stimulus, GO:0046686-response to cadmium ion
LOC_Os10g38600.1	glutathione S-transferase GSTU6, putative, expressed	molecular_function	GO:0016740-transferase activity, GO:0004364-glutathione transferase activity	-3.92	-5.58	-3.31	-0.77	-3.28
		cellular_component	GO:0005737-cytoplasm
		biological_process	GO:0008152-metabolic process
LOC_Os10g38610.1	glutathione S-transferase, putative, expressed	molecular_function	GO:0016740-transferase activity, GO:0004364-glutathione transferase activity	-3.37	-1.13	-0.45	0.65	1.4
		cellular_component	GO:0005737-cytoplasm, GO:0009507-chloroplast
		biological_process	GO:0008152-metabolic process, GO:0080167-response to karrikin, GO:0048527-lateral root development, GO:0009704-de-etiolation, GO:0060416-response to growth hormone stimulus, GO:0046686-response to cadmium ion
LOC_Os10g38730.1	glutathione S-transferase, putative, expressed	molecular_function	GO:0016740-transferase activity	-3.1	-2.06	-1.72	-4.53	-2.27
		cellular_component	GO:0009507-chloroplast
		biological_process	GO:0080167-response to karrikin, GO:0048527-lateral root development, GO:0009704-de-etiolation, GO:0060416-response to growth hormone stimulus, GO:0046686-response to cadmium ion
LOC_Os10g39100.1	uncharacterized Cys-rich domain containing protein, putative, expressed	cellular_component	GO:0005886-plasma membrane	-2.15	-4.43	-4.56	-4.31	1.46
LOC_Os10g39170.1	peroxidase precursor, putative, expressed	molecular_function	GO:0004601-peroxidase activity, GO:0005506-iron ion binding, GO:0005509-calcium ion binding, GO:0009055-electron carrier activity, GO:0016491-oxidoreductase activity, GO:0020037-heme binding, GO:0046872-metal ion binding	-3.19	-2.95	-4.01	-4.75	-2.97
		biological_process	GO:0006979-response to oxidative stress, GO:0055114-oxidation-reduction process
LOC_Os10g39260.1	aspartic proteinase nepenthesin, putative, expressed	molecular_function	GO:0004190-aspartic-type endopeptidase activity, GO:0008233-peptidase activity	-4.06	-4.59	-4.32	-3.94	-1.85
		biological_process	GO:0006508-proteolysis
LOC_Os10g39270.1	nucleoid DNA-binding, putative, expressed	molecular_function	GO:0004190-aspartic-type endopeptidase activity, GO:0008233-peptidase activity	-3.22	-2.88	-3.61	-3.36	-0.74
		biological_process	GO:0006508-proteolysis
LOC_Os10g39300.1	aspartic proteinase nepenthesin, putative, expressed	molecular_function	GO:0004190-aspartic-type endopeptidase activity, GO:0008233-peptidase activity	-3.54	-4.54	-5.43	-4.29	-1.35
		biological_process	GO:0006508-proteolysis
LOC_Os10g39710.2	strictosidine synthase, putative, expressed	molecular_function	GO:0016844-strictosidine synthase activity	-1.62	-1.28	-0.96	0.08	-0.92
		biological_process	GO:0009058-biosynthetic process
LOC_Os10g39710.1	strictosidine synthase, putative, expressed	molecular_function	GO:0016844-strictosidine synthase activity	-1.62	-1.28	-0.96	0.08	-0.92
		cellular_component	GO:0005783-endoplasmic reticulum
		biological_process	GO:0009058-biosynthetic process
LOC_Os10g39770.1	zinc finger, C3HC4 type, domain containing protein, expressed	molecular_function	GO:0005515-protein binding, GO:0008270-zinc ion binding, GO:0046872-metal ion binding, GO:0003723-RNA binding	-2.08	-2.77	-2.93	-4.93	1.07
		cellular_component	GO:0005634-nucleus, GO:0009535-chloroplast thylakoid membrane, GO:0031351-integral to plastid membrane
		biological_process	GO:0006364-rRNA processing, GO:0010200-response to chitin, GO:0009416-response to light stimulus, GO:0009299-mRNA transcription
LOC_Os10g39780.4	protein phosphatase 2C, putative, expressed	molecular_function	GO:0004722-protein serine/threonine phosphatase activity, GO:0003824-catalytic activity	-1.66	-1.08	0	2.78	0.11
		cellular_component	GO:0008287-protein serine/threonine phosphatase complex
		biological_process	GO:0006470-protein dephosphorylation
LOC_Os10g39780.1	protein phosphatase 2C, putative, expressed	molecular_function	GO:0000287-magnesium ion binding, GO:0003824-catalytic activity, GO:0004721-phosphoprotein phosphatase activity, GO:0004722-protein serine/threonine phosphatase activity, GO:0016787-hydrolase activity, GO:0046872-metal ion binding, GO:0030145-manganese ion binding	-1.66	-1.08	0	2.78	0.11
		cellular_component	GO:0008287-protein serine/threonine phosphatase complex, GO:0016020-membrane, GO:0016021-integral to membrane, GO:0005886-plasma membrane
		biological_process	GO:0006470-protein dephosphorylation
LOC_Os10g39780.3	protein phosphatase 2C, putative, expressed	molecular_function	GO:0004722-protein serine/threonine phosphatase activity, GO:0003824-catalytic activity	-1.66	-1.08	0	2.78	0.11
		cellular_component	GO:0008287-protein serine/threonine phosphatase complex
		biological_process	GO:0006470-protein dephosphorylation
LOC_Os10g39780.2	protein phosphatase 2C, putative, expressed	molecular_function	GO:0000287-magnesium ion binding, GO:0003824-catalytic activity, GO:0004721-phosphoprotein phosphatase activity, GO:0004722-protein serine/threonine phosphatase activity, GO:0016787-hydrolase activity, GO:0046872-metal ion binding, GO:0030145-manganese ion binding	-1.66	-1.08	0	2.78	0.11
		cellular_component	GO:0008287-protein serine/threonine phosphatase complex, GO:0016020-membrane, GO:0016021-integral to membrane
		biological_process	GO:0006470-protein dephosphorylation
LOC_Os10g39840.1	glycosyl hydrolases family 16, putative, expressed	molecular_function	GO:0004553-hydrolase activity, hydrolyzing O-glycosyl compounds, GO:0016762-xyloglucan:xyloglucosyl transferase activity, GO:0016787-hydrolase activity	-3.54	-4.04	-4.36	-4.1	0.89
		cellular_component	GO:0005618-cell wall, GO:0048046-apoplast
		biological_process	GO:0005975-carbohydrate metabolic process, GO:0006073-cellular glucan metabolic process
LOC_Os10g40730.1	expansin precursor, putative, expressed	cellular_component	GO:0005576-extracellular region, GO:0005618-cell wall, GO:0016020-membrane	-1.87	-2.18	-2.87	-5.2	0.22
		biological_process	GO:0019953-sexual reproduction, GO:0007047-cellular cell wall organization
LOC_Os10g41190.1	transporter family protein, putative, expressed	molecular_function	GO:0005215-transporter activity, GO:0022891-substrate-specific transmembrane transporter activity, GO:0005509-calcium ion binding	-1.48	-0.62	-0.58	-0.12	-3.18
		cellular_component	GO:0016020-membrane, GO:0016021-integral to membrane
		biological_process	GO:0006810-transport, GO:0055085-transmembrane transport
LOC_Os10g41190.2	transporter family protein, putative, expressed	molecular_function	GO:0005215-transporter activity, GO:0022891-substrate-specific transmembrane transporter activity, GO:0005509-calcium ion binding	-1.48	-0.62	-0.58	-0.12	-3.18
		cellular_component	GO:0016021-integral to membrane, GO:0016020-membrane
		biological_process	GO:0006810-transport, GO:0055085-transmembrane transport
LOC_Os10g41270.1	triacylglycerol lipase like protein, putative, expressed	molecular_function	GO:0004806-triglyceride lipase activity, GO:0050825-ice binding, GO:0003824-catalytic activity	-4.69	-6.77	-5.5	Not express	-3.62
		biological_process	GO:0006629-lipid metabolic process, GO:0042309-homoiothermy, GO:0050826-response to freezing
LOC_Os10g41660.1	zinc finger, C3HC4 type domain containing protein, expressed	molecular_function	GO:0005515-protein binding, GO:0008270-zinc ion binding, GO:0046872-metal ion binding	-3.82	-5.71	-4.85	-2.28	0.48
LOC_Os10g41980.1	RALFL26 - Rapid ALkalinization Factor RALF family protein precursor, expressed	-	-	-4.04	-3.99	-8.7	-5.87	0.79
LOC_Os10g41999.1	RALFL27 - Rapid ALkalinization Factor RALF family protein precursor, expressed	-	-	-2.48	-2.91	-4.82	-5.15	0.97
LOC_Os10g42020.3	RALFL29 - Rapid ALkalinization Factor RALF family protein precursor, expressed	-	-	-3.02	-3.53	-5.47	-4.21	0
LOC_Os10g42020.2	RALFL29 - Rapid ALkalinization Factor RALF family protein precursor, expressed	-	-	-3.02	-3.53	-5.47	-4.21	0
LOC_Os10g42020.1	RALFL29 - Rapid ALkalinization Factor RALF family protein precursor, expressed	-	-	-3.02	-3.53	-5.47	-4.21	0
LOC_Os10g42110.1	protein kinase family protein, putative, expressed	molecular_function	GO:0004672-protein kinase activity, GO:0004713-protein tyrosine kinase activity, GO:0005488-binding, GO:0005524-ATP binding, GO:0000287-magnesium ion binding, GO:0003824-catalytic activity, GO:0004743-pyruvate kinase activity, GO:0016301-kinase activity, GO:0016740-transferase activity, GO:0030955-potassium ion binding, GO:0004674-protein serine/threonine kinase activity	-3.08	-3.16	-1.09	-1.64	-1.09
		cellular_component	GO:0005886-plasma membrane
		biological_process	GO:0006468-protein phosphorylation, GO:0006096-glycolysis, GO:0009742-brassinosteroid mediated signaling pathway
LOC_Os10g02070.1	peroxidase precursor, putative, expressed	molecular_function	GO:0004601-peroxidase activity, GO:0005506-iron ion binding, GO:0005509-calcium ion binding, GO:0009055-electron carrier activity, GO:0016491-oxidoreductase activity, GO:0020037-heme binding, GO:0046872-metal ion binding	-1.86	1.28	0.28	-3.13	2.68
		cellular_component	GO:0005634-nucleus, GO:0005737-cytoplasm
		biological_process	GO:0006979-response to oxidative stress, GO:0055114-oxidation-reduction process
LOC_Os10g02220.2	peptide transporter PTR2, putative, expressed	molecular_function	GO:0005215-transporter activity	-1.89	-3.31	-3.43	-4.85	-2.32
		cellular_component	GO:0016020-membrane
		biological_process	GO:0006857-oligopeptide transport
LOC_Os10g02220.3	peptide transporter PTR2, putative, expressed	molecular_function	GO:0005215-transporter activity	-1.89	-3.31	-3.43	-4.85	-2.32
		cellular_component	GO:0016020-membrane
		biological_process	GO:0006857-oligopeptide transport
LOC_Os10g02220.4	peptide transporter PTR2, putative, expressed	molecular_function	GO:0005215-transporter activity	-1.89	-3.31	-3.43	-4.85	-2.32
		cellular_component	GO:0016020-membrane
		biological_process	GO:0006857-oligopeptide transport
LOC_Os10g02220.1	peptide transporter PTR2, putative, expressed	molecular_function	GO:0005215-transporter activity	-1.89	-3.31	-3.43	-4.85	-2.32
		cellular_component	GO:0016020-membrane
		biological_process	GO:0006857-oligopeptide transport
LOC_Os10g02220.5	peptide transporter PTR2, putative, expressed	molecular_function	GO:0005215-transporter activity	-1.89	-3.31	-3.43	-4.85	-2.32
		cellular_component	GO:0016020-membrane
		biological_process	GO:0006857-oligopeptide transport
LOC_Os10g02880.1	O-methyltransferase, putative, expressed	molecular_function	GO:0008168-methyltransferase activity, GO:0008171-O-methyltransferase activity, GO:0046983-protein dimerization activity, GO:0016740-transferase activity	-5.87	Not express	-4.68	Not express	2.99
LOC_Os10g04270.1	jacalin-like lectin domain containing protein, expressed	molecular_function	GO:0005529-sugar binding	-2.25	-2.53	-2.04	-3.79	-1.74
LOC_Os10g05020.1	cytochrome P450, putative, expressed	molecular_function	GO:0004497-monooxygenase activity, GO:0005506-iron ion binding, GO:0009055-electron carrier activity, GO:0016491-oxidoreductase activity, GO:0020037-heme binding, GO:0046872-metal ion binding	-3.25	-3.65	1.37	5.96	-1.35
		biological_process	GO:0055114-oxidation-reduction process
LOC_Os10g05780.1	POT domain containing peptide transporter, putative, expressed	molecular_function	GO:0005215-transporter activity	-2.63	-3.72	-4.55	-7.1	-3.94
		cellular_component	GO:0016020-membrane
		biological_process	GO:0006857-oligopeptide transport
LOC_Os10g07450.2	expressed protein	molecular_function	GO:0050825-ice binding	-2.46	-3	-3.36	-4.17	-1.81
		biological_process	GO:0042309-homoiothermy, GO:0050826-response to freezing
LOC_Os10g07450.1	expressed protein	molecular_function	GO:0050825-ice binding	-2.46	-3	-3.36	-4.17	-1.81
		biological_process	GO:0042309-homoiothermy, GO:0050826-response to freezing
LOC_Os10g07556.1	wall-associated receptor kinase-like 22 precursor, putative, expressed	molecular_function	GO:0000166-nucleotide binding, GO:0004672-protein kinase activity, GO:0004674-protein serine/threonine kinase activity, GO:0004713-protein tyrosine kinase activity, GO:0005509-calcium ion binding, GO:0005524-ATP binding	-3.61	-5.28	-3.3	-5.98	-2.75
		biological_process	GO:0006468-protein phosphorylation
LOC_Os10g10080.2	exostosin family domain containing protein, expressed	molecular_function	GO:0000166-nucleotide binding, GO:0004820-glycine-tRNA ligase activity, GO:0005524-ATP binding	-2.12	-3.08	-2.34	-0.52	-0.86
		cellular_component	GO:0016020-membrane, GO:0005737-cytoplasm
		biological_process	GO:0006412-translation, GO:0006426-glycyl-tRNA aminoacylation
LOC_Os10g10080.1	exostosin family domain containing protein, expressed	cellular_component	GO:0016020-membrane	-2.12	-3.08	-2.34	-0.52	-0.86
LOC_Os10g10080.3	exostosin family domain containing protein, expressed	molecular_function	GO:0000166-nucleotide binding, GO:0004820-glycine-tRNA ligase activity, GO:0005524-ATP binding	-2.12	-3.08	-2.34	-0.52	-0.86
		cellular_component	GO:0016020-membrane, GO:0005737-cytoplasm
		biological_process	GO:0006412-translation, GO:0006426-glycyl-tRNA aminoacylation
LOC_Os10g10149.1	expressed protein	-	-	-2.56	-2.85	-3.67	Not express	-2.96
LOC_Os10g11270.1	sulfotransferase domain containing protein, expressed	molecular_function	GO:0008146-sulfotransferase activity, GO:0016740-transferase activity	-4.71	Not express	Not express	Not express	-5.4
LOC_Os10g11310.1	expressed protein	-	-	-2.19	-2.44	-2.87	-4.43	-0.92
LOC_Os10g11310.2	expressed protein	-	-	-2.19	-2.44	-2.87	-4.43	-0.92
LOC_Os10g11310.3	expressed protein	-	-	-2.19	-2.44	-2.87	-4.43	-0.92
LOC_Os10g12750.1	expressed protein	-	-	-4.25	Not express	-5.65	-6.98	Not express
LOC_Os10g20350.1	MATE efflux family protein, putative, expressed	molecular_function	GO:0015238-drug transmembrane transporter activity, GO:0015297-antiporter activity, GO:0005524-ATP binding, GO:0015197-peptide transporter activity	-2.34	-1.94	-1.77	3.12	-1.1
		cellular_component	GO:0016020-membrane, GO:0005886-plasma membrane
		biological_process	GO:0006855-drug transmembrane transport, GO:0015833-peptide transport, GO:0009624-response to nematode
LOC_Os10g20350.2	MATE efflux family protein, putative, expressed	molecular_function	GO:0015238-drug transmembrane transporter activity, GO:0015297-antiporter activity, GO:0005524-ATP binding, GO:0015197-peptide transporter activity	-2.34	-1.94	-1.77	3.12	-1.1
		cellular_component	GO:0016020-membrane
		biological_process	GO:0006855-drug transmembrane transport, GO:0015833-peptide transport
LOC_Os10g22560.1	peptide transporter PTR2, putative, expressed	molecular_function	GO:0005215-transporter activity	-1.12	-1.04	-1.61	-2.95	-2.76
		cellular_component	GO:0016020-membrane, GO:0016021-integral to membrane
		biological_process	GO:0006810-transport, GO:0006857-oligopeptide transport
LOC_Os10g22560.2	peptide transporter PTR2, putative, expressed	molecular_function	GO:0005215-transporter activity	-1.12	-1.04	-1.61	-2.95	-2.76
		cellular_component	GO:0016020-membrane, GO:0016021-integral to membrane
		biological_process	GO:0006810-transport, GO:0006857-oligopeptide transport
LOC_Os10g22560.3	peptide transporter PTR2, putative, expressed	molecular_function	GO:0005215-transporter activity	-1.12	-1.04	-1.61	-2.95	-2.76
		cellular_component	GO:0016020-membrane, GO:0016021-integral to membrane
		biological_process	GO:0006810-transport, GO:0006857-oligopeptide transport
LOC_Os10g25090.1	STRUBBELIG-RECEPTOR FAMILY 6 precursor, putative, expressed	molecular_function	GO:0000166-nucleotide binding, GO:0004672-protein kinase activity, GO:0005515-protein binding, GO:0005524-ATP binding, GO:0016301-kinase activity, GO:0004713-protein tyrosine kinase activity, GO:0004674-protein serine/threonine kinase activity	-1.76	-4.5	-3.86	-5.3	-4.57
		cellular_component	GO:0016021-integral to membrane, GO:0005634-nucleus, GO:0005886-plasma membrane, GO:0005829-cytosol
		biological_process	GO:0006468-protein phosphorylation
LOC_Os10g25180.1	phosphoinositide phosphatase family protein, putative, expressed	-	-	-4.46	Not express	Not express	Not express	-0.24
LOC_Os10g25830.1	mitochondrial carrier protein, putative, expressed	molecular_function	GO:0005488-binding, GO:0003735-structural constituent of ribosome, GO:0005215-transporter activity	-1.81	-3.32	-4.05	-6.33	-0.29
		cellular_component	GO:0005743-mitochondrial inner membrane, GO:0016020-membrane, GO:0016021-integral to membrane, GO:0005622-intracellular, GO:0005840-ribosome
		biological_process	GO:0006810-transport, GO:0006412-translation
LOC_Os10g28210.1	plant-specific domain TIGR01615 family protein, expressed	-	-	-1.94	-2.27	-0.99	-1.96	-0.97
LOC_Os10g28370.1	chlorophyllase-2, chloroplast precursor, putative, expressed	molecular_function	GO:0047746-chlorophyllase activity, GO:0003824-catalytic activity	-2.42	-2.09	-1.95	-2.5	0.85
		cellular_component	GO:0043231-intracellular membrane-bounded organelle, GO:0009536-plastid, GO:0016023-cytoplasmic membrane-bounded vesicle
		biological_process	GO:0015996-chlorophyll catabolic process
LOC_Os10g28680.1	DUF581 domain containing protein, expressed	-	-	-3.68	-7.52	-4.8	Not express	-0.72
LOC_Os10g30560.1	UDP-glucoronosyl and UDP-glucosyl transferase domain containing protein, expressed	molecular_function	GO:0016758-transferase activity, transferring hexosyl groups	-2.64	-6.18	-5.91	Not express	-2.29
		biological_process	GO:0008152-metabolic process
LOC_Os10g32700.1	hypersensitive-induced response protein, putative, expressed	cellular_component	GO:0016020-membrane, GO:0005739-mitochondrion, GO:0005773-vacuole, GO:0005886-plasma membrane	-2.52	Not express	-4.21	-1.78	0.99
LOC_Os10g33520.1	alcohol oxidase, putative, expressed	molecular_function	GO:0009055-electron carrier activity, GO:0016491-oxidoreductase activity, GO:0016614-oxidoreductase activity, acting on CH-OH group of donors, GO:0050660-flavin adenine dinucleotide binding, GO:0046577-long-chain-alcohol oxidase activity	-2.69	-4.99	-3.73	-5.06	1.17
		cellular_component	GO:0005783-endoplasmic reticulum, GO:0005792-microsome
LOC_Os10g33540.1	alcohol oxidase, putative, expressed	molecular_function	GO:0009055-electron carrier activity, GO:0016491-oxidoreductase activity, GO:0016614-oxidoreductase activity, acting on CH-OH group of donors, GO:0050660-flavin adenine dinucleotide binding, GO:0046577-long-chain-alcohol oxidase activity	-6.24	-4.74	-4.06	Not express	-4.7
		cellular_component	GO:0005783-endoplasmic reticulum, GO:0005792-microsome
LOC_Os10g33780.1	DUF640 domain containing protein, putative, expressed	-	-	-3.24	Not express	-4.22	Not express	-3.71
LOC_Os10g34480.1	cytochrome P450, putative, expressed	molecular_function	GO:0004497-monooxygenase activity, GO:0005506-iron ion binding, GO:0009055-electron carrier activity, GO:0016491-oxidoreductase activity, GO:0020037-heme binding, GO:0046872-metal ion binding	-2.89	-5.29	-5.4	-3.17	-2.73
		cellular_component	GO:0005783-endoplasmic reticulum
		biological_process	GO:0055114-oxidation-reduction process, GO:0042761-very long-chain fatty acid biosynthetic process, GO:0010345-suberin biosynthetic process
LOC_Os10g34730.1	GEM, putative, expressed	-	-	-2.73	-3.28	-2.54	-2.66	-1.03
LOC_Os10g35020.1	glycosyltransferase, putative, expressed	molecular_function	GO:0005524-ATP binding, GO:0016773-phosphotransferase activity, alcohol group as acceptor, GO:0016757-transferase activity, transferring glycosyl groups	-2	-2.89	-2.11	-1.26	-0.07
		biological_process	GO:0005975-carbohydrate metabolic process
LOC_Os10g35020.2	glycosyltransferase, putative, expressed	molecular_function	GO:0016757-transferase activity, transferring glycosyl groups, GO:0016740-transferase activity, GO:0005524-ATP binding, GO:0016773-phosphotransferase activity, alcohol group as acceptor	-2	-2.89	-2.11	-1.26	-0.07
		biological_process	GO:0005975-carbohydrate metabolic process
LOC_Os10g35300.2	dof zinc finger domain containing protein, putative, expressed	molecular_function	GO:0003677-DNA binding, GO:0008270-zinc ion binding	-2.61	-2.74	-0.83	0.52	1.93
LOC_Os10g35300.1	dof zinc finger domain containing protein, putative, expressed	molecular_function	GO:0003677-DNA binding, GO:0008270-zinc ion binding, GO:0004940-beta1-adrenergic receptor activity	-2.61	-2.74	-0.83	0.52	1.93
		cellular_component	GO:0016021-integral to membrane
		biological_process	GO:0007186-G-protein coupled receptor signaling pathway
LOC_Os10g36170.1	LTPL160 - Protease inhibitor/seed storage/LTP family protein precursor, expressed	molecular_function	GO:0008233-peptidase activity	-3.24	-5.48	-6.35	-6.62	0.72
		biological_process	GO:0006869-lipid transport
LOC_Os10g36200.1	heavy metal-associated domain containing protein, expressed	molecular_function	GO:0046872-metal ion binding	-2.35	-1.94	-4.18	-3.5	0.44
		biological_process	GO:0030001-metal ion transport
LOC_Os10g36200.2	heavy metal-associated domain containing protein, expressed	molecular_function	GO:0046872-metal ion binding	-2.35	-1.94	-4.18	-3.5	0.44
		biological_process	GO:0030001-metal ion transport
LOC_Os10g36580.1	UP-9A, putative, expressed	molecular_function	GO:0050825-ice binding	-3.58	-4.81	-1.75	-1.78	0.27
		biological_process	GO:0042309-homoiothermy, GO:0050826-response to freezing
LOC_Os10g36848.1	cytochrome P450, putative, expressed	molecular_function	GO:0004497-monooxygenase activity, GO:0005506-iron ion binding, GO:0009055-electron carrier activity, GO:0020037-heme binding, GO:0046872-metal ion binding, GO:0016491-oxidoreductase activity, GO:0046424-ferulate 5-hydroxylase activity	-3.01	-4.02	-5.53	-1.64	1.13
		cellular_component	GO:0005783-endoplasmic reticulum
		biological_process	GO:0055114-oxidation-reduction process, GO:0010224-response to UV-B
LOC_Os10g37290.1	DEFL6 - Defensin and Defensin-like DEFL family, expressed	molecular_function	GO:0050825-ice binding	-2.05	-3.23	-4.04	-5.37	-0.85
		biological_process	GO:0042309-homoiothermy, GO:0050826-response to freezing
LOC_Os10g37400.1	DUF538 domain containing protein, putative, expressed	molecular_function	GO:0005198-structural molecule activity	-3.67	-6.56	-5.28	Not express	-6.58
		cellular_component	GO:0015629-actin cytoskeleton
		biological_process	GO:0007155-cell adhesion
LOC_Os10g38150.1	glutathione S-transferase, N-terminal domain containing protein, expressed	molecular_function	GO:0016740-transferase activity	-4.33	Not express	-5.14	Not express	-0.58
LOC_Os10g38870.1	heavy metal-associated domain containing protein, expressed	molecular_function	GO:0046872-metal ion binding	-2.55	-3.21	-3.19	-3.41	0.26
		biological_process	GO:0030001-metal ion transport
LOC_Os10g38920.1	protein kinase domain containing protein, expressed	molecular_function	GO:0000166-nucleotide binding, GO:0004672-protein kinase activity, GO:0004674-protein serine/threonine kinase activity, GO:0004713-protein tyrosine kinase activity, GO:0005524-ATP binding, GO:0004872-receptor activity, GO:0016301-kinase activity, GO:0004812-aminoacyl-tRNA ligase activity	-3.45	-4.54	Not express	Not express	-2.97
		cellular_component	GO:0005737-cytoplasm, GO:0005886-plasma membrane
		biological_process	GO:0006468-protein phosphorylation, GO:0006412-translation, GO:0006418-tRNA aminoacylation for protein translation
LOC_Os10g39000.1	expressed protein	-	-	-2.9	-3.74	-2.85	-2.67	-5.14
LOC_Os10g39450.1	RING-H2 finger protein, putative, expressed	molecular_function	GO:0005515-protein binding, GO:0008270-zinc ion binding, GO:0046872-metal ion binding	-3.21	-5.82	-6.45	-6.19	-0.08
LOC_Os10g40620.1	expressed protein	-	-	-2.81	-4.78	-6.63	-7.96	-8.5
LOC_Os10g40700.1	expansin precursor, putative, expressed	cellular_component	GO:0005576-extracellular region, GO:0005618-cell wall, GO:0016020-membrane	-2.15	-3.84	-4.62	-7.59	-0.49
		biological_process	GO:0019953-sexual reproduction, GO:0007047-cellular cell wall organization
LOC_Os10g40710.1	expansin precursor, putative, expressed	molecular_function	GO:0003676-nucleic acid binding, GO:0004519-endonuclease activity	-1.86	-4.15	-3.01	-5.45	-0.89
		cellular_component	GO:0005576-extracellular region, GO:0005618-cell wall, GO:0016020-membrane, GO:0005727-extrachromosomal circular DNA
		biological_process	GO:0019953-sexual reproduction, GO:0007047-cellular cell wall organization, GO:0009405-pathogenesis
LOC_Os10g40830.1	metalloendoproteinase 1 precursor, putative, expressed	molecular_function	GO:0004222-metalloendopeptidase activity, GO:0008233-peptidase activity, GO:0008237-metallopeptidase activity, GO:0008270-zinc ion binding, GO:0016787-hydrolase activity, GO:0046872-metal ion binding	-3.38	-4.14	-4.89	-4.1	-1.21
		cellular_component	GO:0005578-proteinaceous extracellular matrix
		biological_process	GO:0006508-proteolysis, GO:0008152-metabolic process
LOC_Os10g40934.9	flavonol synthase/flavanone 3-hydroxylase, putative, expressed	molecular_function	GO:0016491-oxidoreductase activity	-0.71	-2.79	-3.68	-4.36	1.25
LOC_Os10g40934.1	flavonol synthase/flavanone 3-hydroxylase, putative, expressed	molecular_function	GO:0016491-oxidoreductase activity	-0.71	-2.79	-3.68	-4.36	1.25
LOC_Os10g40934.11	flavonol synthase/flavanone 3-hydroxylase, putative, expressed	molecular_function	GO:0016491-oxidoreductase activity, GO:0016702-oxidoreductase activity, acting on single donors with incorporation of molecular oxygen, incorporation of two atoms of oxygen, GO:0005506-iron ion binding	-0.71	-2.79	-3.68	-4.36	1.25
LOC_Os10g40934.3	flavonol synthase/flavanone 3-hydroxylase, putative, expressed	molecular_function	GO:0016491-oxidoreductase activity, GO:0016702-oxidoreductase activity, acting on single donors with incorporation of molecular oxygen, incorporation of two atoms of oxygen, GO:0005506-iron ion binding	-0.71	-2.79	-3.68	-4.36	1.25
LOC_Os10g40934.2	flavonol synthase/flavanone 3-hydroxylase, putative, expressed	molecular_function	GO:0016491-oxidoreductase activity, GO:0005506-iron ion binding	-0.71	-2.79	-3.68	-4.36	1.25
LOC_Os10g40934.10	flavonol synthase/flavanone 3-hydroxylase, putative, expressed	molecular_function	GO:0016491-oxidoreductase activity, GO:0005506-iron ion binding	-0.71	-2.79	-3.68	-4.36	1.25
LOC_Os10g40934.12	flavonol synthase/flavanone 3-hydroxylase, putative, expressed	molecular_function	GO:0016491-oxidoreductase activity, GO:0005506-iron ion binding	-0.71	-2.79	-3.68	-4.36	1.25
LOC_Os10g40934.7	flavonol synthase/flavanone 3-hydroxylase, putative, expressed	molecular_function	GO:0016491-oxidoreductase activity	-0.71	-2.79	-3.68	-4.36	1.25
LOC_Os10g41040.2	ternary complex factor MIP1, putative, expressed	-	-	-2.26	-4.29	-4.4	-3.57	1.62
LOC_Os10g41040.1	ternary complex factor MIP1, putative, expressed	-	-	-2.26	-4.29	-4.4	-3.57	1.62
LOC_Os10g41250.1	glycoprotein, putative, expressed	molecular_function	GO:0004969-histamine receptor activity	-2.69	-2.06	-2.16	-1.74	0.93
		cellular_component	GO:0016021-integral to membrane
		biological_process	GO:0007186-G-protein coupled receptor signaling pathway
LOC_Os11g01570.1	PMR5, putative, expressed	-	-	-3.5	-9.44	-6.59	-8.92	-4.07
LOC_Os11g02100.1	peroxidase precursor, putative, expressed	molecular_function	GO:0004601-peroxidase activity, GO:0005506-iron ion binding, GO:0005509-calcium ion binding, GO:0009055-electron carrier activity, GO:0016491-oxidoreductase activity, GO:0020037-heme binding, GO:0046872-metal ion binding	-3.67	-7.07	-5.22	Not express	4.01
		biological_process	GO:0006979-response to oxidative stress, GO:0055114-oxidation-reduction process
LOC_Os11g02350.1	LTPL25 - Protease inhibitor/seed storage/LTP family protein precursor, expressed	molecular_function	GO:0008289-lipid binding	-5.19	-3.89	-3.07	Not express	-5.61
		biological_process	GO:0006810-transport, GO:0006869-lipid transport, GO:0006952-defense response
LOC_Os11g02424.2	LTPL9 - Protease inhibitor/seed storage/LTP family protein precursor, expressed	molecular_function	GO:0008289-lipid binding	-1.88	-2.88	-3.43	-5.01	-3.2
		biological_process	GO:0006869-lipid transport
LOC_Os11g02424.1	LTPL9 - Protease inhibitor/seed storage/LTP family protein precursor, expressed	-	-	-1.88	-2.88	-3.43	-5.01	-3.2
LOC_Os11g03110.1	GRAS family transcription factor domain containing protein, expressed	molecular_function	GO:0005179-hormone activity, GO:0005198-structural molecule activity, GO:0043565-sequence-specific DNA binding	-2.31	-0.97	-1.45	-0.41	-0.81
		cellular_component	GO:0005634-nucleus, GO:0005576-extracellular region, GO:0015629-actin cytoskeleton
		biological_process	GO:0007275-multicellular organismal development, GO:0007155-cell adhesion, GO:0051457-maintenance of protein location in nucleus, GO:0009956-radial pattern formation, GO:0009630-gravitropism, GO:0008356-asymmetric cell division
LOC_Os11g03230.2	nucleoside-triphosphatase, putative, expressed	-	-	-3.64	-6.31	-6.04	-3.78	-3.69
LOC_Os11g03230.3	nucleoside-triphosphatase, putative, expressed	-	-	-3.64	-6.31	-6.04	-3.78	-3.69
LOC_Os11g03230.1	nucleoside-triphosphatase, putative, expressed	molecular_function	GO:0016787-hydrolase activity	-3.64	-6.31	-6.04	-3.78	-3.69
LOC_Os11g03530.3	ELMO/CED-12 family protein, putative, expressed	-	-	-1.45	-2.61	-2.77	-4.33	0.73
LOC_Os11g03530.1	ELMO/CED-12 family protein, putative, expressed	cellular_component	GO:0005856-cytoskeleton	-1.45	-2.61	-2.77	-4.33	0.73
		biological_process	GO:0006909-phagocytosis
LOC_Os11g03530.2	ELMO/CED-12 family protein, putative, expressed	cellular_component	GO:0005856-cytoskeleton	-1.45	-2.61	-2.77	-4.33	0.73
		biological_process	GO:0006909-phagocytosis
LOC_Os11g03660.1	VQ domain containing protein, putative, expressed	-	-	-3	-2.77	-1.77	-1.27	1.2
LOC_Os11g03970.1	CAMK_KIN1/SNF1/Nim1_like.5 - CAMK includes calcium/calmodulin depedent protein kinases, expressed	molecular_function	GO:0000166-nucleotide binding, GO:0004672-protein kinase activity, GO:0004674-protein serine/threonine kinase activity, GO:0005524-ATP binding, GO:0016301-kinase activity, GO:0016740-transferase activity, GO:0030145-manganese ion binding, GO:0004713-protein tyrosine kinase activity	-1.73	-2.55	-3.39	-3.95	-0.19
		cellular_component	GO:0005634-nucleus, GO:0005737-cytoplasm
		biological_process	GO:0006468-protein phosphorylation, GO:0007165-signal transduction, GO:0009737-response to abscisic acid stimulus, GO:0009735-response to cytokinin stimulus, GO:0009628-response to abiotic stimulus
LOC_Os11g03970.2	CAMK_KIN1/SNF1/Nim1_like.5 - CAMK includes calcium/calmodulin depedent protein kinases, expressed	molecular_function	GO:0000166-nucleotide binding, GO:0004672-protein kinase activity, GO:0004674-protein serine/threonine kinase activity, GO:0005524-ATP binding, GO:0016301-kinase activity, GO:0016740-transferase activity, GO:0030145-manganese ion binding, GO:0004713-protein tyrosine kinase activity	-1.73	-2.55	-3.39	-3.95	-0.19
		biological_process	GO:0006468-protein phosphorylation, GO:0007165-signal transduction
LOC_Os11g04350.1	cell death associated protein, putative, expressed	molecular_function	GO:0016787-hydrolase activity	-4.44	Not express	Not express	-6.59	-5.55
		biological_process	GO:0008152-metabolic process
LOC_Os11g04360.1	alpha/beta hydrolase fold, putative, expressed	molecular_function	GO:0003677-DNA binding, GO:0016787-hydrolase activity	-4.51	Not express	-3.16	-1.75	-2.3
		biological_process	GO:0008152-metabolic process
LOC_Os11g04600.1	BTBA5 - Bric-a-Brac,Tramtrack, Broad Complex BTB domain with Ankyrin repeat region, expressed	molecular_function	GO:0005515-protein binding	-3.09	Not express	-4.2	Not express	-5.34
		cellular_component	GO:0005634-nucleus, GO:0005737-cytoplasm
		biological_process	GO:0009944-polarity specification of adaxial/abaxial axis, GO:0010582-floral meristem determinacy, GO:0009954-proximal/distal pattern formation, GO:0010227-floral organ abscission, GO:0010254-nectary development, GO:0048439-flower morphogenesis, GO:0010022-meristem determinacy
LOC_Os11g04660.1	strictosidine synthase, putative, expressed	molecular_function	GO:0016844-strictosidine synthase activity	-2.83	-6.31	-3.87	Not express	-5.33
		biological_process	GO:0009058-biosynthetic process
LOC_Os11g04720.2	OsRR10 type-A response regulator, expressed	molecular_function	GO:0000156-two-component response regulator activity	-2.52	-0.59	-2.01	-4.53	-4.31
		biological_process	GO:0000160-two-component signal transduction system (phosphorelay), GO:0006355-regulation of transcription, DNA-dependent, GO:0009735-response to cytokinin stimulus
LOC_Os11g04720.1	OsRR10 type-A response regulator, expressed	molecular_function	GO:0000156-two-component response regulator activity	-2.52	-0.59	-2.01	-4.53	-4.31
		cellular_component	GO:0005634-nucleus
		biological_process	GO:0000160-two-component signal transduction system (phosphorelay), GO:0006355-regulation of transcription, DNA-dependent, GO:0007623-circadian rhythm, GO:0009735-response to cytokinin stimulus, GO:0009736-cytokinin mediated signaling pathway
LOC_Os11g05010.2	heavy-metal-associated domain-containing protein, putative, expressed	molecular_function	GO:0046872-metal ion binding	-2.91	-3.15	-3.19	-3.61	-1.97
		cellular_component	GO:0016020-membrane
		biological_process	GO:0030001-metal ion transport, GO:0051260-protein homooligomerization
LOC_Os11g05010.1	heavy-metal-associated domain-containing protein, putative, expressed	molecular_function	GO:0046872-metal ion binding	-2.91	-3.15	-3.19	-3.61	-1.97
		cellular_component	GO:0016020-membrane
		biological_process	GO:0030001-metal ion transport, GO:0051260-protein homooligomerization
LOC_Os11g05010.3	heavy-metal-associated domain-containing protein, putative, expressed	molecular_function	GO:0046872-metal ion binding	-2.91	-3.15	-3.19	-3.61	-1.97
		cellular_component	GO:0016020-membrane
		biological_process	GO:0030001-metal ion transport, GO:0051260-protein homooligomerization
[truncated: 34,770 more rows]
