# Supplementary material for: Genes, pathways and transcription factors involved in seedling stage chilling stress tolerance in indica rice through RNA-Seq analysis
Source: BMC Plant Biol. 2019 Aug 14;19:352. doi: 10.1186/s12870-019-1922-8 (PMC6694648; doi:10.1186/s12870-019-1922-8)
Supplement: Supplementary file 11 — Table S5. Differentially expressed genes (DEGs) of T1, T2, T3, T4 and T5 cold tolerant cultivar (CTV) against control sample (T0). (XLS 3788 kb) [file 12870_2019_1922_MOESM11_ESM.xls]

## Sheet: Table S5
Table S5. Differentially expressed genes (DEGs) of T1, T2, T3, T4 and T5 cold tolerant cultivar (CTV) against control sample (T0)
GENE_ID	GENE_NAME	GO_DOMAIN	GO_DESCRIPTION	Fold Change (FC) values
				T1	T2	T3	T4	T5
LOC_Os01g03080.1	expressed protein	-	-	3.87	4.55	4.28	2.96	3.57
LOC_Os01g03530.2	multicopper oxidase domain containing protein, expressed	molecular_function	GO:0005507-copper ion binding, GO:0016491-oxidoreductase activity, GO:0046872-metal ion binding, GO:0005198-structural molecule activity, GO:0016682-oxidoreductase activity, acting on diphenols and related substances as donors, oxygen as acceptor	2.81	0.71	-0.01	-0.83	0.67
		cellular_component	GO:0019028-viral capsid, GO:0005783-endoplasmic reticulum, GO:0016020-membrane, GO:0005618-cell wall
		biological_process	GO:0055114-oxidation-reduction process, GO:0080167-response to karrikin, GO:0016036-cellular response to phosphate starvation, GO:0010073-meristem maintenance
LOC_Os01g01160.1	heat shock protein DnaJ, putative, expressed	molecular_function	GO:0031072-heat shock protein binding	-2.23	-2.26	-2.86	-3.3	-1.67
LOC_Os01g01280.1	expressed protein	-	-	-1.69	-0.69	-1.32	-2.17	-1.17
LOC_Os01g01360.1	peptide transporter PTR2, putative, expressed	molecular_function	GO:0005215-transporter activity	-2.88	-3.9	-4.19	-4.48	-0.9
		cellular_component	GO:0016020-membrane, GO:0016021-integral to membrane
		biological_process	GO:0006810-transport, GO:0006857-oligopeptide transport
LOC_Os01g02150.1	sulfated surface glycoprotein 185 precursor, putative, expressed	molecular_function	GO:0003677-DNA binding, GO:0004879-ligand-activated sequence-specific DNA binding RNA polymerase II transcription factor activity	-2.51	-3.16	-2.73	-5.1	-1
		cellular_component	GO:0005634-nucleus, GO:0016021-integral to membrane
		biological_process	GO:0006355-regulation of transcription, DNA-dependent, GO:0007186-G-protein coupled receptor signaling pathway
LOC_Os01g02710.1	LRk-type protein, putative, expressed	-	-	-2.35	-2.35	-3	-4.29	-1.39
LOC_Os01g02870.1	auxin-induced protein 5NG4, putative, expressed	cellular_component	GO:0016020-membrane	-2.91	-1.76	-3.75	-6.01	-2.22
LOC_Os01g03180.1	retrotransposon protein, putative, unclassified, expressed	molecular_function	GO:0050825-ice binding	-2.82	-2.25	-2.89	-4.27	-1.71
		biological_process	GO:0042309-homoiothermy, GO:0050826-response to freezing, GO:0016068-type I hypersensitivity
LOC_Os01g01115.1	pentatricopeptide, putative, expressed	molecular_function	GO:0003824-catalytic activity, GO:0043874-acireductone synthase activity, GO:0046872-metal ion binding	2.34	3.68	3.82	4.43	-1.35
		biological_process	GO:0008152-metabolic process, GO:0019509-L-methionine salvage from methylthioadenosine
LOC_Os01g01890.1	expressed protein	-	-	1.53	4.63	4.96	5.34	-1.24
LOC_Os01g03080.1	expressed protein	-	-	3.87	4.55	4.28	2.96	3.57
LOC_Os01g04560.1	expressed protein	-	-	2.76	3.98	4.38	3.32	0.71
LOC_Os01g04800.1	B3 DNA binding domain containing protein, expressed	molecular_function	GO:0003677-DNA binding, GO:0003700-sequence-specific DNA binding transcription factor activity	1.93	1.8	0.38	-2.02	-0.27
		cellular_component	GO:0005634-nucleus
		biological_process	GO:0006355-regulation of transcription, DNA-dependent, GO:0048573-photoperiodism, flowering, GO:0048366-leaf development, GO:0009910-negative regulation of flower development, GO:0048527-lateral root development, GO:0009741-response to brassinosteroid stimulus
LOC_Os01g06836.1	disease resistance protein SlVe2 precursor, putative, expressed	molecular_function	GO:0005515-protein binding	2.37	2.48	2.81	2.8	-3.72
LOC_Os01g06876.1	Cf-2, putative, expressed	molecular_function	GO:0005515-protein binding	2.98	3.09	4.24	4.7	-3.82
LOC_Os01g06882.1	expressed protein	-	-	3.26	4.92	5.91	6.42	-3.75
LOC_Os01g06890.1	leucine-rich repeat family protein, putative, expressed	molecular_function	GO:0005515-protein binding	2.69	6.81	9.31	9.9	5.3
LOC_Os01g10580.1	B-box zinc finger family protein, putative, expressed	molecular_function	GO:0008270-zinc ion binding, GO:0046872-metal ion binding	-0.4	2.16	3.21	3.61	0.44
		cellular_component	GO:0005622-intracellular
LOC_Os01g12440.1	AP2 domain containing protein, expressed	molecular_function	GO:0003677-DNA binding, GO:0003700-sequence-specific DNA binding transcription factor activity	2.07	2.87	4.7	7.39	-1.61
		cellular_component	GO:0005634-nucleus
		biological_process	GO:0006355-regulation of transcription, DNA-dependent
LOC_Os01g13780.1	expressed protein	-	-	1.43	4.1	4.26	3.42	Not express
LOC_Os01g15000.1	lipase, putative, expressed	molecular_function	GO:0004806-triglyceride lipase activity, GO:0003824-catalytic activity	0.78	1.85	2.28	2.18	2.87
		biological_process	GO:0006629-lipid metabolic process
LOC_Os01g21120.1	AP2 domain containing protein, expressed	molecular_function	GO:0050825-ice binding, GO:0003700-sequence-specific DNA binding transcription factor activity, GO:0003677-DNA binding	1.63	2.28	3.24	4.72	-1.96
		biological_process	GO:0042309-homoiothermy, GO:0050826-response to freezing, GO:0006355-regulation of transcription, DNA-dependent
LOC_Os01g22900.1	neutral/alkaline invertase, putative, expressed	molecular_function	GO:0003824-catalytic activity, GO:0050825-ice binding, GO:0004135-amylo-alpha-1,6-glucosidase activity	1.26	2.68	2.59	0.23	-0.02
		biological_process	GO:0042309-homoiothermy, GO:0050826-response to freezing, GO:0005978-glycogen biosynthetic process
LOC_Os01g22900.2	neutral/alkaline invertase, putative, expressed	molecular_function	GO:0050825-ice binding, GO:0003824-catalytic activity	1.26	2.68	2.59	0.23	-0.02
		biological_process	GO:0042309-homoiothermy, GO:0050826-response to freezing
LOC_Os01g22900.3	neutral/alkaline invertase, putative, expressed	molecular_function	GO:0050825-ice binding, GO:0003824-catalytic activity	1.26	2.68	2.59	0.23	-0.02
		biological_process	GO:0042309-homoiothermy, GO:0050826-response to freezing
LOC_Os01g28730.1	protein kinase domain containing protein, expressed	molecular_function	GO:0004713-protein tyrosine kinase activity, GO:0005524-ATP binding, GO:0004674-protein serine/threonine kinase activity, GO:0004672-protein kinase activity	2.08	2.71	2.35	0.67	-2.08
		cellular_component	GO:0005886-plasma membrane
		biological_process	GO:0006468-protein phosphorylation
LOC_Os01g28989.5	expressed protein	-	-	1.22	2.55	2.48	2.65	-0.58
LOC_Os01g28989.2	expressed protein	-	-	1.22	2.55	2.48	2.65	-0.58
LOC_Os01g28989.3	expressed protein	-	-	1.22	2.55	2.48	2.65	-0.58
LOC_Os01g28989.4	expressed protein	-	-	1.22	2.55	2.48	2.65	-0.58
LOC_Os01g28989.6	expressed protein	-	-	1.22	2.55	2.48	2.65	-0.58
LOC_Os01g28989.1	expressed protein	-	-	1.22	2.55	2.48	2.65	-0.58
LOC_Os01g29804.1	expressed protein	-	-	0.42	2.74	2.39	0.21	0.13
LOC_Os01g29804.2	expressed protein	-	-	0.42	2.74	2.39	0.21	0.13
LOC_Os01g29804.3	expressed protein	-	-	0.42	2.74	2.39	0.21	0.13
LOC_Os01g31360.3	expressed protein	-	-	0.94	0.71	0.47	-0.18	1.69
LOC_Os01g31360.2	expressed protein	-	-	0.94	0.71	0.47	-0.18	1.69
LOC_Os01g31360.5	expressed protein	-	-	0.94	0.71	0.47	-0.18	1.69
LOC_Os01g31360.6	expressed protein	-	-	0.94	0.71	0.47	-0.18	1.69
LOC_Os01g31360.4	expressed protein	-	-	0.94	0.71	0.47	-0.18	1.69
LOC_Os01g36970.1	expressed protein	-	-	-0.2	2.93	3.21	2.43	-1.28
LOC_Os01g37280.1	expressed protein	-	-	0.54	1.38	1.01	0.35	-1.03
LOC_Os01g37280.5	expressed protein	-	-	0.54	1.38	1.01	0.35	-1.03
LOC_Os01g37280.6	expressed protein	-	-	0.54	1.38	1.01	0.35	-1.03
LOC_Os01g37280.2	expressed protein	-	-	0.54	1.38	1.01	0.35	-1.03
LOC_Os01g37280.3	expressed protein	-	-	0.54	1.38	1.01	0.35	-1.03
LOC_Os01g37280.4	expressed protein	-	-	0.54	1.38	1.01	0.35	-1.03
LOC_Os01g37280.7	expressed protein	-	-	0.54	1.38	1.01	0.35	-1.03
LOC_Os01g37280.8	expressed protein	-	-	0.54	1.38	1.01	0.35	-1.03
LOC_Os01g39970.1	protein kinase domain containing protein, putative, expressed	molecular_function	GO:0004672-protein kinase activity, GO:0004674-protein serine/threonine kinase activity, GO:0005524-ATP binding, GO:0016301-kinase activity, GO:0004713-protein tyrosine kinase activity	1.7	3.43	3.35	2.09	0.58
		biological_process	GO:0006468-protein phosphorylation, GO:0006950-response to stress
LOC_Os01g47570.1	expressed protein	-	-	1.64	3.27	3.54	3.66	4.39
LOC_Os01g48750.1	aspartic proteinase nepenthesin-2 precursor, putative, expressed	molecular_function	GO:0004190-aspartic-type endopeptidase activity, GO:0008233-peptidase activity, GO:0016787-hydrolase activity	0.94	4.93	5.38	3.9	2.76
		biological_process	GO:0006508-proteolysis
LOC_Os01g49200.1	microtubule associated protein, putative, expressed	molecular_function	GO:0008017-microtubule binding	2.62	5.52	6.05	6.15	-0.24
		cellular_component	GO:0005874-microtubule, GO:0009524-phragmoplast, GO:0009574-preprophase band, GO:0055028-cortical microtubule, GO:0005634-nucleus, GO:0005773-vacuole, GO:0005819-spindle
		biological_process	GO:0000226-microtubule cytoskeleton organization, GO:0000911-cytokinesis by cell plate formation, GO:0009624-response to nematode, GO:0000280-nuclear division, GO:0052096-formation by symbiont of syncytium involving giant cell for nutrient acquisition from host, GO:0046785-microtubule polymerization
LOC_Os01g50370.1	STE_MEKK_ste11_MAP3K.4 - STE kinases include homologs to sterile 7, sterile 11 and sterile 20 from yeast, expressed	molecular_function	GO:0000166-nucleotide binding, GO:0004672-protein kinase activity, GO:0004674-protein serine/threonine kinase activity, GO:0005524-ATP binding, GO:0004713-protein tyrosine kinase activity	0.78	1.85	1.01	0.02	-0.24
		biological_process	GO:0006468-protein phosphorylation
LOC_Os01g50400.1	STE_MEKK_ste11_MAP3K.5 - STE kinases include homologs to sterile 7, sterile 11 and sterile 20 from yeast, expressed	molecular_function	GO:0004713-protein tyrosine kinase activity, GO:0005524-ATP binding, GO:0004674-protein serine/threonine kinase activity, GO:0004672-protein kinase activity	1.94	2.43	1.65	-0.02	3.93
		biological_process	GO:0006468-protein phosphorylation
LOC_Os01g50470.1	regulator of chromosome condensation, putative, expressed	molecular_function	GO:0008270-zinc ion binding, GO:0046872-metal ion binding	-0.27	3.25	4.45	6.2	-0.88
LOC_Os01g52280.1	NB-ARC domain containing protein, expressed	molecular_function	GO:0005524-ATP binding, GO:0000166-nucleotide binding, GO:0017111-nucleoside-triphosphatase activity	3.16	2.85	2.93	3.08	0.01
		biological_process	GO:0006915-apoptotic process, GO:0006952-defense response
LOC_Os01g53220.1	HSF-type DNA-binding domain containing protein, expressed	molecular_function	GO:0003677-DNA binding, GO:0003700-sequence-specific DNA binding transcription factor activity, GO:0043565-sequence-specific DNA binding	3.09	5.14	6.64	7.1	2.07
		cellular_component	GO:0005634-nucleus
		biological_process	GO:0006355-regulation of transcription, DNA-dependent, GO:0006950-response to stress
LOC_Os01g53330.1	anthocyanidin 5,3-O-glucosyltransferase, putative, expressed	molecular_function	GO:0016740-transferase activity, GO:0016757-transferase activity, transferring glycosyl groups, GO:0016758-transferase activity, transferring hexosyl groups	0.63	3.29	3.21	3.09	-1.81
		biological_process	GO:0008152-metabolic process
LOC_Os01g53790.1	stress-induced protein, putative, expressed	molecular_function	GO:0003677-DNA binding, GO:0004879-ligand-activated sequence-specific DNA binding RNA polymerase II transcription factor activity	0.94	3.24	2.25	-0.48	-1.1
		cellular_component	GO:0005634-nucleus, GO:0009505-plant-type cell wall
		biological_process	GO:0006355-regulation of transcription, DNA-dependent
LOC_Os01g56940.1	flap endonuclease, putative, expressed	molecular_function	GO:0000287-magnesium ion binding, GO:0003677-DNA binding, GO:0003824-catalytic activity, GO:0004518-nuclease activity, GO:0004519-endonuclease activity, GO:0004527-exonuclease activity, GO:0016787-hydrolase activity, GO:0046872-metal ion binding	1.47	3.34	4.83	4.98	0.25
		cellular_component	GO:0005634-nucleus
		biological_process	GO:0006281-DNA repair, GO:0006974-response to DNA damage stimulus
LOC_Os01g57968.1	expressed protein	-	-	1.03	2.06	2.79	5.19	-0.14
LOC_Os01g58550.2	methyladenine glycosylase, putative, expressed	molecular_function	GO:0050825-ice binding, GO:0008725-DNA-3-methyladenine glycosylase activity, GO:0003824-catalytic activity	1.82	5.08	4.28	0	-2.04
		biological_process	GO:0042309-homoiothermy, GO:0050826-response to freezing, GO:0006284-base-excision repair, GO:0006281-DNA repair
LOC_Os01g58550.1	methyladenine glycosylase, putative, expressed	molecular_function	GO:0003824-catalytic activity, GO:0008725-DNA-3-methyladenine glycosylase activity, GO:0050825-ice binding	1.82	5.08	4.28	0	-2.04
		biological_process	GO:0006281-DNA repair, GO:0006284-base-excision repair, GO:0042309-homoiothermy, GO:0050826-response to freezing
LOC_Os01g59660.2	MYB family transcription factor, putative, expressed	molecular_function	GO:0003677-DNA binding	1.39	1.85	1.65	0.48	-0.03
LOC_Os01g59660.1	MYB family transcription factor, putative, expressed	molecular_function	GO:0003677-DNA binding	1.39	1.85	1.65	0.48	-0.03
LOC_Os01g59660.3	MYB family transcription factor, putative, expressed	molecular_function	GO:0003677-DNA binding	1.39	1.85	1.65	0.48	-0.03
LOC_Os01g59660.4	MYB family transcription factor, putative, expressed	molecular_function	GO:0003677-DNA binding	1.39	1.85	1.65	0.48	-0.03
LOC_Os01g59680.1	NHL25, putative, expressed	-	-	5.26	5.82	6.94	6.29	Not express
LOC_Os01g59690.1	OsFBX28 - F-box domain containing protein, expressed	-	-	2.23	2.99	2.88	1.94	-0.94
LOC_Os01g59700.1	expressed protein	-	-	2.91	6.38	8.78	8.51	Not express
LOC_Os01g61980.1	expressed protein	-	-	3.46	3.9	4.15	4.91	0.35
LOC_Os01g62430.2	C2 domain containing protein, putative, expressed	molecular_function	GO:0005509-calcium ion binding, GO:0005544-calcium-dependent phospholipid binding	1.45	1.28	3.56	2.44	0.46
		cellular_component	GO:0005737-cytoplasm, GO:0005886-plasma membrane, GO:0016020-membrane
LOC_Os01g62430.3	C2 domain containing protein, putative, expressed	-	-	1.45	1.28	3.56	2.44	0.46
LOC_Os01g62430.1	C2 domain containing protein, putative, expressed	-	-	1.45	1.28	3.56	2.44	0.46
LOC_Os01g64310.1	no apical meristem protein, putative, expressed	molecular_function	GO:0003677-DNA binding, GO:0003735-structural constituent of ribosome	1.8	2.31	3.32	2.31	-1.78
		cellular_component	GO:0005622-intracellular, GO:0005840-ribosome
		biological_process	GO:0006412-translation
LOC_Os01g64310.2	no apical meristem protein, putative, expressed	molecular_function	GO:0003735-structural constituent of ribosome, GO:0003677-DNA binding	1.8	2.31	3.32	2.31	-1.78
		cellular_component	GO:0005622-intracellular, GO:0005840-ribosome
		biological_process	GO:0006412-translation
LOC_Os01g65150.1	proton-dependent oligopeptide transport, putative, expressed	molecular_function	GO:0005215-transporter activity	0.2	4.96	6.17	6.39	1.93
		cellular_component	GO:0016020-membrane
		biological_process	GO:0006857-oligopeptide transport
LOC_Os01g65780.1	glycosyl transferase, putative, expressed	molecular_function	GO:0016757-transferase activity, transferring glycosyl groups, GO:0080116-glucuronoxylan glucuronosyltransferase activity	0.58	2.23	2.22	1.51	0.46
		cellular_component	GO:0005794-Golgi apparatus
		biological_process	GO:0005982-starch metabolic process, GO:0010417-glucuronoxylan biosynthetic process
LOC_Os01g65780.4	glycosyl transferase, putative, expressed	molecular_function	GO:0016757-transferase activity, transferring glycosyl groups	0.58	2.23	2.22	1.51	0.46
LOC_Os01g65780.2	glycosyl transferase, putative, expressed	molecular_function	GO:0016757-transferase activity, transferring glycosyl groups	0.58	2.23	2.22	1.51	0.46
LOC_Os01g65780.3	glycosyl transferase, putative, expressed	molecular_function	GO:0016757-transferase activity, transferring glycosyl groups	0.58	2.23	2.22	1.51	0.46
LOC_Os01g65830.1	acyl-desaturase, chloroplast precursor, putative, expressed	molecular_function	GO:0016491-oxidoreductase activity, GO:0045300-acyl-[acyl-carrier-protein] desaturase activity, GO:0046914-transition metal ion binding	5.01	6.13	5.21	2.54	1.93
		cellular_component	GO:0016020-membrane
		biological_process	GO:0006631-fatty acid metabolic process, GO:0055114-oxidation-reduction process
LOC_Os01g65992.1	expressed protein	-	-	4.07	5.09	5.79	6.59	3.57
LOC_Os01g66250.1	S-locus-like receptor protein kinase, putative, expressed	molecular_function	GO:0000166-nucleotide binding, GO:0004672-protein kinase activity, GO:0004674-protein serine/threonine kinase activity, GO:0005524-ATP binding, GO:0005529-sugar binding, GO:0004872-receptor activity, GO:0016301-kinase activity, GO:0004252-serine-type endopeptidase activity, GO:0004713-protein tyrosine kinase activity	5.73	6.19	6.69	6.52	6.42
		cellular_component	GO:0005576-extracellular region
		biological_process	GO:0006468-protein phosphorylation, GO:0048544-recognition of pollen, GO:0006508-proteolysis, GO:0007596-blood coagulation
LOC_Os01g66860.3	serine/threonine protein kinase, putative, expressed	molecular_function	GO:0004713-protein tyrosine kinase activity, GO:0005524-ATP binding, GO:0004674-protein serine/threonine kinase activity, GO:0004672-protein kinase activity	3.59	2.99	4.39	3.52	-1.58
		biological_process	GO:0006468-protein phosphorylation, GO:0009966-regulation of signal transduction
LOC_Os01g66860.2	serine/threonine protein kinase, putative, expressed	molecular_function	GO:0004713-protein tyrosine kinase activity, GO:0005524-ATP binding, GO:0004674-protein serine/threonine kinase activity, GO:0004672-protein kinase activity	3.59	2.99	4.39	3.52	-1.58
		biological_process	GO:0006468-protein phosphorylation, GO:0009966-regulation of signal transduction
LOC_Os01g66860.4	serine/threonine protein kinase, putative, expressed	molecular_function	GO:0004713-protein tyrosine kinase activity, GO:0005524-ATP binding, GO:0004674-protein serine/threonine kinase activity	3.59	2.99	4.39	3.52	-1.58
		biological_process	GO:0006468-protein phosphorylation
LOC_Os01g68020.1	BTBZ2 - Bric-a-Brac, Tramtrack, and Broad Complex BTB domain with TAZ zinc finger and Calmodulin-binding domains, expressed	molecular_function	GO:0005515-protein binding, GO:0003712-transcription cofactor activity, GO:0004402-histone acetyltransferase activity, GO:0008270-zinc ion binding	0.3	3.05	4.05	4.03	-0.29
		cellular_component	GO:0005634-nucleus, GO:0005737-cytoplasm
		biological_process	GO:0006355-regulation of transcription, DNA-dependent, GO:0009555-pollen development, GO:0009553-embryo sac development, GO:0007623-circadian rhythm, GO:0009733-response to auxin stimulus, GO:0010167-response to nitrate, GO:0009743-response to carbohydrate stimulus, GO:0051973-positive regulation of telomerase activity, GO:0080134-regulation of response to stress
LOC_Os01g70280.1	expressed protein	-	-	5.88	7.99	10.84	11.91	Not express
LOC_Os01g72360.1	expressed protein	-	-	0.53	2.41	1.64	0.88	-3.5
LOC_Os01g72910.1	abscisic stress-ripening, putative, expressed	biological_process	GO:0006950-response to stress	2.67	3.24	6.67	6.93	3.76
LOC_Os01g73630.1	rhoGAP domain containing protein, expressed	cellular_component	GO:0005622-intracellular	4.82	3.79	5.59	3.82	2.74
		biological_process	GO:0007165-signal transduction
LOC_Os01g74410.2	MYB family transcription factor, putative, expressed	molecular_function	GO:0003677-DNA binding	1.2	1.87	1.46	-0.53	-0.22
		cellular_component	GO:0005634-nucleus
LOC_Os01g74410.1	MYB family transcription factor, putative, expressed	molecular_function	GO:0003677-DNA binding	1.2	1.87	1.46	-0.53	-0.22
		cellular_component	GO:0005634-nucleus
LOC_Os01g01190.1	phosphoesterase family protein, putative, expressed	molecular_function	GO:0016788-hydrolase activity, acting on ester bonds, GO:0003824-catalytic activity	1.01	4.29	4.69	4.84	Not express
		biological_process	GO:0008152-metabolic process
LOC_Os01g01330.1	retrotransposon protein, putative, Ty1-copia subclass, expressed	-	-	0.57	3.6	4.21	4.55	-0.39
LOC_Os01g01740.1	protein kinase domain containing protein, expressed	molecular_function	GO:0004672-protein kinase activity, GO:0004674-protein serine/threonine kinase activity, GO:0004713-protein tyrosine kinase activity, GO:0005524-ATP binding	0.19	2.08	2.03	1.67	-1.39
		biological_process	GO:0006468-protein phosphorylation
LOC_Os01g03330.1	BBTI3 - Bowman-Birk type bran trypsin inhibitor precursor, expressed	molecular_function	GO:0004867-serine-type endopeptidase inhibitor activity, GO:0030414-peptidase inhibitor activity	1.88	1.98	0.5	0.02	4.19
		cellular_component	GO:0005576-extracellular region
LOC_Os01g03340.1	BBTI4 - Bowman-Birk type bran trypsin inhibitor precursor, expressed	molecular_function	GO:0004867-serine-type endopeptidase inhibitor activity, GO:0030414-peptidase inhibitor activity	1.43	2.34	1.09	-0.42	4.42
		cellular_component	GO:0005576-extracellular region
LOC_Os01g03360.1	BBTI5 - Bowman-Birk type bran trypsin inhibitor precursor, expressed	molecular_function	GO:0004867-serine-type endopeptidase inhibitor activity, GO:0030414-peptidase inhibitor activity	1.89	3.11	2.72	0.82	4.46
		cellular_component	GO:0005576-extracellular region
LOC_Os01g03980.1	expressed protein	molecular_function	GO:0050825-ice binding	0.28	1.82	0.79	-2.52	-1.26
		biological_process	GO:0042309-homoiothermy, GO:0050826-response to freezing
LOC_Os01g04670.1	expressed protein	-	-	3.7	4.05	4.95	4.94	2.78
LOC_Os01g05380.1	expressed protein	-	-	0.21	3.94	3.54	2.75	Not express
LOC_Os01g05480.2	expressed protein	-	-	1.48	3.15	3.83	3.91	Not express
LOC_Os01g05480.1	expressed protein	-	-	1.48	3.15	3.83	3.91	Not express
LOC_Os01g05480.3	expressed protein	-	-	1.48	3.15	3.83	3.91	Not express
LOC_Os01g05640.1	receptor-like protein kinase 5 precursor, putative, expressed	molecular_function	GO:0000166-nucleotide binding, GO:0004672-protein kinase activity, GO:0004674-protein serine/threonine kinase activity, GO:0005515-protein binding, GO:0005524-ATP binding, GO:0004713-protein tyrosine kinase activity, GO:0031177-phosphopantetheine binding	2.18	4.11	5.43	6.47	1.5
		cellular_component	GO:0009507-chloroplast, GO:0005886-plasma membrane
		biological_process	GO:0006468-protein phosphorylation
LOC_Os01g06560.1	transcription factor HBP-1b, putative, expressed	-	-	0.78	2.71	2.96	2.03	5.19
LOC_Os01g06560.2	transcription factor HBP-1b, putative, expressed	-	-	0.78	2.71	2.96	2.03	5.19
LOC_Os01g08500.1	transposon protein, putative, Pong sub-class, expressed	cellular_component	GO:0005840-ribosome	5.28	4.36	6.5	7.65	1.67
LOC_Os01g08700.2	GIGANTEA, putative, expressed	cellular_component	GO:0005634-nucleus	1.62	2.8	3.47	4.78	5.48
		biological_process	GO:0007275-multicellular organismal development, GO:0009908-flower development, GO:0030154-cell differentiation, GO:0048511-rhythmic process, GO:0010229-inflorescence development
LOC_Os01g08700.1	GIGANTEA, putative, expressed	cellular_component	GO:0005634-nucleus, GO:0005654-nucleoplasm	1.62	2.8	3.47	4.78	5.48
		biological_process	GO:0007275-multicellular organismal development, GO:0009908-flower development, GO:0030154-cell differentiation, GO:0048511-rhythmic process, GO:0010229-inflorescence development, GO:0080167-response to karrikin, GO:0009637-response to blue light, GO:0010218-response to far red light, GO:0007623-circadian rhythm, GO:0042752-regulation of circadian rhythm, GO:0009409-response to cold, GO:0042542-r…
LOC_Os01g08700.3	GIGANTEA, putative, expressed	cellular_component	GO:0005634-nucleus	1.62	2.8	3.47	4.78	5.48
		biological_process	GO:0007275-multicellular organismal development, GO:0009908-flower development, GO:0030154-cell differentiation, GO:0048511-rhythmic process, GO:0010229-inflorescence development
LOC_Os01g08700.4	GIGANTEA, putative, expressed	cellular_component	GO:0005634-nucleus	1.62	2.8	3.47	4.78	5.48
		biological_process	GO:0007275-multicellular organismal development, GO:0009908-flower development, GO:0030154-cell differentiation, GO:0048511-rhythmic process, GO:0010229-inflorescence development
LOC_Os01g08700.8	GIGANTEA, putative, expressed	biological_process	GO:0010229-inflorescence development	1.62	2.8	3.47	4.78	5.48
LOC_Os01g08700.5	GIGANTEA, putative, expressed	cellular_component	GO:0005634-nucleus	1.62	2.8	3.47	4.78	5.48
		biological_process	GO:0007275-multicellular organismal development, GO:0009908-flower development, GO:0030154-cell differentiation, GO:0048511-rhythmic process, GO:0010229-inflorescence development
LOC_Os01g08700.6	GIGANTEA, putative, expressed	cellular_component	GO:0005634-nucleus	1.62	2.8	3.47	4.78	5.48
		biological_process	GO:0007275-multicellular organismal development, GO:0009908-flower development, GO:0030154-cell differentiation, GO:0048511-rhythmic process, GO:0010229-inflorescence development
LOC_Os01g10090.1	pentatricopeptide, putative, expressed	molecular_function	GO:0004969-histamine receptor activity	2.37	3.88	4.51	3.93	1.08
		cellular_component	GO:0016021-integral to membrane
		biological_process	GO:0007186-G-protein coupled receptor signaling pathway
LOC_Os01g10180.1	avr9/Cf-9 rapidly elicited protein 146, putative, expressed	-	-	3.26	3.85	4.24	3.82	3.61
LOC_Os01g10950.1	peptide-N4-asparagine amidase A, putative, expressed	-	-	0.07	2.17	1.71	0.38	-1.49
LOC_Os01g11460.1	zinc finger, C3HC4 type domain containing protein, expressed	molecular_function	GO:0005515-protein binding, GO:0008270-zinc ion binding, GO:0046872-metal ion binding	3.66	7.17	7.32	7.1	2.81
LOC_Os01g15480.1	EMB3013, putative, expressed	molecular_function	GO:0004672-protein kinase activity, GO:0004674-protein serine/threonine kinase activity, GO:0005488-binding, GO:0005524-ATP binding, GO:0000166-nucleotide binding, GO:0016301-kinase activity, GO:0004713-protein tyrosine kinase activity, GO:0008017-microtubule binding	1.14	3.04	4.1	4.14	0.73
		biological_process	GO:0006468-protein phosphorylation, GO:0010342-endosperm cellularization, GO:0000910-cytokinesis, GO:0000914-phragmoplast assembly
LOC_Os01g15900.1	expressed protein	molecular_function	GO:0003677-DNA binding, GO:0008270-zinc ion binding	0.72	1.8	2.73	2.52	-2.53
LOC_Os01g17470.2	plastocyanin-like domain containing protein, putative, expressed	molecular_function	GO:0005507-copper ion binding, GO:0009055-electron carrier activity	-0.16	2.46	2.74	1.36	-3.64
LOC_Os01g17470.1	plastocyanin-like domain containing protein, putative, expressed	molecular_function	GO:0005507-copper ion binding, GO:0009055-electron carrier activity	-0.16	2.46	2.74	1.36	-3.64
LOC_Os01g21250.1	late embryogenesis abundant protein, putative, expressed	biological_process	GO:0006950-response to stress	0.76	2.25	2.35	3.52	-0.66
LOC_Os01g32670.1	expressed protein	-	-	0.7	2.71	6.85	8.61	2.2
LOC_Os01g38530.1	ELF3 protein, putative, expressed	biological_process	GO:0006364-rRNA processing	1.4	2.74	3.7	3.77	1.75
LOC_Os01g38530.2	ELF3 protein, putative, expressed	-	-	1.4	2.74	3.7	3.77	1.75
LOC_Os01g46200.2	expressed protein	-	-	1.09	1.2	1.22	1.43	-0.49
LOC_Os01g46200.3	expressed protein	-	-	1.09	1.2	1.22	1.43	-0.49
LOC_Os01g46200.1	expressed protein	-	-	1.09	1.2	1.22	1.43	-0.49
LOC_Os01g50090.1	retrotransposon protein, putative, unclassified, expressed	molecular_function	GO:0003676-nucleic acid binding, GO:0003677-DNA binding, GO:0050825-ice binding, GO:0008270-zinc ion binding	4.91	5.53	8.36	9.84	1.65
		biological_process	GO:0015074-DNA integration, GO:0042309-homoiothermy, GO:0050826-response to freezing
LOC_Os01g50100.1	ABC transporter, ATP-binding protein, putative, expressed	molecular_function	GO:0000166-nucleotide binding, GO:0005524-ATP binding, GO:0016887-ATPase activity, GO:0017111-nucleoside-triphosphatase activity, GO:0042626-ATPase activity, coupled to transmembrane movement of substances	2.89	2.42	3.92	5.67	-0.57
		cellular_component	GO:0016021-integral to membrane
		biological_process	GO:0006810-transport
LOC_Os01g50849.3	expressed protein	-	-	1.02	1.27	1.11	0.69	-1.32
LOC_Os01g50849.1	expressed protein	-	-	1.02	1.27	1.11	0.69	-1.32
LOC_Os01g50849.2	expressed protein	-	-	1.02	1.27	1.11	0.69	-1.32
LOC_Os01g51580.1	expressed protein	-	-	7.77	6.83	6.35	3.27	Not express
LOC_Os01g52050.1	systemin receptor SR160 precursor, putative, expressed	molecular_function	GO:0000166-nucleotide binding, GO:0004672-protein kinase activity, GO:0004674-protein serine/threonine kinase activity, GO:0005515-protein binding, GO:0005524-ATP binding, GO:0004872-receptor activity, GO:0004903-growth hormone receptor activity, GO:0004713-protein tyrosine kinase activity, GO:0042803-protein homodimerization activity, GO:0046982-protein heterodimerization activity	1.06	2.29	1.88	-0.19	-0.06
		cellular_component	GO:0005886-plasma membrane, GO:0043234-protein complex, GO:0005768-endosome
		biological_process	GO:0006468-protein phosphorylation, GO:0001578-microtubule bundle formation, GO:0009647-skotomorphogenesis, GO:0009729-detection of brassinosteroid stimulus, GO:0009742-brassinosteroid mediated signaling pathway, GO:0009741-response to brassinosteroid stimulus, GO:0010224-response to UV-B, GO:0048366-leaf development, GO:0009911-positive regulation of flower development, GO:0010584-pollen exine f…
LOC_Os01g52230.1	phosphoethanolamine/phosphocholine phosphatase, putative, expressed	molecular_function	GO:0016791-phosphatase activity	1.55	2.6	2.61	1.67	-2.99
		biological_process	GO:0008152-metabolic process
LOC_Os01g54170.1	expressed protein	-	-	1.92	4	3.62	1.36	-0.76
LOC_Os01g54560.1	trehalose synthase, putative, expressed	molecular_function	GO:0003824-catalytic activity	0.85	0.8	1.7	1.66	-0.39
		biological_process	GO:0005992-trehalose biosynthetic process, GO:0008152-metabolic process
LOC_Os01g54560.2	trehalose synthase, putative, expressed	molecular_function	GO:0003824-catalytic activity	0.85	0.8	1.7	1.66	-0.39
		biological_process	GO:0005992-trehalose biosynthetic process, GO:0008152-metabolic process
LOC_Os01g54560.3	trehalose synthase, putative, expressed	molecular_function	GO:0003824-catalytic activity	0.85	0.8	1.7	1.66	-0.39
		biological_process	GO:0005992-trehalose biosynthetic process, GO:0008152-metabolic process
LOC_Os01g54670.1	coiled-coil domain-containing protein 25, putative, expressed	-	-	2.67	3.23	3.42	2.56	0.31
LOC_Os01g54670.2	coiled-coil domain-containing protein 25, putative, expressed	-	-	2.67	3.23	3.42	2.56	0.31
LOC_Os01g55160.1	expressed protein	-	-	4	5.59	2.96	-0.25	-0.01
LOC_Os01g60020.1	NAC domain transcription factor, putative, expressed	molecular_function	GO:0003677-DNA binding	3.97	4.37	4.79	4.41	0.22
		cellular_component	GO:0005634-nucleus
LOC_Os01g60730.1	RING-H2 finger protein, putative, expressed	molecular_function	GO:0005515-protein binding, GO:0008270-zinc ion binding, GO:0046872-metal ion binding	4.74	5.93	6.8	5.91	2.54
LOC_Os01g60730.2	RING-H2 finger protein, putative, expressed	molecular_function	GO:0005515-protein binding, GO:0008270-zinc ion binding, GO:0046872-metal ion binding	4.74	5.93	6.8	5.91	2.54
LOC_Os01g63690.1	hs1, putative, expressed	biological_process	GO:0006979-response to oxidative stress, GO:0009751-response to salicylic acid stimulus, GO:0009816-defense response to bacterium, incompatible interaction	2.07	2.81	2.23	0.08	-2.13
LOC_Os01g66120.3	No apical meristem protein, putative, expressed	molecular_function	GO:0003677-DNA binding	2.05	2.64	2.93	1.75	2
LOC_Os01g66120.1	No apical meristem protein, putative, expressed	molecular_function	GO:0003677-DNA binding	2.05	2.64	2.93	1.75	2
		cellular_component	GO:0005634-nucleus
		biological_process	GO:0009611-response to wounding, GO:0009788-negative regulation of abscisic acid mediated signaling pathway
LOC_Os01g67110.1	expressed protein	-	-	2.21	5.13	5.79	6.22	Not express
LOC_Os01g68140.1	expressed protein	-	-	2.15	2.84	1.94	1.42	-0.69
LOC_Os01g68490.1	tetratricopeptide-like helical, putative, expressed	-	-	4.62	6.95	7.94	8.67	-0.85
LOC_Os01g72900.1	abscisic stress-ripening, putative, expressed	biological_process	GO:0006950-response to stress	1.21	2.55	5.25	5.11	2.77
LOC_Os01g74020.1	MYB family transcription factor, putative, expressed	-	-	3.89	6.82	8.48	7.94	3.23
LOC_Os10g03550.1	expressed protein	-	-	1.62	2.35	3.63	6.04	-0.75
LOC_Os10g03550.2	expressed protein	-	-	1.62	2.35	3.63	6.04	-0.75
LOC_Os10g03550.3	expressed protein	-	-	1.62	2.35	3.63	6.04	-0.75
LOC_Os10g18340.1	expressed protein	-	-	-0.32	1.92	1.5	-0.75	0.35
LOC_Os10g18340.2	expressed protein	-	-	-0.32	1.92	1.5	-0.75	0.35
LOC_Os10g20230.2	expressed protein	-	-	0.74	1.74	0.78	0.96	-0.78
LOC_Os10g20230.1	expressed protein	-	-	0.74	1.74	0.78	0.96	-0.78
LOC_Os10g21190.1	expressed protein	-	-	1.13	2.29	2.86	5.4	-0.24
LOC_Os10g34700.1	expressed protein	molecular_function	GO:0050825-ice binding	3.01	3.77	4.55	0.38	2.08
		biological_process	GO:0042309-homoiothermy, GO:0050826-response to freezing
LOC_Os10g35110.2	alpha-galactosidase precursor, putative, expressed	molecular_function	GO:0003824-catalytic activity, GO:0004553-hydrolase activity, hydrolyzing O-glycosyl compounds, GO:0004557-alpha-galactosidase activity, GO:0016787-hydrolase activity, GO:0016798-hydrolase activity, acting on glycosyl bonds, GO:0017153-sodium:dicarboxylate symporter activity	0.94	1.44	0.29	-0.99	1.23
		cellular_component	GO:0016020-membrane, GO:0016023-cytoplasmic membrane-bounded vesicle
		biological_process	GO:0005975-carbohydrate metabolic process, GO:0008152-metabolic process, GO:0006835-dicarboxylic acid transport, GO:0032940-secretion by cell
LOC_Os10g35110.1	alpha-galactosidase precursor, putative, expressed	molecular_function	GO:0003824-catalytic activity, GO:0004553-hydrolase activity, hydrolyzing O-glycosyl compounds, GO:0004557-alpha-galactosidase activity, GO:0016787-hydrolase activity, GO:0016798-hydrolase activity, acting on glycosyl bonds, GO:0017153-sodium:dicarboxylate symporter activity	0.94	1.44	0.29	-0.99	1.23
		cellular_component	GO:0016023-cytoplasmic membrane-bounded vesicle, GO:0016020-membrane, GO:0009505-plant-type cell wall
		biological_process	GO:0005975-carbohydrate metabolic process, GO:0008152-metabolic process, GO:0032940-secretion by cell, GO:0006835-dicarboxylic acid transport, GO:0009911-positive regulation of flower development, GO:0009965-leaf morphogenesis
LOC_Os10g35110.3	alpha-galactosidase precursor, putative, expressed	molecular_function	GO:0004553-hydrolase activity, hydrolyzing O-glycosyl compounds	0.94	1.44	0.29	-0.99	1.23
		cellular_component	GO:0016023-cytoplasmic membrane-bounded vesicle
		biological_process	GO:0005975-carbohydrate metabolic process, GO:0032940-secretion by cell
LOC_Os10g35630.1	cystathionin beta synthase protein, putative, expressed	-	-	1.92	2.15	2	0.8	-2.13
LOC_Os10g35630.2	cystathionin beta synthase protein, putative, expressed	-	-	1.92	2.15	2	0.8	-2.13
LOC_Os10g35640.1	Rf1, mitochondrial precursor, putative, expressed	-	-	5.76	5.56	6.49	5.3	-1
LOC_Os10g37760.1	OsRhmbd17 - Putative Rhomboid homologue, expressed	cellular_component	GO:0016021-integral to membrane	1.31	1.85	2.03	1.7	-3.45
LOC_Os10g37760.2	OsRhmbd17 - Putative Rhomboid homologue, expressed	cellular_component	GO:0016021-integral to membrane	1.31	1.85	2.03	1.7	-3.45
LOC_Os10g37830.2	OsFBX391 - F-box domain containing protein, expressed	-	-	1.77	2.07	2.05	1.49	-0.88
LOC_Os10g37830.1	OsFBX391 - F-box domain containing protein, expressed	biological_process	GO:0009611-response to wounding	1.77	2.07	2.05	1.49	-0.88
LOC_Os10g39160.1	peroxidase precursor, putative, expressed	molecular_function	GO:0004601-peroxidase activity, GO:0005506-iron ion binding, GO:0005509-calcium ion binding, GO:0009055-electron carrier activity, GO:0016491-oxidoreductase activity, GO:0020037-heme binding, GO:0046872-metal ion binding	3.67	4.7	6.05	5.54	Not express
		biological_process	GO:0006979-response to oxidative stress, GO:0055114-oxidation-reduction process
LOC_Os10g39390.1	Eukaryotic aspartyl protease domain containing protein, expressed	molecular_function	GO:0004190-aspartic-type endopeptidase activity, GO:0008233-peptidase activity	1.24	2.91	3.43	3.58	0.04
		biological_process	GO:0006508-proteolysis
LOC_Os10g39540.1	protein phosphatase 2C, putative, expressed	molecular_function	GO:0000287-magnesium ion binding, GO:0003824-catalytic activity, GO:0004721-phosphoprotein phosphatase activity, GO:0004722-protein serine/threonine phosphatase activity, GO:0016787-hydrolase activity, GO:0046872-metal ion binding	1.48	2.17	3.61	4.44	0.62
		cellular_component	GO:0008287-protein serine/threonine phosphatase complex
		biological_process	GO:0006470-protein dephosphorylation
LOC_Os10g39540.2	protein phosphatase 2C, putative, expressed	molecular_function	GO:0003824-catalytic activity	1.48	2.17	3.61	4.44	0.62
LOC_Os10g39540.3	protein phosphatase 2C, putative, expressed	molecular_function	GO:0004722-protein serine/threonine phosphatase activity, GO:0003824-catalytic activity	1.48	2.17	3.61	4.44	0.62
		cellular_component	GO:0008287-protein serine/threonine phosphatase complex
		biological_process	GO:0006470-protein dephosphorylation
LOC_Os10g39540.4	protein phosphatase 2C, putative, expressed	molecular_function	GO:0000287-magnesium ion binding, GO:0003824-catalytic activity, GO:0004721-phosphoprotein phosphatase activity, GO:0004722-protein serine/threonine phosphatase activity, GO:0016787-hydrolase activity, GO:0046872-metal ion binding	1.48	2.17	3.61	4.44	0.62
		cellular_component	GO:0008287-protein serine/threonine phosphatase complex
		biological_process	GO:0006470-protein dephosphorylation
LOC_Os10g39660.1	expressed protein	molecular_function	GO:0050825-ice binding	1.78	2.7	3.09	4.03	-1.55
		biological_process	GO:0042309-homoiothermy, GO:0050826-response to freezing
LOC_Os10g02070.1	peroxidase precursor, putative, expressed	molecular_function	GO:0004601-peroxidase activity, GO:0005506-iron ion binding, GO:0005509-calcium ion binding, GO:0009055-electron carrier activity, GO:0016491-oxidoreductase activity, GO:0020037-heme binding, GO:0046872-metal ion binding	1.81	3.48	3.68	-1.08	1.77
		cellular_component	GO:0005634-nucleus, GO:0005737-cytoplasm
		biological_process	GO:0006979-response to oxidative stress, GO:0055114-oxidation-reduction process
LOC_Os10g02920.1	cytochrome b561, putative, expressed	cellular_component	GO:0016021-integral to membrane	1.65	3.18	4.06	4.98	1.24
LOC_Os10g04450.1	expressed protein	-	-	-0.05	2.76	2.79	Not express	-2.3
LOC_Os10g10130.1	OsWAK112d - OsWAK receptor-like protein kinase, expressed	molecular_function	GO:0000166-nucleotide binding, GO:0004672-protein kinase activity, GO:0004674-protein serine/threonine kinase activity, GO:0005509-calcium ion binding, GO:0005524-ATP binding, GO:0004713-protein tyrosine kinase activity	1.56	1.66	0.77	-1.47	-0.88
		biological_process	GO:0006468-protein phosphorylation
LOC_Os10g10130.4	OsWAK112d - OsWAK receptor-like protein kinase, expressed	molecular_function	GO:0000166-nucleotide binding, GO:0004672-protein kinase activity, GO:0004674-protein serine/threonine kinase activity, GO:0005509-calcium ion binding, GO:0005524-ATP binding, GO:0016301-kinase activity, GO:0004713-protein tyrosine kinase activity	1.56	1.66	0.77	-1.47	-0.88
		biological_process	GO:0006468-protein phosphorylation
LOC_Os10g10130.3	OsWAK112d - OsWAK receptor-like protein kinase, expressed	molecular_function	GO:0000166-nucleotide binding, GO:0004672-protein kinase activity, GO:0004674-protein serine/threonine kinase activity, GO:0005509-calcium ion binding, GO:0005524-ATP binding, GO:0004713-protein tyrosine kinase activity	1.56	1.66	0.77	-1.47	-0.88
		biological_process	GO:0006468-protein phosphorylation
LOC_Os10g10130.2	OsWAK112d - OsWAK receptor-like protein kinase, expressed	molecular_function	GO:0000166-nucleotide binding, GO:0004672-protein kinase activity, GO:0004674-protein serine/threonine kinase activity, GO:0005509-calcium ion binding, GO:0005524-ATP binding, GO:0004713-protein tyrosine kinase activity	1.56	1.66	0.77	-1.47	-0.88
		biological_process	GO:0006468-protein phosphorylation
LOC_Os10g10130.5	OsWAK112d - OsWAK receptor-like protein kinase, expressed	molecular_function	GO:0000166-nucleotide binding, GO:0004672-protein kinase activity, GO:0004674-protein serine/threonine kinase activity, GO:0005509-calcium ion binding, GO:0005524-ATP binding, GO:0004713-protein tyrosine kinase activity	1.56	1.66	0.77	-1.47	-0.88
		biological_process	GO:0006468-protein phosphorylation
LOC_Os10g21192.1	photosystem Q, putative, expressed	molecular_function	GO:0005506-iron ion binding, GO:0045156-electron transporter, transferring electrons within the cyclic electron transport pathway of photosynthesis activity, GO:0046872-metal ion binding, GO:0005164-tumor necrosis factor receptor binding	1.99	2.32	2.81	5.34	-0.07
		cellular_component	GO:0009523-photosystem II, GO:0016020-membrane, GO:0016021-integral to membrane, GO:0030076-light-harvesting complex, GO:0030077-plasma membrane light-harvesting complex
		biological_process	GO:0006810-transport, GO:0009772-photosynthetic electron transport in photosystem II, GO:0015979-photosynthesis, GO:0019684-photosynthesis, light reaction, GO:0022900-electron transport chain, GO:0006955-immune response
LOC_Os10g25290.1	ZIM domain containing protein, putative, expressed	-	-	2.48	2.88	3.17	3.11	0.89
LOC_Os10g26620.1	dof zinc finger domain containing protein, putative, expressed	molecular_function	GO:0003677-DNA binding, GO:0008270-zinc ion binding	0.66	1.85	1.56	0.06	0.36
LOC_Os10g28240.1	calcium-transporting ATPase, plasma membrane-type, putative, expressed	molecular_function	GO:0000166-nucleotide binding, GO:0003824-catalytic activity, GO:0005388-calcium-transporting ATPase activity, GO:0005524-ATP binding, GO:0015085-calcium ion transmembrane transporter activity, GO:0015662-ATPase activity, coupled to transmembrane movement of ions, phosphorylative mechanism, GO:0016787-hydrolase activity, GO:0016820-hydrolase activity, acting on acid anhydrides, catalyzing transme…	2.3	3.4	4.06	3.67	-0.5
		cellular_component	GO:0016020-membrane, GO:0016021-integral to membrane
		biological_process	GO:0006754-ATP biosynthetic process, GO:0006812-cation transport, GO:0006816-calcium ion transport, GO:0008152-metabolic process, GO:0007186-G-protein coupled receptor signaling pathway, GO:0006468-protein phosphorylation
LOC_Os10g31850.1	RING finger and CHY zinc finger domain-containing protein 1, putative, expressed	molecular_function	GO:0005515-protein binding, GO:0008270-zinc ion binding, GO:0046872-metal ion binding	1.54	2.72	3.89	5.76	2.02
LOC_Os10g31850.2	RING finger and CHY zinc finger domain-containing protein 1, putative, expressed	molecular_function	GO:0005515-protein binding, GO:0008270-zinc ion binding, GO:0046872-metal ion binding	1.54	2.72	3.89	5.76	2.02
LOC_Os10g31850.5	RING finger and CHY zinc finger domain-containing protein 1, putative, expressed	molecular_function	GO:0008270-zinc ion binding	1.54	2.72	3.89	5.76	2.02
LOC_Os10g36360.1	expressed protein	-	-	3.52	4.59	2.4	0.76	-2.72
LOC_Os10g36500.1	invertase/pectin methylesterase inhibitor family protein, putative, expressed	molecular_function	GO:0004857-enzyme inhibitor activity, GO:0030599-pectinesterase activity	2.89	5.05	3.2	0.08	-1.98
LOC_Os10g36500.2	invertase/pectin methylesterase inhibitor family protein, putative, expressed	molecular_function	GO:0004857-enzyme inhibitor activity, GO:0030599-pectinesterase activity	2.89	5.05	3.2	0.08	-1.98
LOC_Os10g37230.1	expressed protein	-	-	1.48	3.95	4.39	6.71	-0.29
LOC_Os10g37980.1	prephenate dehydratase domain containing protein, expressed	molecular_function	GO:0004664-prephenate dehydratase activity	1.64	1.69	1.62	0.79	-0.38
		biological_process	GO:0009094-L-phenylalanine biosynthetic process
LOC_Os10g41550.1	beta-amylase, putative, expressed	molecular_function	GO:0003824-catalytic activity, GO:0016161-beta-amylase activity, GO:0016787-hydrolase activity, GO:0043169-cation binding	1.32	3.44	3.87	2.61	-0.91
		cellular_component	GO:0009570-chloroplast stroma
		biological_process	GO:0000272-polysaccharide catabolic process, GO:0005975-carbohydrate metabolic process, GO:0009409-response to cold, GO:0000024-maltose biosynthetic process
LOC_Os10g42299.1	mitochondrial carrier protein, putative, expressed	molecular_function	GO:0005488-binding, GO:0050825-ice binding, GO:0005215-transporter activity	-0.37	1.4	0.77	0.6	-1.98
		cellular_component	GO:0016020-membrane, GO:0016021-integral to membrane, GO:0005743-mitochondrial inner membrane
		biological_process	GO:0006810-transport, GO:0042309-homoiothermy, GO:0050826-response to freezing
LOC_Os10g42299.2	mitochondrial carrier protein, putative, expressed	molecular_function	GO:0005488-binding, GO:0050825-ice binding, GO:0005215-transporter activity	-0.37	1.4	0.77	0.6	-1.98
		cellular_component	GO:0016020-membrane, GO:0016021-integral to membrane, GO:0005743-mitochondrial inner membrane, GO:0005739-mitochondrion, GO:0009507-chloroplast, GO:0009536-plastid
		biological_process	GO:0006810-transport, GO:0042309-homoiothermy, GO:0050826-response to freezing, GO:0015822-ornithine transport
LOC_Os10g42299.4	mitochondrial carrier protein, putative, expressed	molecular_function	GO:0005488-binding, GO:0050825-ice binding, GO:0005215-transporter activity	-0.37	1.4	0.77	0.6	-1.98
		cellular_component	GO:0016020-membrane, GO:0016021-integral to membrane, GO:0005743-mitochondrial inner membrane
		biological_process	GO:0006810-transport, GO:0042309-homoiothermy, GO:0050826-response to freezing
LOC_Os10g42299.5	mitochondrial carrier protein, putative, expressed	molecular_function	GO:0005488-binding, GO:0050825-ice binding, GO:0005215-transporter activity	-0.37	1.4	0.77	0.6	-1.98
		cellular_component	GO:0016020-membrane, GO:0016021-integral to membrane, GO:0005743-mitochondrial inner membrane
		biological_process	GO:0006810-transport, GO:0042309-homoiothermy, GO:0050826-response to freezing
LOC_Os10g42299.3	mitochondrial carrier protein, putative, expressed	molecular_function	GO:0005215-transporter activity, GO:0005488-binding	-0.37	1.4	0.77	0.6	-1.98
		cellular_component	GO:0005743-mitochondrial inner membrane, GO:0016020-membrane, GO:0016021-integral to membrane, GO:0005739-mitochondrion
		biological_process	GO:0006810-transport, GO:0006508-proteolysis, GO:0006839-mitochondrial transport
LOC_Os10g42410.1	zinc-binding protein, putative, expressed	molecular_function	GO:0008270-zinc ion binding	1.62	1.3	2.33	2.06	-0.07
		cellular_component	GO:0005622-intracellular
LOC_Os10g42410.2	zinc-binding protein, putative, expressed	-	-	1.62	1.3	2.33	2.06	-0.07
LOC_Os10g42410.3	zinc-binding protein, putative, expressed	molecular_function	GO:0008270-zinc ion binding	1.62	1.3	2.33	2.06	-0.07
		cellular_component	GO:0005622-intracellular
LOC_Os10g42770.1	a_IG002N01.7, putative, expressed	cellular_component	GO:0005886-plasma membrane, GO:0005794-Golgi apparatus	0.44	2.87	4.15	4.27	-1.44
LOC_Os11g01240.1	IBR domain containing protein, expressed	molecular_function	GO:0005515-protein binding, GO:0008270-zinc ion binding, GO:0046872-metal ion binding, GO:0003676-nucleic acid binding	1.58	3.74	4.13	5.03	-0.97
LOC_Os11g01610.1	prenylated rab acceptor, putative, expressed	-	-	3.11	3.21	4.43	3.86	1.04
LOC_Os11g01790.1	protein phosphatase 2c, putative, expressed	molecular_function	GO:0003824-catalytic activity, GO:0000287-magnesium ion binding, GO:0004721-phosphoprotein phosphatase activity, GO:0016787-hydrolase activity, GO:0030145-manganese ion binding, GO:0046872-metal ion binding	2.41	4.19	5.96	7.24	-0.97
LOC_Os11g02270.1	expressed protein	molecular_function	GO:0005515-protein binding, GO:0008270-zinc ion binding, GO:0046872-metal ion binding, GO:0000287-magnesium ion binding, GO:0004427-inorganic diphosphatase activity	3.37	5.25	4.42	2.96	-1.24
		cellular_component	GO:0005737-cytoplasm
		biological_process	GO:0006796-phosphate-containing compound metabolic process
LOC_Os11g02290.1	expressed protein	-	-	4.05	4.1	5.1	5.86	1.89
LOC_Os11g04400.1	GRAS family transcription factor containing protein, expressed	-	-	3.53	6.86	6.5	6.81	0.35
LOC_Os11g04680.1	zinc finger, C3HC4 type domain containing protein, expressed	molecular_function	GO:0005515-protein binding, GO:0008270-zinc ion binding, GO:0046872-metal ion binding	2.21	3.95	4.6	6.86	Not express
LOC_Os11g09010.3	lipase, putative, expressed	molecular_function	GO:0004806-triglyceride lipase activity, GO:0003824-catalytic activity	1.7	2.45	2.23	2.2	-1.93
		biological_process	GO:0006629-lipid metabolic process
LOC_Os11g09010.1	lipase, putative, expressed	molecular_function	GO:0004806-triglyceride lipase activity, GO:0003824-catalytic activity	1.7	2.45	2.23	2.2	-1.93
		biological_process	GO:0006629-lipid metabolic process
LOC_Os11g09010.2	lipase, putative, expressed	molecular_function	GO:0004806-triglyceride lipase activity, GO:0003824-catalytic activity	1.7	2.45	2.23	2.2	-1.93
		biological_process	GO:0006629-lipid metabolic process
LOC_Os11g17930.1	expressed protein	-	-	1.26	1.77	2.28	1.05	0.68
LOC_Os11g24550.1	MBTB61 - Bric-a-Brac, Tramtrack, Broad Complex BTB domain with Meprin and TRAF Homology MATH domain, expressed	molecular_function	GO:0005515-protein binding	2.2	5.46	5.05	5.21	Not express
LOC_Os11g26130.1	receptor protein kinase TMK1 precursor, putative, expressed	molecular_function	GO:0000166-nucleotide binding, GO:0004672-protein kinase activity, GO:0004674-protein serine/threonine kinase activity, GO:0005515-protein binding, GO:0005524-ATP binding, GO:0004872-receptor activity, GO:0016301-kinase activity, GO:0004713-protein tyrosine kinase activity	1.48	1.89	1.99	2.38	0.09
		cellular_component	GO:0005886-plasma membrane
		biological_process	GO:0006468-protein phosphorylation
LOC_Os11g35425.1	expressed protein	molecular_function	GO:0030598-rRNA N-glycosylase activity	1.61	2.51	2.34	2.46	0.49
		biological_process	GO:0017148-negative regulation of translation
LOC_Os11g36200.1	receptor-like protein kinase 2 precursor, putative, expressed	molecular_function	GO:0004872-receptor activity, GO:0005515-protein binding, GO:0016301-kinase activity	3.24	3.88	5.46	5.09	0.74
LOC_Os11g36200.2	receptor-like protein kinase 2 precursor, putative, expressed	molecular_function	GO:0004872-receptor activity, GO:0005515-protein binding, GO:0016301-kinase activity	3.24	3.88	5.46	5.09	0.74
LOC_Os11g43520.1	OsGrx_C17 - glutaredoxin subgroup III, expressed	molecular_function	GO:0009055-electron carrier activity, GO:0015035-protein disulfide oxidoreductase activity	1.47	2.51	3.01	-2.38	-0.49
		cellular_component	GO:0005737-cytoplasm
		biological_process	GO:0045454-cell redox homeostasis, GO:0006810-transport, GO:0022900-electron transport chain
LOC_Os11g47910.1	SCARECROW, putative, expressed	-	-	1.17	3.03	1.7	0.87	1.09
LOC_Os11g02240.1	CAMK_KIN1/SNF1/Nim1_like.4 - CAMK includes calcium/calmodulin depedent protein kinases, expressed	molecular_function	GO:0000166-nucleotide binding, GO:0004672-protein kinase activity, GO:0004674-protein serine/threonine kinase activity, GO:0005524-ATP binding, GO:0016301-kinase activity, GO:0016740-transferase activity, GO:0030145-manganese ion binding, GO:0004713-protein tyrosine kinase activity	2.31	4.45	4.44	2.19	3.1
		biological_process	GO:0006468-protein phosphorylation, GO:0007165-signal transduction, GO:0009788-negative regulation of abscisic acid mediated signaling pathway
LOC_Os11g02600.1	OsMan08 - Endo-Beta-Mannanase, expressed	molecular_function	GO:0003824-catalytic activity, GO:0004553-hydrolase activity, hydrolyzing O-glycosyl compounds, GO:0043169-cation binding	2.55	5.02	6.64	7.55	0.86
		biological_process	GO:0005975-carbohydrate metabolic process
LOC_Os11g02620.1	BTBN21 - Bric-a-Brac, Tramtrack, Broad Complex BTB domain with non-phototropic hypocotyl 3 NPH3 and coiled-coil domains, expressed	molecular_function	GO:0004871-signal transducer activity, GO:0005515-protein binding	1.77	2.42	1.93	1.24	0.88
		biological_process	GO:0009416-response to light stimulus
LOC_Os11g03580.1	expressed protein	-	-	1.21	2.76	3.94	4.99	3.07
LOC_Os11g04010.1	ICE-like protease p20 domain containing protein, putative, expressed	molecular_function	GO:0004197-cysteine-type endopeptidase activity, GO:0008234-cysteine-type peptidase activity	1.4	3.29	1.85	0.15	9.91
		cellular_component	GO:0048046-apoplast
		biological_process	GO:0006508-proteolysis, GO:0016068-type I hypersensitivity
LOC_Os11g04409.1	expressed protein	-	-	3.4	4.67	4.97	5.18	-0.31
LOC_Os11g04409.2	expressed protein	-	-	3.4	4.67	4.97	5.18	-0.31
LOC_Os11g05380.1	cytochrome P450, putative, expressed	molecular_function	GO:0004497-monooxygenase activity, GO:0005506-iron ion binding, GO:0009055-electron carrier activity, GO:0016491-oxidoreductase activity, GO:0020037-heme binding, GO:0046872-metal ion binding, GO:0018685-alkane 1-monooxygenase activity	3.68	3.16	2.23	-0.04	-0.78
		cellular_component	GO:0005792-microsome
		biological_process	GO:0055114-oxidation-reduction process
LOC_Os11g07440.1	plant neutral invertase domain containing protein, expressed	molecular_function	GO:0003824-catalytic activity	1.67	2.28	2.75	2.08	-0.44
LOC_Os11g07440.3	plant neutral invertase domain containing protein, expressed	molecular_function	GO:0003824-catalytic activity, GO:0004575-sucrose alpha-glucosidase activity	1.67	2.28	2.75	2.08	-0.44
		cellular_component	GO:0016020-membrane, GO:0005634-nucleus, GO:0005886-plasma membrane, GO:0005829-cytosol
		biological_process	GO:0048364-root development, GO:0005975-carbohydrate metabolic process, GO:0006520-cellular amino acid metabolic process
LOC_Os11g07440.2	plant neutral invertase domain containing protein, expressed	molecular_function	GO:0003824-catalytic activity	1.67	2.28	2.75	2.08	-0.44
LOC_Os11g07440.4	plant neutral invertase domain containing protein, expressed	molecular_function	GO:0003824-catalytic activity	1.67	2.28	2.75	2.08	-0.44
LOC_Os11g07960.1	transferase family protein, putative, expressed	molecular_function	GO:0016747-transferase activity, transferring acyl groups other than amino-acyl groups, GO:0016740-transferase activity, GO:0016773-phosphotransferase activity, alcohol group as acceptor	0.41	3.25	1.89	1.51	5.55
		biological_process	GO:0005975-carbohydrate metabolic process
LOC_Os11g09680.1	expressed protein	-	-	-0.62	1.3	1.2	1.39	-0.76
LOC_Os11g09680.2	expressed protein	-	-	-0.62	1.3	1.2	1.39	-0.76
LOC_Os11g34460.2	OsFBO10 - F-box and other domain containing protein, expressed	biological_process	GO:0006355-regulation of transcription, DNA-dependent, GO:0007165-signal transduction	0.87	5.77	8.24	8.74	3.69
LOC_Os11g34460.1	OsFBO10 - F-box and other domain containing protein, expressed	molecular_function	GO:0004871-signal transducer activity, GO:0004872-receptor activity, GO:0009881-photoreceptor activity	0.87	5.77	8.24	8.74	3.69
		cellular_component	GO:0005634-nucleus
		biological_process	GO:0006355-regulation of transcription, DNA-dependent, GO:0007165-signal transduction, GO:0018298-protein-chromophore linkage, GO:0019941-modification-dependent protein catabolic process, GO:0048511-rhythmic process, GO:0050896-response to stimulus, GO:0009637-response to blue light, GO:0009911-positive regulation of flower development
LOC_Os11g34460.3	OsFBO10 - F-box and other domain containing protein, expressed	biological_process	GO:0006355-regulation of transcription, DNA-dependent, GO:0007165-signal transduction	0.87	5.77	8.24	8.74	3.69
LOC_Os11g36880.1	retrotransposon protein, putative, unclassified, expressed	molecular_function	GO:0003723-RNA binding, GO:0003964-RNA-directed DNA polymerase activity	5.72	7.61	7.6	6.75	-0.24
		biological_process	GO:0006278-RNA-dependent DNA replication
LOC_Os11g41870.1	transporter family protein, putative, expressed	molecular_function	GO:0005215-transporter activity, GO:0022891-substrate-specific transmembrane transporter activity	4.39	4.91	7.44	6.87	1.03
		cellular_component	GO:0016020-membrane, GO:0016021-integral to membrane
		biological_process	GO:0006810-transport, GO:0055085-transmembrane transport, GO:0008643-carbohydrate transport
LOC_Os11g44630.1	calmodulin binding protein, putative, expressed	-	-	3.58	4.36	5.42	3.92	1.88
LOC_Os12g01690.1	prenylated rab acceptor, putative, expressed	-	-	1.8	3.79	3.66	-0.05	-0.66
LOC_Os12g01770.1	protein phosphatase 2c, putative, expressed	molecular_function	GO:0003824-catalytic activity	0.53	3.38	4.57	5.63	-0.82
LOC_Os12g02240.1	expressed protein	-	-	2.44	3.6	4.5	5.04	2.01
LOC_Os12g04100.1	cytochrome P450, putative, expressed	molecular_function	GO:0004497-monooxygenase activity, GO:0005506-iron ion binding, GO:0009055-electron carrier activity, GO:0016491-oxidoreductase activity, GO:0020037-heme binding, GO:0046872-metal ion binding	1.79	3.56	3.16	2.96	-0.97
		biological_process	GO:0055114-oxidation-reduction process
LOC_Os12g04200.1	GRAS family transcription factor containing protein, expressed	-	-	6.19	9.38	9.41	8.17	1.67
LOC_Os12g07210.1	expressed protein	-	-	1.2	2.06	0.02	-2.05	-2.22
LOC_Os12g09330.1	transposon protein, putative, Mariner sub-class, expressed	-	-	2.87	4.35	5.43	4.48	0.35
LOC_Os12g15400.1	CXE carboxylesterase, putative, expressed	molecular_function	GO:0016787-hydrolase activity, GO:0050825-ice binding	1.44	4.25	6.07	5.39	1.79
		biological_process	GO:0008152-metabolic process, GO:0042309-homoiothermy, GO:0050826-response to freezing
LOC_Os12g24020.1	rhodanese-like domain containing protein, putative, expressed	-	-	-0.49	2	0.52	-2.52	3.99
LOC_Os12g24020.2	rhodanese-like domain containing protein, putative, expressed	-	-	-0.49	2	0.52	-2.52	3.99
LOC_Os12g24020.3	rhodanese-like domain containing protein, putative, expressed	-	-	-0.49	2	0.52	-2.52	3.99
LOC_Os12g27335.1	expressed protein	-	-	0.4	1.99	2.12	2.27	0.24
LOC_Os12g31000.1	pumilio-family RNA binding repeat domain containing protein, expressed	molecular_function	GO:0003723-RNA binding, GO:0005488-binding	-0.6	3.39	5.34	7.12	0.13
LOC_Os12g31370.1	DNA repair protein Rad51, putative, expressed	molecular_function	GO:0000166-nucleotide binding, GO:0003677-DNA binding, GO:0003684-damaged DNA binding, GO:0005515-protein binding, GO:0005524-ATP binding, GO:0008094-DNA-dependent ATPase activity, GO:0017111-nucleoside-triphosphatase activity	4.11	5.1	4.87	5.21	0.35
		cellular_component	GO:0005634-nucleus
		biological_process	GO:0006259-DNA metabolic process, GO:0006281-DNA repair, GO:0006302-double-strand break repair, GO:0010332-response to gamma radiation
LOC_Os12g32536.3	expressed protein	-	-	0.61	1.26	1.21	1.68	-0.76
LOC_Os12g32536.1	expressed protein	-	-	0.61	1.26	1.21	1.68	-0.76
LOC_Os12g32536.2	expressed protein	-	-	0.61	1.26	1.21	1.68	-0.76
LOC_Os12g32536.4	expressed protein	-	-	0.61	1.26	1.21	1.68	-0.76
LOC_Os12g35340.1	OsGrx_C11 - glutaredoxin subgroup III, expressed	molecular_function	GO:0009055-electron carrier activity, GO:0015035-protein disulfide oxidoreductase activity	0.02	2.28	2.72	0.22	-1.55
		cellular_component	GO:0005737-cytoplasm
		biological_process	GO:0045454-cell redox homeostasis, GO:0006810-transport, GO:0022900-electron transport chain
LOC_Os12g40900.1	OsIAA31 - Auxin-responsive Aux/IAA gene family member, expressed	molecular_function	GO:0046983-protein dimerization activity	0.16	2.73	3.23	0.14	-3.56
		cellular_component	GO:0005634-nucleus
		biological_process	GO:0009734-auxin mediated signaling pathway, GO:0009733-response to auxin stimulus
LOC_Os12g40920.1	bZIP transcription factor domain containing protein, expressed	molecular_function	GO:0003677-DNA binding, GO:0003700-sequence-specific DNA binding transcription factor activity, GO:0043565-sequence-specific DNA binding, GO:0046983-protein dimerization activity, GO:0005515-protein binding	2.05	2.51	2.38	2.14	-0.82
		cellular_component	GO:0005634-nucleus, GO:0016020-membrane
		biological_process	GO:0006355-regulation of transcription, DNA-dependent, GO:0016192-vesicle-mediated transport
LOC_Os12g40920.3	bZIP transcription factor domain containing protein, expressed	molecular_function	GO:0003677-DNA binding, GO:0003700-sequence-specific DNA binding transcription factor activity, GO:0043565-sequence-specific DNA binding, GO:0046983-protein dimerization activity	2.05	2.51	2.38	2.14	-0.82
		cellular_component	GO:0005634-nucleus
		biological_process	GO:0006355-regulation of transcription, DNA-dependent
LOC_Os12g40920.4	bZIP transcription factor domain containing protein, expressed	molecular_function	GO:0003677-DNA binding, GO:0003700-sequence-specific DNA binding transcription factor activity, GO:0043565-sequence-specific DNA binding, GO:0046983-protein dimerization activity	2.05	2.51	2.38	2.14	-0.82
		cellular_component	GO:0005634-nucleus
		biological_process	GO:0006355-regulation of transcription, DNA-dependent
LOC_Os12g43450.1	thaumatin family domain containing protein, expressed	biological_process	GO:0009817-defense response to fungus, incompatible interaction, GO:0009651-response to salt stress	1.48	2.1	0.91	-0.62	3.73
LOC_Os12g44060.1	nodulin, putative, expressed	cellular_component	GO:0005886-plasma membrane	1.13	2.35	2.39	0.96	1.34
LOC_Os12g02200.2	CAMK_KIN1/SNF1/Nim1_like.6 - CAMK includes calcium/calmodulin depedent protein kinases, expressed	molecular_function	GO:0000166-nucleotide binding, GO:0004672-protein kinase activity, GO:0004674-protein serine/threonine kinase activity, GO:0005524-ATP binding, GO:0016301-kinase activity, GO:0016740-transferase activity, GO:0030145-manganese ion binding, GO:0004713-protein tyrosine kinase activity	1.79	3.37	3.57	2.01	2.3
		biological_process	GO:0006468-protein phosphorylation, GO:0007165-signal transduction
LOC_Os12g02200.1	CAMK_KIN1/SNF1/Nim1_like.6 - CAMK includes calcium/calmodulin depedent protein kinases, expressed	molecular_function	GO:0000166-nucleotide binding, GO:0004672-protein kinase activity, GO:0004674-protein serine/threonine kinase activity, GO:0005524-ATP binding, GO:0016301-kinase activity, GO:0016740-transferase activity, GO:0030145-manganese ion binding, GO:0004713-protein tyrosine kinase activity	1.79	3.37	3.57	2.01	2.3
		biological_process	GO:0006468-protein phosphorylation, GO:0007165-signal transduction, GO:0009788-negative regulation of abscisic acid mediated signaling pathway
LOC_Os12g02570.1	expressed protein	-	-	1.11	1.62	1	0.76	-0.17
LOC_Os12g02570.2	expressed protein	-	-	1.11	1.62	1	0.76	-0.17
LOC_Os12g03350.1	expressed protein	-	-	1.32	3.57	4.82	6.71	3
LOC_Os12g04204.1	expressed protein	-	-	2.94	4.13	3.72	3.18	-2.36
LOC_Os12g04204.2	expressed protein	-	-	2.94	4.13	3.72	3.18	-2.36
LOC_Os12g04204.3	expressed protein	-	-	2.94	4.13	3.72	3.18	-2.36
LOC_Os12g04204.4	expressed protein	-	-	2.94	4.13	3.72	3.18	-2.36
LOC_Os12g04204.5	expressed protein	-	-	2.94	4.13	3.72	3.18	-2.36
LOC_Os12g06660.1	actin, putative, expressed	molecular_function	GO:0000166-nucleotide binding, GO:0005515-protein binding, GO:0005524-ATP binding	2.53	4.88	6.84	7.89	Not express
		cellular_component	GO:0005856-cytoskeleton
LOC_Os12g10750.1	ARGOS, putative, expressed	-	-	4.11	4.7	5.48	2.95	5.15
LOC_Os12g26290.1	alpha-DOX2, putative, expressed	molecular_function	GO:0004601-peroxidase activity, GO:0020037-heme binding, GO:0016702-oxidoreductase activity, acting on single donors with incorporation of molecular oxygen, incorporation of two atoms of oxygen, GO:0016165-lipoxygenase activity, GO:0051213-dioxygenase activity	1.08	1.39	1.22	0.28	0.38
		biological_process	GO:0006979-response to oxidative stress, GO:0008219-cell death, GO:0009751-response to salicylic acid stimulus, GO:0001561-fatty acid alpha-oxidation, GO:0006631-fatty acid metabolic process, GO:0010150-leaf senescence, GO:0001676-long-chain fatty acid metabolic process
LOC_Os12g26290.2	alpha-DOX2, putative, expressed	molecular_function	GO:0004601-peroxidase activity, GO:0020037-heme binding, GO:0016702-oxidoreductase activity, acting on single donors with incorporation of molecular oxygen, incorporation of two atoms of oxygen	1.08	1.39	1.22	0.28	0.38
		biological_process	GO:0006979-response to oxidative stress
LOC_Os12g26290.3	alpha-DOX2, putative, expressed	molecular_function	GO:0004601-peroxidase activity, GO:0020037-heme binding	1.08	1.39	1.22	0.28	0.38
		biological_process	GO:0006979-response to oxidative stress
LOC_Os12g26290.4	alpha-DOX2, putative, expressed	molecular_function	GO:0004601-peroxidase activity, GO:0020037-heme binding	1.08	1.39	1.22	0.28	0.38
		biological_process	GO:0006979-response to oxidative stress
LOC_Os12g26290.5	alpha-DOX2, putative, expressed	molecular_function	GO:0004601-peroxidase activity, GO:0020037-heme binding	1.08	1.39	1.22	0.28	0.38
		biological_process	GO:0006979-response to oxidative stress
LOC_Os12g26290.6	alpha-DOX2, putative, expressed	molecular_function	GO:0004601-peroxidase activity, GO:0020037-heme binding	1.08	1.39	1.22	0.28	0.38
		biological_process	GO:0006979-response to oxidative stress
LOC_Os12g31890.1	ureide permease, putative, expressed	molecular_function	GO:0005274-allantoin uptake transmembrane transporter activity, GO:0015505-uracil:cation symporter activity, GO:0015210-uracil transmembrane transporter activity, GO:0042907-xanthine transmembrane transporter activity	2.12	3.18	4.69	5.02	0.76
		cellular_component	GO:0005886-plasma membrane, GO:0009507-chloroplast
		biological_process	GO:0015720-allantoin transport, GO:0015857-uracil transport, GO:0042906-xanthine transport
LOC_Os12g36620.1	pentatricopeptide, putative, expressed	-	-	1.62	3.28	6.68	7.19	-0.65
LOC_Os12g41430.2	expressed protein	-	-	0.58	1.66	1	-0.25	-0.81
LOC_Os12g41430.3	expressed protein	-	-	0.58	1.66	1	-0.25	-0.81
LOC_Os12g41660.1	expressed protein	molecular_function	GO:0050825-ice binding, GO:0003677-DNA binding, GO:0004879-ligand-activated sequence-specific DNA binding RNA polymerase II transcription factor activity, GO:0005249-voltage-gated potassium channel activity, GO:0003824-catalytic activity	0.58	2.22	1.61	-0.88	-0.97
		cellular_component	GO:0005634-nucleus, GO:0016021-integral to membrane
		biological_process	GO:0042309-homoiothermy, GO:0050826-response to freezing, GO:0006355-regulation of transcription, DNA-dependent, GO:0006813-potassium ion transport, GO:0008152-metabolic process
LOC_Os12g43990.1	expressed protein	-	-	2.88	3.94	5.01	6.75	-1.98
LOC_Os02g04530.1	rust resistance-like protein RP1, putative, expressed	molecular_function	GO:0000166-nucleotide binding, GO:0005515-protein binding, GO:0005524-ATP binding, GO:0017111-nucleoside-triphosphatase activity	2.26	3.29	5.77	5.41	-1.77
		biological_process	GO:0006915-apoptotic process, GO:0006952-defense response
LOC_Os02g05820.1	protein kinase domain containing protein, expressed	molecular_function	GO:0004672-protein kinase activity, GO:0004674-protein serine/threonine kinase activity, GO:0005524-ATP binding, GO:0016301-kinase activity, GO:0004713-protein tyrosine kinase activity	5.7	5.52	7.15	7.34	2.67
		biological_process	GO:0006468-protein phosphorylation, GO:0006950-response to stress
LOC_Os02g05830.1	ribulose bisphosphate carboxylase small chain, chloroplast precursor, putative, expressed	molecular_function	GO:0004497-monooxygenase activity, GO:0016491-oxidoreductase activity, GO:0016829-lyase activity, GO:0016984-ribulose-bisphosphate carboxylase activity	1.95	2.49	2.59	2.54	-0.53
		cellular_component	GO:0009536-plastid
		biological_process	GO:0009853-photorespiration, GO:0015977-carbon fixation, GO:0015979-photosynthesis, GO:0055114-oxidation-reduction process
LOC_Os02g05830.2	ribulose bisphosphate carboxylase small chain, chloroplast precursor, putative, expressed	molecular_function	GO:0016984-ribulose-bisphosphate carboxylase activity	1.95	2.49	2.59	2.54	-0.53
		biological_process	GO:0015977-carbon fixation
LOC_Os02g06530.1	armadillo/beta-catenin repeat family protein, putative, expressed	molecular_function	GO:0005488-binding	3.37	4.47	5.55	7.13	1.57
LOC_Os02g08440.1	WRKY71, expressed	molecular_function	GO:0003677-DNA binding, GO:0003700-sequence-specific DNA binding transcription factor activity, GO:0043565-sequence-specific DNA binding, GO:0005198-structural molecule activity	1.23	2.2	1.48	-0.26	-2.07
		cellular_component	GO:0005634-nucleus, GO:0015629-actin cytoskeleton
		biological_process	GO:0006952-defense response, GO:0009685-gibberellin metabolic process, GO:0007155-cell adhesion
LOC_Os02g08440.3	WRKY71, expressed	molecular_function	GO:0003700-sequence-specific DNA binding transcription factor activity, GO:0043565-sequence-specific DNA binding	1.23	2.2	1.48	-0.26	-2.07
		cellular_component	GO:0005634-nucleus
LOC_Os02g08440.2	WRKY71, expressed	molecular_function	GO:0003700-sequence-specific DNA binding transcription factor activity, GO:0043565-sequence-specific DNA binding, GO:0005198-structural molecule activity	1.23	2.2	1.48	-0.26	-2.07
		cellular_component	GO:0005634-nucleus, GO:0015629-actin cytoskeleton
		biological_process	GO:0007155-cell adhesion
LOC_Os02g08440.4	WRKY71, expressed	molecular_function	GO:0003700-sequence-specific DNA binding transcription factor activity, GO:0043565-sequence-specific DNA binding	1.23	2.2	1.48	-0.26	-2.07
		cellular_component	GO:0005634-nucleus
LOC_Os02g09320.1	cytochrome P450, putative, expressed	molecular_function	GO:0004497-monooxygenase activity, GO:0005506-iron ion binding, GO:0009055-electron carrier activity, GO:0016491-oxidoreductase activity, GO:0020037-heme binding, GO:0046872-metal ion binding	3.53	3.79	-0.04	0.96	0.93
		biological_process	GO:0055114-oxidation-reduction process
LOC_Os02g09480.1	myb-like DNA-binding domain containing protein, putative, expressed	molecular_function	GO:0003677-DNA binding, GO:0005249-voltage-gated potassium channel activity	1.75	2.14	3.04	2.31	-0.8
		cellular_component	GO:0005634-nucleus, GO:0008076-voltage-gated potassium channel complex
		biological_process	GO:0006813-potassium ion transport
LOC_Os02g10780.1	SPX domain containing protein, putative, expressed	cellular_component	GO:0005634-nucleus	0.18	2.23	3.43	1.91	2.91
		biological_process	GO:0016036-cellular response to phosphate starvation, GO:0080040-positive regulation of cellular response to phosphate starvation
LOC_Os02g12680.1	cytochrome P450, putative, expressed	molecular_function	GO:0004497-monooxygenase activity, GO:0005506-iron ion binding, GO:0009055-electron carrier activity, GO:0020037-heme binding, GO:0046872-metal ion binding, GO:0016829-lyase activity, GO:0047987-hydroperoxide dehydratase activity, GO:0016836-hydro-lyase activity, GO:0009978-allene oxide synthase activity	2.31	3.78	2.45	2.27	9.34
		cellular_component	GO:0016020-membrane, GO:0005739-mitochondrion, GO:0009507-chloroplast, GO:0009535-chloroplast thylakoid membrane, GO:0009941-chloroplast envelope, GO:0009579-thylakoid, GO:0010287-plastoglobule
		biological_process	GO:0006633-fatty acid biosynthetic process, GO:0008610-lipid biosynthetic process, GO:0031408-oxylipin biosynthetic process, GO:0055114-oxidation-reduction process, GO:0009611-response to wounding, GO:0009753-response to jasmonic acid stimulus, GO:0009620-response to fungus, GO:0031407-oxylipin metabolic process
LOC_Os02g14440.1	peroxidase precursor, putative, expressed	molecular_function	GO:0004601-peroxidase activity, GO:0005506-iron ion binding, GO:0005509-calcium ion binding, GO:0009055-electron carrier activity, GO:0016491-oxidoreductase activity, GO:0020037-heme binding, GO:0046872-metal ion binding	1.47	2.82	1.05	-1.61	0.28
		biological_process	GO:0006979-response to oxidative stress, GO:0055114-oxidation-reduction process
LOC_Os02g14440.2	peroxidase precursor, putative, expressed	-	-	1.47	2.82	1.05	-1.61	0.28
LOC_Os02g15230.2	GDSL-like lipase/acylhydrolase, putative, expressed	molecular_function	GO:0016788-hydrolase activity, acting on ester bonds	1.02	1.67	2.51	3.16	1.07
		biological_process	GO:0006629-lipid metabolic process
LOC_Os02g15230.3	GDSL-like lipase/acylhydrolase, putative, expressed	-	-	1.02	1.67	2.51	3.16	1.07
LOC_Os02g15230.1	GDSL-like lipase/acylhydrolase, putative, expressed	molecular_function	GO:0016788-hydrolase activity, acting on ester bonds	1.02	1.67	2.51	3.16	1.07
		biological_process	GO:0006629-lipid metabolic process
LOC_Os02g21700.1	STE_MEKK_ste11_MAP3K.8 - STE kinases include homologs to sterile 7, sterile 11 and sterile 20 from yeast, expressed	molecular_function	GO:0000166-nucleotide binding, GO:0004672-protein kinase activity, GO:0004674-protein serine/threonine kinase activity, GO:0005524-ATP binding, GO:0016301-kinase activity, GO:0004713-protein tyrosine kinase activity	1.99	3.39	1.87	0.28	0.39
		biological_process	GO:0006468-protein phosphorylation
LOC_Os02g22020.1	MYB family transcription factor, putative, expressed	molecular_function	GO:0003677-DNA binding, GO:0003700-sequence-specific DNA binding transcription factor activity, GO:0043565-sequence-specific DNA binding	-0.73	3.23	4.31	3.77	-0.37
		cellular_component	GO:0005634-nucleus
		biological_process	GO:0006355-regulation of transcription, DNA-dependent
LOC_Os02g23960.1	expressed protein	-	-	0.8	4.45	1.95	Not express	2.34
LOC_Os02g30620.2	dnaJ domain containing protein, expressed	molecular_function	GO:0031072-heat shock protein binding, GO:0051082-unfolded protein binding, GO:0050825-ice binding	0.58	0.9	1.09	1.63	-0.43
		biological_process	GO:0006457-protein folding, GO:0006950-response to stress, GO:0042309-homoiothermy, GO:0050826-response to freezing
LOC_Os02g30620.3	dnaJ domain containing protein, expressed	molecular_function	GO:0031072-heat shock protein binding, GO:0051082-unfolded protein binding, GO:0050825-ice binding	0.58	0.9	1.09	1.63	-0.43
		biological_process	GO:0006457-protein folding, GO:0006950-response to stress, GO:0042309-homoiothermy, GO:0050826-response to freezing
LOC_Os02g30620.1	dnaJ domain containing protein, expressed	molecular_function	GO:0031072-heat shock protein binding, GO:0051082-unfolded protein binding, GO:0050825-ice binding	0.58	0.9	1.09	1.63	-0.43
		biological_process	GO:0006457-protein folding, GO:0006950-response to stress, GO:0042309-homoiothermy, GO:0050826-response to freezing
LOC_Os02g31030.1	glycerophosphoryl diester phosphodiesterase family protein, putative, expressed	molecular_function	GO:0008081-phosphoric diester hydrolase activity, GO:0008889-glycerophosphodiester phosphodiesterase activity	0.98	2.92	4.86	6.69	1.19
		biological_process	GO:0006071-glycerol metabolic process, GO:0006629-lipid metabolic process
LOC_Os02g31030.2	glycerophosphoryl diester phosphodiesterase family protein, putative, expressed	molecular_function	GO:0008081-phosphoric diester hydrolase activity, GO:0008889-glycerophosphodiester phosphodiesterase activity	0.98	2.92	4.86	6.69	1.19
		biological_process	GO:0006071-glycerol metabolic process, GO:0006629-lipid metabolic process
LOC_Os02g32465.1	expressed protein	-	-	6.13	6.67	7.58	6.5	0.34
LOC_Os02g37834.1	expressed protein	-	-	0.49	1.87	1.17	0.97	-0.01
LOC_Os02g37834.2	expressed protein	-	-	0.49	1.87	1.17	0.97	-0.01
LOC_Os02g37834.4	expressed protein	-	-	0.49	1.87	1.17	0.97	-0.01
LOC_Os02g37834.6	expressed protein	-	-	0.49	1.87	1.17	0.97	-0.01
LOC_Os02g37834.3	expressed protein	-	-	0.49	1.87	1.17	0.97	-0.01
LOC_Os02g37834.5	expressed protein	-	-	0.49	1.87	1.17	0.97	-0.01
LOC_Os02g39010.1	cyclin-dependent kinase G-1, putative, expressed	molecular_function	GO:0000166-nucleotide binding, GO:0004672-protein kinase activity, GO:0004674-protein serine/threonine kinase activity, GO:0004693-cyclin-dependent protein kinase activity, GO:0005524-ATP binding, GO:0008353-RNA polymerase II carboxy-terminal domain kinase activity, GO:0016301-kinase activity, GO:0016740-transferase activity, GO:0004713-protein tyrosine kinase activity	1.6	2.18	3.46	4.28	-0.12
		biological_process	GO:0006468-protein phosphorylation
LOC_Os02g39010.2	cyclin-dependent kinase G-1, putative, expressed	molecular_function	GO:0000166-nucleotide binding, GO:0004672-protein kinase activity, GO:0004674-protein serine/threonine kinase activity, GO:0004693-cyclin-dependent protein kinase activity, GO:0005524-ATP binding, GO:0008353-RNA polymerase II carboxy-terminal domain kinase activity, GO:0016301-kinase activity, GO:0016740-transferase activity, GO:0004713-protein tyrosine kinase activity	1.6	2.18	3.46	4.28	-0.12
		biological_process	GO:0006468-protein phosphorylation
LOC_Os02g39010.3	cyclin-dependent kinase G-1, putative, expressed	molecular_function	GO:0000166-nucleotide binding, GO:0004672-protein kinase activity, GO:0004674-protein serine/threonine kinase activity, GO:0004693-cyclin-dependent protein kinase activity, GO:0005524-ATP binding, GO:0008353-RNA polymerase II carboxy-terminal domain kinase activity, GO:0016301-kinase activity, GO:0016740-transferase activity, GO:0004713-protein tyrosine kinase activity	1.6	2.18	3.46	4.28	-0.12
		biological_process	GO:0006468-protein phosphorylation
LOC_Os02g39150.1	expressed protein	-	-	3.67	5.6	6.81	7.51	0.34
LOC_Os02g39155.1	expressed protein	-	-	3.3	4.09	4.88	5.26	1.46
LOC_Os02g39850.1	transferase family protein, putative, expressed	molecular_function	GO:0016747-transferase activity, transferring acyl groups other than amino-acyl groups, GO:0016740-transferase activity	1.52	1.82	2.15	1.25	0.87
LOC_Os02g40510.1	response regulator receiver domain containing protein, expressed	molecular_function	GO:0000156-two-component response regulator activity	0.87	2.13	4	5.05	0.42
		cellular_component	GO:0005634-nucleus
		biological_process	GO:0000160-two-component signal transduction system (phosphorelay), GO:0006355-regulation of transcription, DNA-dependent, GO:0048511-rhythmic process
LOC_Os02g41580.1	CAMK_CAMK_like.14 - CAMK includes calcium/calmodulin depedent protein kinases, expressed	molecular_function	GO:0000166-nucleotide binding, GO:0004672-protein kinase activity, GO:0004674-protein serine/threonine kinase activity, GO:0005524-ATP binding, GO:0016301-kinase activity, GO:0004713-protein tyrosine kinase activity	1.71	2.83	2.65	0.49	-0.08
		biological_process	GO:0006468-protein phosphorylation, GO:0016036-cellular response to phosphate starvation
LOC_Os02g42640.1	CBS domain-containing protein, putative, expressed	-	-	7.03	5.82	6.91	6.86	1.35
LOC_Os02g44980.1	transmembrane amino acid transporter protein, putative, expressed	molecular_function	GO:0031177-phosphopantetheine binding	2.11	3.21	2.95	2.09	0.72
		cellular_component	GO:0016020-membrane, GO:0016021-integral to membrane
		biological_process	GO:0006865-amino acid transport
LOC_Os02g44990.1	OsFBDUF13 - F-box and DUF domain containing protein, expressed	-	-	2.1	3.7	4.22	4.22	0.84
LOC_Os02g45390.1	RING-H2 finger protein, putative, expressed	molecular_function	GO:0005515-protein binding, GO:0008270-zinc ion binding, GO:0046872-metal ion binding	2.7	4.8	7.12	8.58	0.55
LOC_Os02g45520.1	uncharacterized membrane protein, putative, expressed	cellular_component	GO:0005774-vacuolar membrane, GO:0000325-plant-type vacuole	0.09	2.27	1.53	1.84	-3.43
LOC_Os02g45520.2	uncharacterized membrane protein, putative, expressed	-	-	0.09	2.27	1.53	1.84	-3.43
LOC_Os02g45530.1	HOTHEAD precursor, putative, expressed	molecular_function	GO:0016614-oxidoreductase activity, acting on CH-OH group of donors, GO:0050660-flavin adenine dinucleotide binding, GO:0016829-lyase activity	0.79	4.73	6.15	6.79	Not express
		biological_process	GO:0006066-alcohol metabolic process
LOC_Os02g47470.1	cytochrome P450, putative, expressed	molecular_function	GO:0004497-monooxygenase activity, GO:0005506-iron ion binding, GO:0009055-electron carrier activity, GO:0010295-(+)-abscisic acid 8'-hydroxylase activity, GO:0016491-oxidoreductase activity, GO:0020037-heme binding, GO:0046872-metal ion binding, GO:0016709-oxidoreductase activity, acting on paired donors, with incorporation or reduction of molecular oxygen, NADH or NADPH as one donor, and incorp…	2.87	3.93	3.5	0.68	-2.94
		cellular_component	GO:0016020-membrane, GO:0016021-integral to membrane, GO:0005783-endoplasmic reticulum
		biological_process	GO:0006950-response to stress, GO:0055114-oxidation-reduction process, GO:0009737-response to abscisic acid stimulus, GO:0022900-electron transport chain, GO:0030912-response to deep water, GO:0032940-secretion by cell, GO:0046345-abscisic acid catabolic process
LOC_Os02g47470.2	cytochrome P450, putative, expressed	molecular_function	GO:0004497-monooxygenase activity, GO:0005506-iron ion binding, GO:0009055-electron carrier activity, GO:0020037-heme binding, GO:0016709-oxidoreductase activity, acting on paired donors, with incorporation or reduction of molecular oxygen, NADH or NADPH as one donor, and incorporation of one atom of oxygen	2.87	3.93	3.5	0.68	-2.94
		biological_process	GO:0030912-response to deep water, GO:0009737-response to abscisic acid stimulus, GO:0046345-abscisic acid catabolic process, GO:0022900-electron transport chain, GO:0032940-secretion by cell
LOC_Os02g47470.3	cytochrome P450, putative, expressed	molecular_function	GO:0004497-monooxygenase activity, GO:0005506-iron ion binding, GO:0009055-electron carrier activity, GO:0020037-heme binding, GO:0016709-oxidoreductase activity, acting on paired donors, with incorporation or reduction of molecular oxygen, NADH or NADPH as one donor, and incorporation of one atom of oxygen	2.87	3.93	3.5	0.68	-2.94
		biological_process	GO:0055114-oxidation-reduction process, GO:0030912-response to deep water, GO:0009737-response to abscisic acid stimulus, GO:0046345-abscisic acid catabolic process, GO:0022900-electron transport chain, GO:0032940-secretion by cell
LOC_Os02g48340.5	RNA recognition motif containing protein, putative, expressed	molecular_function	GO:0000166-nucleotide binding, GO:0003676-nucleic acid binding	0.78	1.24	1.37	1.37	0.04
LOC_Os02g48340.1	RNA recognition motif containing protein, putative, expressed	molecular_function	GO:0003676-nucleic acid binding	0.78	1.24	1.37	1.37	0.04
LOC_Os02g48340.2	RNA recognition motif containing protein, putative, expressed	molecular_function	GO:0003676-nucleic acid binding	0.78	1.24	1.37	1.37	0.04
LOC_Os02g48340.3	RNA recognition motif containing protein, putative, expressed	molecular_function	GO:0000166-nucleotide binding, GO:0003676-nucleic acid binding	0.78	1.24	1.37	1.37	0.04
LOC_Os02g48340.6	RNA recognition motif containing protein, putative, expressed	molecular_function	GO:0000166-nucleotide binding, GO:0003676-nucleic acid binding, GO:0008270-zinc ion binding	0.78	1.24	1.37	1.37	0.04
LOC_Os02g48940.1	expressed protein	molecular_function	GO:0000166-nucleotide binding	1.79	3.08	2.5	2.34	-0.97
LOC_Os02g49230.1	CCT/B-box zinc finger protein, putative, expressed	molecular_function	GO:0008270-zinc ion binding	1.51	1.87	2.73	1.53	1.09
		cellular_component	GO:0005622-intracellular
LOC_Os02g49230.3	CCT/B-box zinc finger protein, putative, expressed	molecular_function	GO:0008270-zinc ion binding	1.51	1.87	2.73	1.53	1.09
		cellular_component	GO:0005622-intracellular
LOC_Os02g49230.2	CCT/B-box zinc finger protein, putative, expressed	molecular_function	GO:0008270-zinc ion binding	1.51	1.87	2.73	1.53	1.09
		cellular_component	GO:0005622-intracellular, GO:0005886-plasma membrane, GO:0005634-nucleus
		biological_process	GO:0048579-negative regulation of long-day photoperiodism, flowering
LOC_Os02g49230.4	CCT/B-box zinc finger protein, putative, expressed	molecular_function	GO:0008270-zinc ion binding	1.51	1.87	2.73	1.53	1.09
		cellular_component	GO:0005622-intracellular
LOC_Os02g49230.5	CCT/B-box zinc finger protein, putative, expressed	molecular_function	GO:0008270-zinc ion binding	1.51	1.87	2.73	1.53	1.09
		cellular_component	GO:0005622-intracellular
LOC_Os02g49230.6	CCT/B-box zinc finger protein, putative, expressed	molecular_function	GO:0008270-zinc ion binding	1.51	1.87	2.73	1.53	1.09
		cellular_component	GO:0005622-intracellular
LOC_Os02g50220.1	expressed protein	-	-	2.53	5.03	7.15	8.59	Not express
LOC_Os02g51890.1	RNA recognition motif containing protein, putative, expressed	molecular_function	GO:0000166-nucleotide binding, GO:0003676-nucleic acid binding	3.01	2.35	3.28	3.03	5.97
LOC_Os02g51890.2	RNA recognition motif containing protein, putative, expressed	molecular_function	GO:0000166-nucleotide binding, GO:0003676-nucleic acid binding	3.01	2.35	3.28	3.03	5.97
LOC_Os02g52040.1	phosphate-induced protein 1 conserved region domain containing protein, expressed	cellular_component	GO:0005618-cell wall, GO:0009505-plant-type cell wall, GO:0016020-membrane	1.72	2.08	-0.56	-4.43	-5.31
		biological_process	GO:0009741-response to brassinosteroid stimulus
LOC_Os02g53169.1	expressed protein	-	-	2.58	3.74	3.92	2.1	2.98
LOC_Os02g54790.1	expressed protein	molecular_function	GO:0000166-nucleotide binding, GO:0003676-nucleic acid binding	1.53	2.81	2.27	1.13	-0.01
LOC_Os02g54820.2	trehalose-6-phosphate synthase, putative, expressed	molecular_function	GO:0003824-catalytic activity, GO:0000166-nucleotide binding, GO:0004812-aminoacyl-tRNA ligase activity, GO:0005524-ATP binding	1.79	2.79	3.36	2.31	2.35
		cellular_component	GO:0005737-cytoplasm
		biological_process	GO:0005992-trehalose biosynthetic process, GO:0008152-metabolic process, GO:0006412-translation, GO:0006418-tRNA aminoacylation for protein translation
LOC_Os02g54820.3	trehalose-6-phosphate synthase, putative, expressed	molecular_function	GO:0003824-catalytic activity, GO:0000166-nucleotide binding, GO:0004812-aminoacyl-tRNA ligase activity, GO:0005524-ATP binding	1.79	2.79	3.36	2.31	2.35
		cellular_component	GO:0005737-cytoplasm
		biological_process	GO:0005992-trehalose biosynthetic process, GO:0006412-translation, GO:0006418-tRNA aminoacylation for protein translation
LOC_Os02g54820.1	trehalose-6-phosphate synthase, putative, expressed	molecular_function	GO:0000166-nucleotide binding, GO:0004812-aminoacyl-tRNA ligase activity, GO:0005524-ATP binding, GO:0003824-catalytic activity	1.79	2.79	3.36	2.31	2.35
		cellular_component	GO:0005737-cytoplasm, GO:0005739-mitochondrion
		biological_process	GO:0006412-translation, GO:0006418-tRNA aminoacylation for protein translation, GO:0005992-trehalose biosynthetic process, GO:0008152-metabolic process
LOC_Os02g55560.1	protein phosphatase 2C, putative, expressed	molecular_function	GO:0000287-magnesium ion binding, GO:0003824-catalytic activity, GO:0004721-phosphoprotein phosphatase activity, GO:0004722-protein serine/threonine phosphatase activity, GO:0016787-hydrolase activity, GO:0046872-metal ion binding, GO:0030145-manganese ion binding	1.95	2.5	3.43	4.7	2.86
		cellular_component	GO:0008287-protein serine/threonine phosphatase complex
		biological_process	GO:0006470-protein dephosphorylation
LOC_Os02g55560.2	protein phosphatase 2C, putative, expressed	molecular_function	GO:0004722-protein serine/threonine phosphatase activity, GO:0003824-catalytic activity	1.95	2.5	3.43	4.7	2.86
		cellular_component	GO:0008287-protein serine/threonine phosphatase complex
		biological_process	GO:0006470-protein dephosphorylation
LOC_Os02g58520.1	CAMK_CAMK_like.16 - CAMK includes calcium/calmodulin depedent protein kinases, expressed	molecular_function	GO:0000166-nucleotide binding, GO:0004672-protein kinase activity, GO:0004674-protein serine/threonine kinase activity, GO:0005509-calcium ion binding, GO:0005524-ATP binding, GO:0016301-kinase activity, GO:0004713-protein tyrosine kinase activity	4.49	5.6	6.44	6.35	-1.65
		cellular_component	GO:0005886-plasma membrane, GO:0005829-cytosol
		biological_process	GO:0006468-protein phosphorylation, GO:0009738-abscisic acid mediated signaling pathway, GO:0009737-response to abscisic acid stimulus, GO:0010119-regulation of stomatal movement, GO:0010359-regulation of anion channel activity
LOC_Os02g03040.1	RNA recognition motif containing protein, expressed	molecular_function	GO:0000166-nucleotide binding, GO:0000179-rRNA (adenine-N6,N6-)-dimethyltransferase activity, GO:0003676-nucleic acid binding, GO:0008649-rRNA methyltransferase activity, GO:0003723-RNA binding	1.32	2.06	3.38	4.77	0.55
		cellular_component	GO:0005634-nucleus, GO:0005737-cytoplasm, GO:0016607-nuclear speck
		biological_process	GO:0000154-rRNA modification, GO:0006396-RNA processing
LOC_Os02g03040.3	RNA recognition motif containing protein, expressed	molecular_function	GO:0003676-nucleic acid binding, GO:0003723-RNA binding	1.32	2.06	3.38	4.77	0.55
		cellular_component	GO:0005634-nucleus, GO:0005737-cytoplasm
		biological_process	GO:0006396-RNA processing
LOC_Os02g03040.4	RNA recognition motif containing protein, expressed	molecular_function	GO:0003676-nucleic acid binding, GO:0003723-RNA binding	1.32	2.06	3.38	4.77	0.55
		cellular_component	GO:0005634-nucleus, GO:0005737-cytoplasm
		biological_process	GO:0006396-RNA processing
LOC_Os02g03040.2	RNA recognition motif containing protein, expressed	molecular_function	GO:0003676-nucleic acid binding, GO:0003723-RNA binding	1.32	2.06	3.38	4.77	0.55
		cellular_component	GO:0005634-nucleus, GO:0005737-cytoplasm
		biological_process	GO:0006396-RNA processing
LOC_Os02g05930.1	phytosulfokine receptor precursor, putative, expressed	molecular_function	GO:0000166-nucleotide binding, GO:0004672-protein kinase activity, GO:0004674-protein serine/threonine kinase activity, GO:0005515-protein binding, GO:0005524-ATP binding, GO:0004872-receptor activity, GO:0016301-kinase activity, GO:0004713-protein tyrosine kinase activity, GO:0004888-transmembrane signaling receptor activity, GO:0001653-peptide receptor activity	1.26	2.2	2.15	2.36	-0.21
		biological_process	GO:0006468-protein phosphorylation, GO:0006952-defense response, GO:0009611-response to wounding
LOC_Os02g11790.1	OsFBK4 - F-box domain and kelch repeat containing protein, expressed	-	-	1.05	3.82	1.26	-1	3.09
LOC_Os02g14540.1	UDP-glucoronosyl and UDP-glucosyl transferase domain containing protein, expressed	molecular_function	GO:0016740-transferase activity, GO:0016757-transferase activity, transferring glycosyl groups, GO:0016758-transferase activity, transferring hexosyl groups	1.21	4.17	5.09	4.04	1.93
		biological_process	GO:0008152-metabolic process
LOC_Os02g18410.1	salt stress root protein RS1, putative, expressed	molecular_function	GO:0050825-ice binding, GO:0005507-copper ion binding, GO:0005509-calcium ion binding, GO:0005516-calmodulin binding, GO:0005547-phosphatidylinositol-3,4,5-trisphosphate binding, GO:0080025-phosphatidylinositol-3,5-bisphosphate binding	0.35	3.19	3.83	3.94	-1.33
		cellular_component	GO:0005773-vacuole, GO:0009507-chloroplast
		biological_process	GO:0042309-homoiothermy, GO:0050826-response to freezing, GO:0009409-response to cold, GO:0042742-defense response to bacterium
LOC_Os02g18460.1	NAM, putative, expressed	molecular_function	GO:0003677-DNA binding	0.83	3.04	3.14	4.47	-1.3
LOC_Os02g31074.1	expressed protein	molecular_function	GO:0003677-DNA binding	1.23	2.71	2.19	2.55	-1.38
		cellular_component	GO:0000786-nucleosome, GO:0005634-nucleus
		biological_process	GO:0007283-spermatogenesis
LOC_Os02g32550.1	expressed protein	-	-	0.52	3.45	3.88	2.29	-1.7
LOC_Os02g32590.1	HSF-type DNA-binding domain containing protein, expressed	molecular_function	GO:0003677-DNA binding, GO:0003700-sequence-specific DNA binding transcription factor activity, GO:0043565-sequence-specific DNA binding	1.84	3.68	5.79	8.28	1.07
		cellular_component	GO:0005634-nucleus, GO:0005737-cytoplasm
		biological_process	GO:0006355-regulation of transcription, DNA-dependent, GO:0006950-response to stress
LOC_Os02g32590.2	HSF-type DNA-binding domain containing protein, expressed	molecular_function	GO:0003700-sequence-specific DNA binding transcription factor activity, GO:0043565-sequence-specific DNA binding	1.84	3.68	5.79	8.28	1.07
		cellular_component	GO:0005634-nucleus
		biological_process	GO:0006355-regulation of transcription, DNA-dependent
LOC_Os02g34410.1	U-box domain-containing protein, putative, expressed	molecular_function	GO:0004842-ubiquitin-protein ligase activity, GO:0005488-binding	2.91	3.5	2.6	1.94	-1.95
		cellular_component	GO:0000151-ubiquitin ligase complex
		biological_process	GO:0016567-protein ubiquitination
LOC_Os02g36280.1	cytochrome P450, putative, expressed	molecular_function	GO:0004497-monooxygenase activity, GO:0005506-iron ion binding, GO:0009055-electron carrier activity, GO:0016491-oxidoreductase activity, GO:0020037-heme binding, GO:0046872-metal ion binding	4.01	4.68	4.18	3.18	4.01
		biological_process	GO:0055114-oxidation-reduction process
LOC_Os02g36740.8	zinc finger, C3HC4 type, putative, expressed	molecular_function	GO:0008270-zinc ion binding	0.66	1.36	2.55	3.52	1.29
LOC_Os02g36740.2	zinc finger, C3HC4 type, putative, expressed	molecular_function	GO:0008270-zinc ion binding	0.66	1.36	2.55	3.52	1.29
LOC_Os02g36740.4	zinc finger, C3HC4 type, putative, expressed	molecular_function	GO:0008270-zinc ion binding	0.66	1.36	2.55	3.52	1.29
LOC_Os02g36740.5	zinc finger, C3HC4 type, putative, expressed	molecular_function	GO:0008270-zinc ion binding	0.66	1.36	2.55	3.52	1.29
LOC_Os02g36740.7	zinc finger, C3HC4 type, putative, expressed	molecular_function	GO:0008270-zinc ion binding	0.66	1.36	2.55	3.52	1.29
LOC_Os02g36740.3	zinc finger, C3HC4 type, putative, expressed	molecular_function	GO:0008270-zinc ion binding	0.66	1.36	2.55	3.52	1.29
LOC_Os02g36740.1	zinc finger, C3HC4 type, putative, expressed	molecular_function	GO:0008270-zinc ion binding	0.66	1.36	2.55	3.52	1.29
LOC_Os02g39590.1	GDSL-like lipase/acylhydrolase, putative, expressed	molecular_function	GO:0016788-hydrolase activity, acting on ester bonds	3.06	4.92	4.35	3.31	-2.47
		biological_process	GO:0006629-lipid metabolic process
LOC_Os02g41840.1	DUF584 domain containing protein, putative, expressed	-	-	0.37	2.16	2.34	1.3	1.81
LOC_Os02g42430.1	GEM, putative, expressed	-	-	1.38	3.07	1.96	-2.37	-0.81
LOC_Os02g42560.1	expressed protein	molecular_function	GO:0015057-thrombin receptor activity	1.79	5.01	6.1	6.41	-1.07
		cellular_component	GO:0016021-integral to membrane
		biological_process	GO:0007186-G-protein coupled receptor signaling pathway, GO:0007596-blood coagulation
LOC_Os02g44235.1	expressed protein	molecular_function	GO:0003824-catalytic activity	2.52	3.64	4.87	4.22	-3.26
		biological_process	GO:0005992-trehalose biosynthetic process, GO:0008152-metabolic process
LOC_Os02g44230.2	CPuORF22 - conserved peptide uORF-containing transcript, expressed	molecular_function	GO:0003824-catalytic activity, GO:0004805-trehalose-phosphatase activity, GO:0016787-hydrolase activity	2.52	3.64	4.87	4.22	-3.26
		biological_process	GO:0005992-trehalose biosynthetic process, GO:0008152-metabolic process
LOC_Os02g44230.1	CPuORF22 - conserved peptide uORF-containing transcript, expressed	molecular_function	GO:0003824-catalytic activity, GO:0004805-trehalose-phosphatase activity, GO:0016787-hydrolase activity	2.52	3.64	4.87	4.22	-3.26
		biological_process	GO:0005992-trehalose biosynthetic process, GO:0008152-metabolic process
LOC_Os02g44230.3	CPuORF22 - conserved peptide uORF-containing transcript, expressed	molecular_function	GO:0003824-catalytic activity, GO:0004805-trehalose-phosphatase activity, GO:0016787-hydrolase activity	2.52	3.64	4.87	4.22	-3.26
		biological_process	GO:0005992-trehalose biosynthetic process, GO:0008152-metabolic process
LOC_Os02g44230.4	CPuORF22 - conserved peptide uORF-containing transcript, expressed	molecular_function	GO:0003824-catalytic activity	2.52	3.64	4.87	4.22	-3.26
		biological_process	GO:0005992-trehalose biosynthetic process
LOC_Os02g47390.1	expressed protein	-	-	0.55	4.17	3.45	-1.25	0.11
LOC_Os02g48200.1	lectin-like protein kinase, putative, expressed	molecular_function	GO:0000166-nucleotide binding, GO:0004672-protein kinase activity, GO:0004674-protein serine/threonine kinase activity, GO:0005488-binding, GO:0005524-ATP binding, GO:0004713-protein tyrosine kinase activity, GO:0005529-sugar binding, GO:0016301-kinase activity	1.27	3.4	4.16	3.07	-3.32
		biological_process	GO:0006468-protein phosphorylation
LOC_Os02g48210.1	lectin-like protein kinase, putative, expressed	molecular_function	GO:0000166-nucleotide binding, GO:0004672-protein kinase activity, GO:0004674-protein serine/threonine kinase activity, GO:0005488-binding, GO:0005524-ATP binding, GO:0004872-receptor activity, GO:0005529-sugar binding, GO:0016301-kinase activity, GO:0004713-protein tyrosine kinase activity	2.61	2.61	3.38	2.72	-0.12
		biological_process	GO:0006468-protein phosphorylation
LOC_Os02g49170.1	retrotransposon protein, putative, unclassified, expressed	-	-	1.79	5.02	4.41	4.53	0.34
LOC_Os02g50060.1	OsCML20 - Calmodulin-related calcium sensor protein, expressed	molecular_function	GO:0005509-calcium ion binding	1.2	1.78	1.26	-0.71	-2.04
LOC_Os02g51370.1	glutaredoxin, putative, expressed	molecular_function	GO:0009055-electron carrier activity, GO:0015035-protein disulfide oxidoreductase activity, GO:0005198-structural molecule activity	2.17	2.63	3.56	3.2	-1.38
		cellular_component	GO:0015629-actin cytoskeleton
		biological_process	GO:0045454-cell redox homeostasis, GO:0007155-cell adhesion
LOC_Os02g51970.1	phosphate-induced protein 1 conserved region domain containing protein, expressed	-	-	3.75	5.57	3.76	0.46	0.86
LOC_Os02g52000.1	phosphate-induced protein 1 conserved region domain containing protein, expressed	-	-	5.16	4.03	2.28	1.54	0.93
LOC_Os02g53130.1	nitrate reductase, putative, expressed	molecular_function	GO:0005506-iron ion binding, GO:0009055-electron carrier activity, GO:0016491-oxidoreductase activity, GO:0020037-heme binding, GO:0030151-molybdenum ion binding, GO:0046857-oxidoreductase activity, acting on other nitrogenous compounds as donors, with NAD or NADP as acceptor, GO:0046872-metal ion binding, GO:0050660-flavin adenine dinucleotide binding, GO:0009703-nitrate reductase (NADH) activit…	0.9	4.04	3.1	3.19	3.4
		cellular_component	GO:0005773-vacuole, GO:0005886-plasma membrane
		biological_process	GO:0042128-nitrate assimilation, GO:0055114-oxidation-reduction process, GO:0009416-response to light stimulus, GO:0006809-nitric oxide biosynthetic process, GO:0009610-response to symbiotic fungus
LOC_Os02g53690.1	growth regulating factor protein, putative, expressed	molecular_function	GO:0005524-ATP binding, GO:0016818-hydrolase activity, acting on acid anhydrides, in phosphorus-containing anhydrides	5.39	6.5	6.11	6.79	-0.65
		cellular_component	GO:0005634-nucleus
LOC_Os02g53750.1	tyrosine protein kinase domain containing protein, putative, expressed	molecular_function	GO:0004672-protein kinase activity, GO:0004674-protein serine/threonine kinase activity, GO:0005524-ATP binding, GO:0004713-protein tyrosine kinase activity	1.13	2.06	0.94	-1.61	1.19
		biological_process	GO:0006468-protein phosphorylation
LOC_Os02g53750.2	tyrosine protein kinase domain containing protein, putative, expressed	molecular_function	GO:0004672-protein kinase activity, GO:0005524-ATP binding, GO:0004713-protein tyrosine kinase activity, GO:0004674-protein serine/threonine kinase activity	1.13	2.06	0.94	-1.61	1.19
		biological_process	GO:0006468-protein phosphorylation
LOC_Os02g54130.4	heat shock protein DnaJ, putative, expressed	-	-	0.31	0.94	0.44	-0.23	-0.36
LOC_Os02g54130.3	heat shock protein DnaJ, putative, expressed	-	-	0.31	0.94	0.44	-0.23	-0.36
LOC_Os02g54130.1	heat shock protein DnaJ, putative, expressed	molecular_function	GO:0031072-heat shock protein binding	0.31	0.94	0.44	-0.23	-0.36
LOC_Os02g54130.2	heat shock protein DnaJ, putative, expressed	molecular_function	GO:0031072-heat shock protein binding	0.31	0.94	0.44	-0.23	-0.36
LOC_Os02g54330.1	OsFBDUF14 - F-box and DUF domain containing protein, expressed	-	-	2.96	4.23	5.17	7.28	Not express
LOC_Os02g54600.1	STE_MEK_ste7_MAP2K.5 - STE kinases include homologs to sterile 7, sterile 11 and sterile 20 from yeast, expressed	molecular_function	GO:0000166-nucleotide binding, GO:0004672-protein kinase activity, GO:0004674-protein serine/threonine kinase activity, GO:0005524-ATP binding, GO:0016301-kinase activity, GO:0004940-beta1-adrenergic receptor activity, GO:0004713-protein tyrosine kinase activity, GO:0004708-MAP kinase kinase activity	2.25	2.53	3.13	2.86	0.36
		cellular_component	GO:0016021-integral to membrane, GO:0005634-nucleus, GO:0005737-cytoplasm
		biological_process	GO:0006468-protein phosphorylation, GO:0007186-G-protein coupled receptor signaling pathway, GO:0009814-defense response, incompatible interaction, GO:0010227-floral organ abscission, GO:2000037-regulation of stomatal complex patterning, GO:2000038-regulation of stomatal complex development
LOC_Os03g03410.1	serine/threonine-protein kinase, putative, expressed	molecular_function	GO:0000166-nucleotide binding, GO:0004672-protein kinase activity, GO:0004674-protein serine/threonine kinase activity, GO:0005524-ATP binding, GO:0016301-kinase activity, GO:0004713-protein tyrosine kinase activity	0.38	1.9	3.06	3.25	-0.31
		cellular_component	GO:0005886-plasma membrane
		biological_process	GO:0006468-protein phosphorylation
LOC_Os03g04110.1	lysM domain-containing GPI-anchored protein precursor, putative, expressed	molecular_function	GO:0008061-chitin binding, GO:0050825-ice binding	1.03	1.62	2.6	2.33	-0.26
		cellular_component	GO:0016020-membrane, GO:0016021-integral to membrane
		biological_process	GO:0016998-cell wall macromolecule catabolic process, GO:0006952-defense response, GO:0042309-homoiothermy, GO:0050826-response to freezing
LOC_Os03g04110.2	lysM domain-containing GPI-anchored protein precursor, putative, expressed	molecular_function	GO:0050825-ice binding	1.03	1.62	2.6	2.33	-0.26
		biological_process	GO:0042309-homoiothermy, GO:0050826-response to freezing, GO:0016998-cell wall macromolecule catabolic process
LOC_Os03g04550.1	expressed protein	-	-	2.79	3.67	4.25	3.59	-0.39
LOC_Os03g05930.1	retrotransposon protein, putative, unclassified, expressed	molecular_function	GO:0000213-tRNA-intron endonuclease activity, GO:0004519-endonuclease activity	4.81	4.65	4.03	3.73	-1.12
		cellular_component	GO:0000214-tRNA-intron endonuclease complex
		biological_process	GO:0006388-tRNA splicing, via endonucleolytic cleavage and ligation
LOC_Os03g06510.1	KIP1, putative, expressed	molecular_function	GO:0004965-G-protein coupled GABA receptor activity, GO:0005198-structural molecule activity	2.17	5.34	7.98	8.6	0.09
		cellular_component	GO:0016021-integral to membrane, GO:0015629-actin cytoskeleton
		biological_process	GO:0007186-G-protein coupled receptor signaling pathway, GO:0007155-cell adhesion
LOC_Os03g06680.1	plant-specific domain TIGR01615 family protein, expressed	-	-	1.8	3.17	2.58	-1.02	-0.38
LOC_Os03g08330.1	ZIM domain containing protein, putative, expressed	-	-	3.05	3.13	2.07	0.65	-2.31
LOC_Os03g08580.1	expressed protein	molecular_function	GO:0005198-structural molecule activity	0.78	3.3	7.85	10.21	4.34
LOC_Os03g08580.3	expressed protein	molecular_function	GO:0005198-structural molecule activity	0.78	3.3	7.85	10.21	4.34
LOC_Os03g08580.2	expressed protein	molecular_function	GO:0005198-structural molecule activity	0.78	3.3	7.85	10.21	4.34
LOC_Os03g08624.1	dihydroflavonol-4-reductase, putative, expressed	molecular_function	GO:0003824-catalytic activity, GO:0005488-binding, GO:0050662-coenzyme binding, GO:0003854-3-beta-hydroxy-delta5-steroid dehydrogenase activity, GO:0047886-farnesol dehydrogenase activity	1.71	2.33	1.56	0.78	2.14
		cellular_component	GO:0005773-vacuole, GO:0005886-plasma membrane, GO:0005783-endoplasmic reticulum
		biological_process	GO:0008152-metabolic process, GO:0044237-cellular metabolic process, GO:0006694-steroid biosynthetic process, GO:0009058-biosynthetic process, GO:0006808-regulation of nitrogen utilization, GO:0016487-farnesol metabolic process
LOC_Os03g08840.1	zinc finger protein, putative, expressed	molecular_function	GO:0005515-protein binding, GO:0008270-zinc ion binding	0.49	2.05	3.46	2.87	-0.57
LOC_Os03g08930.1	helix-loop-helix DNA-binding protein, putative, expressed	molecular_function	GO:0003677-DNA binding	1.99	2.67	1.51	-2.4	-4.01
		cellular_component	GO:0005634-nucleus, GO:0009536-plastid
LOC_Os03g08940.1	expressed protein	molecular_function	GO:0050825-ice binding	1.37	2.45	2.85	2.64	-1.08
		cellular_component	GO:0016020-membrane
		biological_process	GO:0042309-homoiothermy, GO:0050826-response to freezing, GO:0051260-protein homooligomerization, GO:0016068-type I hypersensitivity
LOC_Os03g09910.1	aminotransferase, classes I and II, domain containing protein, expressed	molecular_function	GO:0003824-catalytic activity, GO:0016769-transferase activity, transferring nitrogenous groups, GO:0030170-pyridoxal phosphate binding, GO:0008483-transaminase activity, GO:0016740-transferase activity	7.29	4.71	3.96	2.96	8.16
		biological_process	GO:0009058-biosynthetic process, GO:0006520-cellular amino acid metabolic process
LOC_Os03g12500.1	cytochrome P450, putative, expressed	molecular_function	GO:0004497-monooxygenase activity, GO:0005506-iron ion binding, GO:0009055-electron carrier activity, GO:0020037-heme binding, GO:0016829-lyase activity, GO:0046872-metal ion binding, GO:0047987-hydroperoxide dehydratase activity, GO:0016836-hydro-lyase activity, GO:0009978-allene oxide synthase activity	3.45	1.86	3.23	0.42	-1.32
		cellular_component	GO:0016020-membrane, GO:0005739-mitochondrion, GO:0009507-chloroplast, GO:0009535-chloroplast thylakoid membrane, GO:0009941-chloroplast envelope, GO:0009579-thylakoid, GO:0010287-plastoglobule
		biological_process	GO:0006633-fatty acid biosynthetic process, GO:0008610-lipid biosynthetic process, GO:0031408-oxylipin biosynthetic process, GO:0009611-response to wounding, GO:0009753-response to jasmonic acid stimulus, GO:0009620-response to fungus, GO:0031407-oxylipin metabolic process
LOC_Os03g13640.1	expressed protein	-	-	1.77	2.89	3.49	4.69	0.34
LOC_Os03g13810.1	expressed protein	-	-	1.88	2.58	3.32	4.27	-0.91
LOC_Os03g13810.3	expressed protein	-	-	1.88	2.58	3.32	4.27	-0.91
LOC_Os03g13810.2	expressed protein	-	-	1.88	2.58	3.32	4.27	-0.91
LOC_Os03g14300.1	THION29 - Plant thionin family protein precursor, expressed	-	-	2.32	3.45	3.44	3.83	0.35
LOC_Os03g15910.1	membrane protein, putative, expressed	-	-	1.12	3.63	4.8	5.18	2.44
LOC_Os03g15970.1	transposon protein, putative, Mariner sub-class, expressed	-	-	4.57	5.62	7.64	7.05	2.94
LOC_Os03g16700.1	initiator-binding protein, putative, expressed	molecular_function	GO:0003677-DNA binding	0.56	1.3	1.84	1.79	0.93
LOC_Os03g16700.2	initiator-binding protein, putative, expressed	molecular_function	GO:0003677-DNA binding	0.56	1.3	1.84	1.79	0.93
LOC_Os03g16700.3	initiator-binding protein, putative, expressed	molecular_function	GO:0003677-DNA binding	0.56	1.3	1.84	1.79	0.93
LOC_Os03g16700.4	initiator-binding protein, putative, expressed	molecular_function	GO:0003677-DNA binding	0.56	1.3	1.84	1.79	0.93
LOC_Os03g17670.1	expressed protein	-	-	2	3.97	4.03	3.26	0.64
LOC_Os03g18170.1	STE_MEKK_ste11_MAP3K.13 - STE kinases include homologs to sterile 7, sterile 11 and sterile 20 from yeast, expressed	molecular_function	GO:0000166-nucleotide binding, GO:0004672-protein kinase activity, GO:0004674-protein serine/threonine kinase activity, GO:0005524-ATP binding, GO:0016301-kinase activity, GO:0004713-protein tyrosine kinase activity	2.29	4.64	2.76	-0.08	-1.54
		biological_process	GO:0006468-protein phosphorylation
LOC_Os03g19070.1	long cell-linked locus protein, putative, expressed	-	-	3.26	2.77	2.78	2.63	-2.23
LOC_Os03g20330.1	VQ domain containing protein, putative, expressed	-	-	2.75	1.92	1.94	1.48	1.08
LOC_Os03g20500.1	OsFBX82 - F-box domain containing protein, expressed	molecular_function	GO:0050825-ice binding	3.05	3.78	2.57	-0.43	-0.9
		biological_process	GO:0042309-homoiothermy, GO:0050826-response to freezing
LOC_Os03g21450.1	bromodomain domain containing protein, expressed	-	-	4.33	4.51	4.05	1.96	0.93
LOC_Os03g22259.1	expressed protein	-	-	0.81	2.39	3.31	2.1	-1.25
LOC_Os03g23940.1	expressed protein	molecular_function	GO:0003840-gamma-glutamyltransferase activity	5.06	5.23	3.54	4.76	5.43
LOC_Os03g24730.1	expressed protein	molecular_function	GO:0005488-binding	0.66	2.3	2.35	0.96	2.07
LOC_Os03g24950.1	expressed protein	-	-	-0.03	1.79	1.98	0.79	-0.33
LOC_Os03g27980.1	glucan endo-1,3-beta-glucosidase precursor, putative, expressed	molecular_function	GO:0003824-catalytic activity, GO:0004553-hydrolase activity, hydrolyzing O-glycosyl compounds, GO:0016787-hydrolase activity, GO:0016798-hydrolase activity, acting on glycosyl bonds, GO:0043169-cation binding	3.11	3.88	3.82	3.66	6.51
		biological_process	GO:0005975-carbohydrate metabolic process, GO:0008152-metabolic process
LOC_Os03g28080.1	ring-H2 zinc finger protein, putative, expressed	molecular_function	GO:0005515-protein binding, GO:0008270-zinc ion binding, GO:0046872-metal ion binding	0.58	2.69	2.54	0.07	1.78
		cellular_component	GO:0016021-integral to membrane
		biological_process	GO:0007186-G-protein coupled receptor signaling pathway
LOC_Os03g29360.1	expressed protein	-	-	0.55	2.43	2.17	-0.04	-0.87
LOC_Os03g30890.1	S-locus-like receptor protein kinase, putative, expressed	molecular_function	GO:0000166-nucleotide binding, GO:0004672-protein kinase activity, GO:0004674-protein serine/threonine kinase activity, GO:0005524-ATP binding, GO:0005529-sugar binding, GO:0004872-receptor activity, GO:0016301-kinase activity, GO:0004252-serine-type endopeptidase activity, GO:0004713-protein tyrosine kinase activity	3.93	2.39	2.19	0.02	-0.67
		cellular_component	GO:0005576-extracellular region
		biological_process	GO:0006468-protein phosphorylation, GO:0048544-recognition of pollen, GO:0006508-proteolysis, GO:0007596-blood coagulation
LOC_Os03g30890.2	S-locus-like receptor protein kinase, putative, expressed	molecular_function	GO:0000166-nucleotide binding, GO:0004672-protein kinase activity, GO:0004674-protein serine/threonine kinase activity, GO:0005524-ATP binding, GO:0005529-sugar binding, GO:0004252-serine-type endopeptidase activity, GO:0004713-protein tyrosine kinase activity	3.93	2.39	2.19	0.02	-0.67
		cellular_component	GO:0005576-extracellular region
		biological_process	GO:0006468-protein phosphorylation, GO:0048544-recognition of pollen, GO:0006508-proteolysis, GO:0007596-blood coagulation
LOC_Os03g39432.1	CPuORF31 - conserved peptide uORF-containing transcript, expressed	molecular_function	GO:0003677-DNA binding	0.15	2.22	1.13	-0.23	-1.11
		cellular_component	GO:0005634-nucleus, GO:0009536-plastid
LOC_Os03g39432.2	CPuORF31 - conserved peptide uORF-containing transcript, expressed	molecular_function	GO:0003677-DNA binding	0.15	2.22	1.13	-0.23	-1.11
		cellular_component	GO:0005634-nucleus, GO:0009536-plastid
LOC_Os03g42630.1	No apical meristem protein, putative, expressed	molecular_function	GO:0003677-DNA binding	1.79	4.33	2.68	-2.36	-3.97
LOC_Os03g49440.1	phosphatase, putative, expressed	molecular_function	GO:0003824-catalytic activity, GO:0016787-hydrolase activity	2.18	3.3	3.73	2.09	4.29
		biological_process	GO:0008152-metabolic process
LOC_Os03g49440.2	phosphatase, putative, expressed	-	-	2.18	3.3	3.73	2.09	4.29
LOC_Os03g49450.1	expressed protein	-	-	0.83	3.73	3.24	2.04	-1.68
LOC_Os03g49830.1	expressed protein	molecular_function	GO:0050825-ice binding	1.61	2.22	1.64	-2.97	-4.19
		biological_process	GO:0042309-homoiothermy, GO:0050826-response to freezing
LOC_Os03g50960.1	LTPL118 - Protease inhibitor/seed storage/LTP family protein precursor, expressed	molecular_function	GO:0008233-peptidase activity	3.82	4.96	5.27	4.21	3.23
		biological_process	GO:0006869-lipid transport
LOC_Os03g50960.2	LTPL118 - Protease inhibitor/seed storage/LTP family protein precursor, expressed	-	-	3.82	4.96	5.27	4.21	3.23
LOC_Os03g52940.1	expressed protein	-	-	2.04	3.22	2.06	1.95	-0.88
LOC_Os03g55990.3	homeobox domain containing protein, expressed	molecular_function	GO:0003677-DNA binding, GO:0003700-sequence-specific DNA binding transcription factor activity, GO:0043565-sequence-specific DNA binding	0.52	1.59	1.25	0.98	0.72
		cellular_component	GO:0005634-nucleus
		biological_process	GO:0006355-regulation of transcription, DNA-dependent
LOC_Os03g55990.1	homeobox domain containing protein, expressed	molecular_function	GO:0003677-DNA binding, GO:0003700-sequence-specific DNA binding transcription factor activity, GO:0043565-sequence-specific DNA binding	0.52	1.59	1.25	0.98	0.72
		cellular_component	GO:0005634-nucleus
		biological_process	GO:0006355-regulation of transcription, DNA-dependent
LOC_Os03g55990.2	homeobox domain containing protein, expressed	molecular_function	GO:0003677-DNA binding, GO:0003700-sequence-specific DNA binding transcription factor activity, GO:0043565-sequence-specific DNA binding	0.52	1.59	1.25	0.98	0.72
		cellular_component	GO:0005634-nucleus
		biological_process	GO:0006355-regulation of transcription, DNA-dependent
LOC_Os03g56820.3	fatty acid hydroxylase, putative, expressed	molecular_function	GO:0005506-iron ion binding, GO:0016491-oxidoreductase activity	0.81	2.58	4.5	5.63	-0.05
		cellular_component	GO:0005783-endoplasmic reticulum
		biological_process	GO:0006633-fatty acid biosynthetic process, GO:0055114-oxidation-reduction process
LOC_Os03g56820.2	fatty acid hydroxylase, putative, expressed	molecular_function	GO:0005506-iron ion binding, GO:0016491-oxidoreductase activity	0.81	2.58	4.5	5.63	-0.05
		cellular_component	GO:0005783-endoplasmic reticulum
		biological_process	GO:0006633-fatty acid biosynthetic process, GO:0055114-oxidation-reduction process
LOC_Os03g56820.1	fatty acid hydroxylase, putative, expressed	molecular_function	GO:0005506-iron ion binding, GO:0016491-oxidoreductase activity, GO:0080132-fatty acid alpha-hydroxylase activity	0.81	2.58	4.5	5.63	-0.05
		cellular_component	GO:0005783-endoplasmic reticulum
		biological_process	GO:0006633-fatty acid biosynthetic process, GO:0055114-oxidation-reduction process, GO:0000038-very long-chain fatty acid metabolic process, GO:0043069-negative regulation of programmed cell death
LOC_Os03g58100.1	pentatricopeptide, putative, expressed	-	-	0.47	1.81	1.82	1.19	-0.87
LOC_Os03g58790.1	ATPase, putative, expressed	molecular_function	GO:0000166-nucleotide binding, GO:0005524-ATP binding, GO:0017111-nucleoside-triphosphatase activity	2.67	3.57	3.76	3.64	-0.49
		cellular_component	GO:0005783-endoplasmic reticulum, GO:0005739-mitochondrion
		biological_process	GO:0009737-response to abscisic acid stimulus
LOC_Os03g61980.1	cytochrome P450, putative, expressed	molecular_function	GO:0004497-monooxygenase activity, GO:0005506-iron ion binding, GO:0009055-electron carrier activity, GO:0016491-oxidoreductase activity, GO:0020037-heme binding, GO:0046872-metal ion binding	4.01	5.97	8.7	9.45	0.93
		biological_process	GO:0055114-oxidation-reduction process
LOC_Os03g05390.5	Citrate transporter protein, putative, expressed	molecular_function	GO:0015137-citrate transmembrane transporter activity, GO:0015105-arsenite transmembrane transporter activity	0.38	0.82	1.77	2.33	0.4
		cellular_component	GO:0016021-integral to membrane
		biological_process	GO:0015746-citrate transport
LOC_Os03g05390.10	Citrate transporter protein, putative, expressed	molecular_function	GO:0015137-citrate transmembrane transporter activity, GO:0015105-arsenite transmembrane transporter activity	0.38	0.82	1.77	2.33	0.4
		cellular_component	GO:0016021-integral to membrane
		biological_process	GO:0015746-citrate transport
LOC_Os03g05390.11	Citrate transporter protein, putative, expressed	molecular_function	GO:0015137-citrate transmembrane transporter activity, GO:0015105-arsenite transmembrane transporter activity	0.38	0.82	1.77	2.33	0.4
		cellular_component	GO:0016021-integral to membrane
		biological_process	GO:0015746-citrate transport
LOC_Os03g05390.4	Citrate transporter protein, putative, expressed	molecular_function	GO:0015137-citrate transmembrane transporter activity, GO:0015105-arsenite transmembrane transporter activity	0.38	0.82	1.77	2.33	0.4
		cellular_component	GO:0016021-integral to membrane
		biological_process	GO:0015746-citrate transport
LOC_Os03g05390.9	Citrate transporter protein, putative, expressed	molecular_function	GO:0015137-citrate transmembrane transporter activity, GO:0015105-arsenite transmembrane transporter activity	0.38	0.82	1.77	2.33	0.4
		cellular_component	GO:0016021-integral to membrane
		biological_process	GO:0015746-citrate transport
LOC_Os03g05390.1	Citrate transporter protein, putative, expressed	molecular_function	GO:0015137-citrate transmembrane transporter activity, GO:0015105-arsenite transmembrane transporter activity	0.38	0.82	1.77	2.33	0.4
		cellular_component	GO:0016021-integral to membrane
		biological_process	GO:0015746-citrate transport
LOC_Os03g05390.6	Citrate transporter protein, putative, expressed	molecular_function	GO:0015137-citrate transmembrane transporter activity, GO:0015105-arsenite transmembrane transporter activity	0.38	0.82	1.77	2.33	0.4
		cellular_component	GO:0016021-integral to membrane
		biological_process	GO:0015746-citrate transport
LOC_Os03g05390.8	Citrate transporter protein, putative, expressed	molecular_function	GO:0015137-citrate transmembrane transporter activity, GO:0015105-arsenite transmembrane transporter activity	0.38	0.82	1.77	2.33	0.4
		cellular_component	GO:0016021-integral to membrane
		biological_process	GO:0015746-citrate transport
LOC_Os03g05390.3	Citrate transporter protein, putative, expressed	molecular_function	GO:0015137-citrate transmembrane transporter activity, GO:0015105-arsenite transmembrane transporter activity	0.38	0.82	1.77	2.33	0.4
		cellular_component	GO:0016021-integral to membrane
		biological_process	GO:0015746-citrate transport
LOC_Os03g05390.12	Citrate transporter protein, putative, expressed	molecular_function	GO:0015137-citrate transmembrane transporter activity, GO:0015105-arsenite transmembrane transporter activity	0.38	0.82	1.77	2.33	0.4
		cellular_component	GO:0016021-integral to membrane
		biological_process	GO:0015746-citrate transport
LOC_Os03g05390.13	Citrate transporter protein, putative, expressed	molecular_function	GO:0015137-citrate transmembrane transporter activity, GO:0015105-arsenite transmembrane transporter activity	0.38	0.82	1.77	2.33	0.4
		cellular_component	GO:0016021-integral to membrane
		biological_process	GO:0015746-citrate transport
LOC_Os03g05390.2	Citrate transporter protein, putative, expressed	molecular_function	GO:0015137-citrate transmembrane transporter activity, GO:0015105-arsenite transmembrane transporter activity	0.38	0.82	1.77	2.33	0.4
		cellular_component	GO:0016021-integral to membrane
		biological_process	GO:0015746-citrate transport
LOC_Os03g05390.7	Citrate transporter protein, putative, expressed	molecular_function	GO:0015137-citrate transmembrane transporter activity, GO:0015105-arsenite transmembrane transporter activity	0.38	0.82	1.77	2.33	0.4
		cellular_component	GO:0016021-integral to membrane
		biological_process	GO:0015746-citrate transport
LOC_Os03g05640.1	inorganic phosphate transporter, putative, expressed	molecular_function	GO:0005315-inorganic phosphate transmembrane transporter activity, GO:0015293-symporter activity, GO:0005215-transporter activity	2.66	3.65	3.19	3.5	-1.47
		cellular_component	GO:0016021-integral to membrane, GO:0016020-membrane, GO:0005634-nucleus, GO:0005773-vacuole, GO:0005886-plasma membrane
		biological_process	GO:0006817-phosphate ion transport, GO:0006810-transport, GO:0009737-response to abscisic acid stimulus, GO:0016036-cellular response to phosphate starvation
LOC_Os03g08470.2	AP2 domain containing protein, expressed	molecular_function	GO:0003677-DNA binding, GO:0003700-sequence-specific DNA binding transcription factor activity	2.13	1.98	2.34	1.58	4.41
		cellular_component	GO:0005634-nucleus
		biological_process	GO:0006355-regulation of transcription, DNA-dependent
LOC_Os03g08470.3	AP2 domain containing protein, expressed	molecular_function	GO:0003677-DNA binding, GO:0003700-sequence-specific DNA binding transcription factor activity	2.13	1.98	2.34	1.58	4.41
		cellular_component	GO:0005634-nucleus
		biological_process	GO:0006355-regulation of transcription, DNA-dependent
LOC_Os03g08470.1	AP2 domain containing protein, expressed	molecular_function	GO:0003677-DNA binding, GO:0003700-sequence-specific DNA binding transcription factor activity	2.13	1.98	2.34	1.58	4.41
		cellular_component	GO:0005634-nucleus
		biological_process	GO:0006355-regulation of transcription, DNA-dependent
LOC_Os03g10900.1	disease resistance protein, putative, expressed	molecular_function	GO:0000166-nucleotide binding, GO:0005515-protein binding, GO:0005524-ATP binding, GO:0004176-ATP-dependent peptidase activity, GO:0004252-serine-type endopeptidase activity, GO:0017111-nucleoside-triphosphatase activity	4.87	6.3	7.05	7.17	-0.14
		biological_process	GO:0006915-apoptotic process, GO:0006952-defense response, GO:0006508-proteolysis
LOC_Os03g12414.1	cyclin, putative, expressed	cellular_component	GO:0005634-nucleus	3.74	3.94	3.82	4.21	0.54
		biological_process	GO:0007049-cell cycle, GO:0051301-cell division
LOC_Os03g12414.2	cyclin, putative, expressed	cellular_component	GO:0005634-nucleus	3.74	3.94	3.82	4.21	0.54
		biological_process	GO:0007049-cell cycle, GO:0051301-cell division
LOC_Os03g12510.1	non-symbiotic hemoglobin 2, putative, expressed	molecular_function	GO:0005506-iron ion binding, GO:0019825-oxygen binding, GO:0020037-heme binding, GO:0046872-metal ion binding	-0.38	3.76	0.69	2.76	4.57
		cellular_component	GO:0005576-extracellular region, GO:0005833-hemoglobin complex, GO:0005618-cell wall, GO:0005886-plasma membrane
		biological_process	GO:0015671-oxygen transport
LOC_Os03g13820.1	protein kinase family protein, putative, expressed	molecular_function	GO:0000166-nucleotide binding, GO:0004672-protein kinase activity, GO:0004674-protein serine/threonine kinase activity, GO:0005524-ATP binding, GO:0016301-kinase activity, GO:0004713-protein tyrosine kinase activity	1.82	2.86	3.62	4.82	-0.57
		biological_process	GO:0006468-protein phosphorylation
LOC_Os03g13820.2	protein kinase family protein, putative, expressed	molecular_function	GO:0004672-protein kinase activity, GO:0005524-ATP binding	1.82	2.86	3.62	4.82	-0.57
		biological_process	GO:0006468-protein phosphorylation
LOC_Os03g14440.1	expressed protein	-	-	2.53	4.87	7.02	8.02	0.34
LOC_Os03g15920.3	expressed protein	-	-	0.35	3.1	4.6	4.87	1.64
LOC_Os03g15920.2	expressed protein	-	-	0.35	3.1	4.6	4.87	1.64
LOC_Os03g15920.1	expressed protein	-	-	0.35	3.1	4.6	4.87	1.64
LOC_Os03g17570.3	response regulator receiver domain containing protein, expressed	molecular_function	GO:0000156-two-component response regulator activity	2.18	2.81	2.85	3.44	4.15
		cellular_component	GO:0005634-nucleus
		biological_process	GO:0000160-two-component signal transduction system (phosphorelay), GO:0006355-regulation of transcription, DNA-dependent, GO:0048511-rhythmic process
LOC_Os03g17570.1	response regulator receiver domain containing protein, expressed	molecular_function	GO:0000156-two-component response regulator activity	2.18	2.81	2.85	3.44	4.15
		cellular_component	GO:0005634-nucleus
		biological_process	GO:0000160-two-component signal transduction system (phosphorelay), GO:0006355-regulation of transcription, DNA-dependent, GO:0048511-rhythmic process
LOC_Os03g17570.2	response regulator receiver domain containing protein, expressed	molecular_function	GO:0000156-two-component response regulator activity	2.18	2.81	2.85	3.44	4.15
		cellular_component	GO:0005634-nucleus
		biological_process	GO:0000160-two-component signal transduction system (phosphorelay), GO:0006355-regulation of transcription, DNA-dependent, GO:0048511-rhythmic process
LOC_Os03g17570.4	response regulator receiver domain containing protein, expressed	molecular_function	GO:0000156-two-component response regulator activity	2.18	2.81	2.85	3.44	4.15
		biological_process	GO:0000160-two-component signal transduction system (phosphorelay), GO:0006355-regulation of transcription, DNA-dependent
LOC_Os03g17570.5	response regulator receiver domain containing protein, expressed	molecular_function	GO:0000156-two-component response regulator activity	2.18	2.81	2.85	3.44	4.15
		biological_process	GO:0000160-two-component signal transduction system (phosphorelay), GO:0006355-regulation of transcription, DNA-dependent
LOC_Os03g17570.6	response regulator receiver domain containing protein, expressed	molecular_function	GO:0000156-two-component response regulator activity	2.18	2.81	2.85	3.44	4.15
		biological_process	GO:0000160-two-component signal transduction system (phosphorelay), GO:0006355-regulation of transcription, DNA-dependent
LOC_Os03g17760.1	RNA recognition motif containing protein, putative, expressed	molecular_function	GO:0000166-nucleotide binding, GO:0003676-nucleic acid binding	3.37	6.65	6.92	6.39	0.35
LOC_Os03g18130.3	asparagine synthetase, putative, expressed	molecular_function	GO:0004066-asparagine synthase (glutamine-hydrolyzing) activity	1.4	1.29	0.56	-0.34	4.18
		biological_process	GO:0006529-asparagine biosynthetic process
LOC_Os03g18130.2	asparagine synthetase, putative, expressed	molecular_function	GO:0004066-asparagine synthase (glutamine-hydrolyzing) activity	1.4	1.29	0.56	-0.34	4.18
		biological_process	GO:0006529-asparagine biosynthetic process
LOC_Os03g18130.1	asparagine synthetase, putative, expressed	molecular_function	GO:0004066-asparagine synthase (glutamine-hydrolyzing) activity	1.4	1.29	0.56	-0.34	4.18
		biological_process	GO:0006529-asparagine biosynthetic process, GO:0008152-metabolic process
LOC_Os03g18130.4	asparagine synthetase, putative, expressed	molecular_function	GO:0004066-asparagine synthase (glutamine-hydrolyzing) activity	1.4	1.29	0.56	-0.34	4.18
		biological_process	GO:0006529-asparagine biosynthetic process, GO:0008152-metabolic process
LOC_Os03g18600.1	cyclase/dehydrase family protein, putative, expressed	biological_process	GO:0009738-abscisic acid mediated signaling pathway	2.97	3.37	2.89	2	-1.34
LOC_Os03g19200.1	DNAJ heat shock N-terminal domain-containing protein, putative, expressed	molecular_function	GO:0005488-binding, GO:0031072-heat shock protein binding, GO:0050825-ice binding	2.38	3.13	2.13	-1.04	0.49
		biological_process	GO:0042309-homoiothermy, GO:0050826-response to freezing
LOC_Os03g19270.1	universal stress protein domain containing protein, putative, expressed	biological_process	GO:0006950-response to stress	0.57	2.68	2.14	0.03	-1.94
LOC_Os03g19270.2	universal stress protein domain containing protein, putative, expressed	biological_process	GO:0006950-response to stress	0.57	2.68	2.14	0.03	-1.94
LOC_Os03g19270.3	universal stress protein domain containing protein, putative, expressed	biological_process	GO:0006950-response to stress	0.57	2.68	2.14	0.03	-1.94
LOC_Os03g19270.4	universal stress protein domain containing protein, putative, expressed	biological_process	GO:0006950-response to stress	0.57	2.68	2.14	0.03	-1.94
LOC_Os03g20600.1	expressed protein	molecular_function	GO:0050825-ice binding	2.18	2.29	2.64	2.12	0.59
		biological_process	GO:0042309-homoiothermy, GO:0050826-response to freezing
LOC_Os03g20840.1	disease resistance RPP13-like protein 1, putative, expressed	molecular_function	GO:0000166-nucleotide binding, GO:0005515-protein binding, GO:0005524-ATP binding, GO:0017111-nucleoside-triphosphatase activity	2.77	2.33	1.99	2.38	-1.57
		biological_process	GO:0006915-apoptotic process, GO:0006952-defense response
LOC_Os03g22510.1	expressed protein	-	-	2.73	3.49	4.13	0.84	0.17
LOC_Os03g28940.2	ZIM domain containing protein, putative, expressed	-	-	2.28	1.64	2.97	2.93	-0.2
LOC_Os03g28940.1	ZIM domain containing protein, putative, expressed	-	-	2.28	1.64	2.97	2.93	-0.2
LOC_Os03g29770.1	EF hand family protein, expressed	molecular_function	GO:0005509-calcium ion binding, GO:0050825-ice binding	2.55	4.01	3.31	0.24	3.32
		biological_process	GO:0042309-homoiothermy, GO:0050826-response to freezing
LOC_Os03g31310.1	circadian clock coupling factor-related, putative, expressed	-	-	1.03	1.57	1.94	1.52	-0.4
LOC_Os03g31310.2	circadian clock coupling factor-related, putative, expressed	-	-	1.03	1.57	1.94	1.52	-0.4
LOC_Os03g31310.5	circadian clock coupling factor-related, putative, expressed	-	-	1.03	1.57	1.94	1.52	-0.4
LOC_Os03g31310.3	circadian clock coupling factor-related, putative, expressed	-	-	1.03	1.57	1.94	1.52	-0.4
LOC_Os03g31310.4	circadian clock coupling factor-related, putative, expressed	-	-	1.03	1.57	1.94	1.52	-0.4
LOC_Os03g32230.1	ZOS3-12 - C2H2 zinc finger protein, expressed	molecular_function	GO:0008270-zinc ion binding	2.13	2.04	1.16	0.6	-0.78
		cellular_component	GO:0005622-intracellular
LOC_Os03g40930.1	expressed protein	cellular_component	GO:0005886-plasma membrane	0.39	2.64	4.1	4.5	-0.49
LOC_Os03g41390.1	ZOS3-15 - C2H2 zinc finger protein, expressed	molecular_function	GO:0008270-zinc ion binding	1.37	2.24	1.8	-0.33	0.65
		cellular_component	GO:0005622-intracellular
LOC_Os03g43440.1	CAMK_KIN1/SNF1/Nim1_like.17 - CAMK includes calcium/calmodulin depedent protein kinases, expressed	molecular_function	GO:0000166-nucleotide binding, GO:0004672-protein kinase activity, GO:0004674-protein serine/threonine kinase activity, GO:0005524-ATP binding, GO:0016301-kinase activity, GO:0016740-transferase activity, GO:0030145-manganese ion binding, GO:0004713-protein tyrosine kinase activity	1.68	2.05	1.8	1.33	2.16
		biological_process	GO:0006468-protein phosphorylation, GO:0007165-signal transduction
LOC_Os03g43880.1	PLA IIIA/PLP7, putative, expressed	molecular_function	GO:0016787-hydrolase activity, GO:0003677-DNA binding, GO:0004879-ligand-activated sequence-specific DNA binding RNA polymerase II transcription factor activity	2.55	2.52	1.46	1.38	-3.17
		cellular_component	GO:0005634-nucleus
		biological_process	GO:0006629-lipid metabolic process, GO:0008152-metabolic process, GO:0016042-lipid catabolic process, GO:0006355-regulation of transcription, DNA-dependent
LOC_Os03g48750.1	Cupin domain containing protein, expressed	molecular_function	GO:0030145-manganese ion binding, GO:0045735-nutrient reservoir activity, GO:0046872-metal ion binding	2.29	4.91	-0.04	2.54	11.55
		cellular_component	GO:0005576-extracellular region, GO:0048046-apoplast
LOC_Os03g50810.1	receptor protein kinase TMK1 precursor, putative, expressed	molecular_function	GO:0000166-nucleotide binding, GO:0004672-protein kinase activity, GO:0004674-protein serine/threonine kinase activity, GO:0005515-protein binding, GO:0005524-ATP binding, GO:0016301-kinase activity, GO:0004713-protein tyrosine kinase activity, GO:0004675-transmembrane receptor protein serine/threonine kinase activity	2.58	3.04	3.17	2.15	-1.22
		cellular_component	GO:0005886-plasma membrane, GO:0009505-plant-type cell wall
		biological_process	GO:0006468-protein phosphorylation, GO:0009555-pollen development, GO:0007165-signal transduction
LOC_Os03g52475.1	pentatricopeptide, putative, expressed	-	-	3.53	4.74	5.62	5.54	3.93
LOC_Os03g55450.1	expressed protein	-	-	1.53	1.8	1.9	0.91	-0.3
LOC_Os03g55450.2	expressed protein	-	-	1.53	1.8	1.9	0.91	-0.3
LOC_Os03g55660.1	nucleoporin, putative, expressed	-	-	1.53	4.29	7.15	7.57	1.52
LOC_Os03g56220.1	stress-induced protein, putative, expressed	cellular_component	GO:0005886-plasma membrane	3.61	3.66	3.28	1.67	-2
LOC_Os03g57490.2	fasciclin domain containing protein, expressed	-	-	5.78	6.57	7.77	8.28	-1.15
LOC_Os03g57490.1	fasciclin domain containing protein, expressed	cellular_component	GO:0005773-vacuole	5.78	6.57	7.77	8.28	-1.15
LOC_Os03g60250.1	membrane associated DUF588 domain containing protein, putative, expressed	molecular_function	GO:0004866-endopeptidase inhibitor activity	-0.23	2.27	2.17	2.06	0.8
		cellular_component	GO:0005622-intracellular
LOC_Os03g60250.2	membrane associated DUF588 domain containing protein, putative, expressed	-	-	-0.23	2.27	2.17	2.06	0.8
LOC_Os03g60840.1	BBTI13 - Bowman-Birk type bran trypsin inhibitor precursor, expressed	molecular_function	GO:0004867-serine-type endopeptidase inhibitor activity, GO:0030414-peptidase inhibitor activity, GO:0008233-peptidase activity	0.77	2.21	2.3	0.36	0.88
		cellular_component	GO:0005576-extracellular region
LOC_Os03g61160.2	expressed protein	-	-	0.62	2.25	0.8	0.81	4.05
LOC_Os03g61160.3	expressed protein	-	-	0.62	2.25	0.8	0.81	4.05
LOC_Os03g61160.5	expressed protein	-	-	0.62	2.25	0.8	0.81	4.05
LOC_Os03g61160.1	expressed protein	-	-	0.62	2.25	0.8	0.81	4.05
LOC_Os03g61160.4	expressed protein	-	-	0.62	2.25	0.8	0.81	4.05
LOC_Os03g61910.2	retrotransposon protein, putative, unclassified, expressed	-	-	3.08	2.94	2.71	0.64	-1.71
LOC_Os03g61910.1	retrotransposon protein, putative, unclassified, expressed	-	-	3.08	2.94	2.71	0.64	-1.71
LOC_Os03g62430.1	OsWAK28 - OsWAK receptor-like protein kinase, expressed	molecular_function	GO:0000166-nucleotide binding, GO:0004672-protein kinase activity, GO:0004674-protein serine/threonine kinase activity, GO:0005509-calcium ion binding, GO:0005524-ATP binding, GO:0004713-protein tyrosine kinase activity	1.42	2.04	2.02	2.4	-1.21
		biological_process	GO:0006468-protein phosphorylation
LOC_Os04g02530.2	expressed protein	-	-	0.75	2.71	1.55	1.39	-1.77
LOC_Os04g02530.3	expressed protein	-	-	0.75	2.71	1.55	1.39	-1.77
LOC_Os04g02530.4	expressed protein	-	-	0.75	2.71	1.55	1.39	-1.77
LOC_Os04g02530.1	expressed protein	-	-	0.75	2.71	1.55	1.39	-1.77
LOC_Os04g02900.1	dehydrogenase E1 component domain containing protein, expressed	molecular_function	GO:0004739-pyruvate dehydrogenase (acetyl-transferring) activity, GO:0016624-oxidoreductase activity, acting on the aldehyde or oxo group of donors, disulfide as acceptor	0.81	1.06	0.56	-0.03	-0.26
		cellular_component	GO:0043231-intracellular membrane-bounded organelle, GO:0009507-chloroplast, GO:0009941-chloroplast envelope
		biological_process	GO:0006096-glycolysis, GO:0008152-metabolic process, GO:0055114-oxidation-reduction process
LOC_Os04g02900.2	dehydrogenase E1 component domain containing protein, expressed	molecular_function	GO:0016624-oxidoreductase activity, acting on the aldehyde or oxo group of donors, disulfide as acceptor, GO:0004739-pyruvate dehydrogenase (acetyl-transferring) activity	0.81	1.06	0.56	-0.03	-0.26
		cellular_component	GO:0043231-intracellular membrane-bounded organelle
		biological_process	GO:0008152-metabolic process, GO:0006096-glycolysis, GO:0055114-oxidation-reduction process
LOC_Os04g08450.1	expressed protein	-	-	0.28	2.72	3.4	3.35	1.35
LOC_Os04g08450.2	expressed protein	-	-	0.28	2.72	3.4	3.35	1.35
LOC_Os04g08450.3	expressed protein	-	-	0.28	2.72	3.4	3.35	1.35
LOC_Os04g16722.1	uncharacterized protein ycf68, putative, expressed	cellular_component	GO:0009507-chloroplast, GO:0009536-plastid	1.27	2.16	3.07	5.44	-0.35
LOC_Os04g16896.1	uncharacterized protein ycf68, putative	cellular_component	GO:0009507-chloroplast, GO:0009536-plastid	1.27	2.16	3.07	5.44	-0.35
LOC_Os04g16770.1	photosynthetic reaction center protein, putative, expressed	molecular_function	GO:0005506-iron ion binding, GO:0009055-electron carrier activity, GO:0045156-electron transporter, transferring electrons within the cyclic electron transport pathway of photosynthesis activity, GO:0046872-metal ion binding, GO:0005164-tumor necrosis factor receptor binding	2.1	2.38	2.88	5.33	0.11
		cellular_component	GO:0009507-chloroplast, GO:0009523-photosystem II, GO:0009536-plastid, GO:0009579-thylakoid, GO:0016020-membrane, GO:0016021-integral to membrane, GO:0030076-light-harvesting complex, GO:0030077-plasma membrane light-harvesting complex
		biological_process	GO:0006810-transport, GO:0009635-response to herbicide, GO:0009772-photosynthetic electron transport in photosystem II, GO:0015979-photosynthesis, GO:0019684-photosynthesis, light reaction, GO:0022900-electron transport chain, GO:0055114-oxidation-reduction process, GO:0006955-immune response
LOC_Os04g21860.1	transposon protein, putative, Pong sub-class, expressed	-	-	4.72	4.56	6.04	6.91	-2.24
LOC_Os04g30750.1	expressed protein	-	-	4.53	6.17	4.42	7.02	6.65
LOC_Os04g32110.1	ACT domain containing protein, expressed	molecular_function	GO:0016597-amino acid binding	1.88	2.82	3.07	1.04	-0.18
		biological_process	GO:0008152-metabolic process
LOC_Os04g32920.3	potassium transporter, putative, expressed	molecular_function	GO:0015079-potassium ion transmembrane transporter activity	1.57	1.25	2.66	3.24	0.02
		cellular_component	GO:0016020-membrane
		biological_process	GO:0006813-potassium ion transport
LOC_Os04g32920.1	potassium transporter, putative, expressed	molecular_function	GO:0015079-potassium ion transmembrane transporter activity, GO:0030955-potassium ion binding, GO:0009674-potassium:sodium symporter activity	1.57	1.25	2.66	3.24	0.02
		cellular_component	GO:0016020-membrane, GO:0005886-plasma membrane, GO:0016021-integral to membrane
		biological_process	GO:0006813-potassium ion transport, GO:0006810-transport, GO:0006811-ion transport
LOC_Os04g32920.2	potassium transporter, putative, expressed	molecular_function	GO:0015079-potassium ion transmembrane transporter activity, GO:0030955-potassium ion binding	1.57	1.25	2.66	3.24	0.02
		cellular_component	GO:0016020-membrane, GO:0005886-plasma membrane, GO:0016021-integral to membrane
		biological_process	GO:0006813-potassium ion transport, GO:0006810-transport, GO:0006811-ion transport
LOC_Os04g32920.5	potassium transporter, putative, expressed	molecular_function	GO:0015079-potassium ion transmembrane transporter activity	1.57	1.25	2.66	3.24	0.02
		cellular_component	GO:0016020-membrane
		biological_process	GO:0006813-potassium ion transport
LOC_Os04g32920.4	potassium transporter, putative, expressed	molecular_function	GO:0015079-potassium ion transmembrane transporter activity	1.57	1.25	2.66	3.24	0.02
		cellular_component	GO:0016020-membrane
		biological_process	GO:0006813-potassium ion transport
LOC_Os04g37570.1	aspartic proteinase nepenthesin precursor, putative, expressed	molecular_function	GO:0004190-aspartic-type endopeptidase activity, GO:0005524-ATP binding, GO:0016887-ATPase activity	0.2	4.61	4.23	6.41	0.35
		biological_process	GO:0006508-proteolysis
LOC_Os04g40630.3	BTBZ4 - Bric-a-Brac, Tramtrack, Broad Complex BTB domain with TAZ zinc finger and Calmodulin-binding domains, expressed	molecular_function	GO:0003712-transcription cofactor activity, GO:0004402-histone acetyltransferase activity, GO:0008270-zinc ion binding, GO:0005515-protein binding	2.9	3.64	2.83	1.54	0.79
		cellular_component	GO:0005634-nucleus
		biological_process	GO:0006355-regulation of transcription, DNA-dependent
LOC_Os04g40630.4	BTBZ4 - Bric-a-Brac, Tramtrack, Broad Complex BTB domain with TAZ zinc finger and Calmodulin-binding domains, expressed	molecular_function	GO:0003712-transcription cofactor activity, GO:0004402-histone acetyltransferase activity, GO:0008270-zinc ion binding, GO:0005515-protein binding	2.9	3.64	2.83	1.54	0.79
		cellular_component	GO:0005634-nucleus
		biological_process	GO:0006355-regulation of transcription, DNA-dependent
LOC_Os04g40630.1	BTBZ4 - Bric-a-Brac, Tramtrack, Broad Complex BTB domain with TAZ zinc finger and Calmodulin-binding domains, expressed	molecular_function	GO:0003712-transcription cofactor activity, GO:0004402-histone acetyltransferase activity, GO:0005515-protein binding, GO:0008270-zinc ion binding	2.9	3.64	2.83	1.54	0.79
		cellular_component	GO:0005634-nucleus
		biological_process	GO:0006355-regulation of transcription, DNA-dependent
LOC_Os04g40630.2	BTBZ4 - Bric-a-Brac, Tramtrack, Broad Complex BTB domain with TAZ zinc finger and Calmodulin-binding domains, expressed	molecular_function	GO:0003712-transcription cofactor activity, GO:0004402-histone acetyltransferase activity, GO:0008270-zinc ion binding, GO:0005515-protein binding	2.9	3.64	2.83	1.54	0.79
		cellular_component	GO:0005634-nucleus
		biological_process	GO:0006355-regulation of transcription, DNA-dependent
LOC_Os04g45970.2	glutamate dehydrogenase protein, putative, expressed	molecular_function	GO:0016491-oxidoreductase activity	2.47	2.49	2.97	1.09	2.53
		biological_process	GO:0006520-cellular amino acid metabolic process, GO:0055114-oxidation-reduction process
LOC_Os04g45970.1	glutamate dehydrogenase protein, putative, expressed	molecular_function	GO:0003824-catalytic activity, GO:0005488-binding, GO:0016491-oxidoreductase activity, GO:0016639-oxidoreductase activity, acting on the CH-NH2 group of donors, NAD or NADP as acceptor, GO:0005524-ATP binding, GO:0008270-zinc ion binding, GO:0005507-copper ion binding, GO:0050897-cobalt ion binding, GO:0004353-glutamate dehydrogenase [NAD(P)+] activity, GO:0004352-glutamate dehydrogenase (NAD+) a…	2.47	2.49	2.97	1.09	2.53
		cellular_component	GO:0005739-mitochondrion, GO:0005886-plasma membrane
		biological_process	GO:0006520-cellular amino acid metabolic process, GO:0008152-metabolic process, GO:0055114-oxidation-reduction process, GO:0046686-response to cadmium ion, GO:0009651-response to salt stress
LOC_Os04g46860.1	scarecrow, putative, expressed	-	-	1.13	1.86	1.85	0.76	-0.27
LOC_Os04g48270.4	OsFBX148 - F-box domain containing protein, expressed	-	-	1.43	2.72	2.38	1.68	3.69
LOC_Os04g48270.1	OsFBX148 - F-box domain containing protein, expressed	biological_process	GO:0009611-response to wounding	1.43	2.72	2.38	1.68	3.69
LOC_Os04g48270.2	OsFBX148 - F-box domain containing protein, expressed	-	-	1.43	2.72	2.38	1.68	3.69
LOC_Os04g48270.3	OsFBX148 - F-box domain containing protein, expressed	-	-	1.43	2.72	2.38	1.68	3.69
LOC_Os04g48800.1	GDSL-like lipase/acylhydrolase, putative, expressed	molecular_function	GO:0016788-hydrolase activity, acting on ester bonds	0.16	1.51	1.28	1.07	-0.94
		biological_process	GO:0006629-lipid metabolic process
LOC_Os04g48800.2	GDSL-like lipase/acylhydrolase, putative, expressed	molecular_function	GO:0016788-hydrolase activity, acting on ester bonds	0.16	1.51	1.28	1.07	-0.94
		biological_process	GO:0006629-lipid metabolic process
LOC_Os04g48800.3	GDSL-like lipase/acylhydrolase, putative, expressed	molecular_function	GO:0016788-hydrolase activity, acting on ester bonds	0.16	1.51	1.28	1.07	-0.94
		biological_process	GO:0006629-lipid metabolic process
LOC_Os04g48800.4	GDSL-like lipase/acylhydrolase, putative, expressed	-	-	0.16	1.51	1.28	1.07	-0.94
LOC_Os04g49530.1	expressed protein	molecular_function	GO:0005525-GTP binding	1.05	2.25	4.07	5.13	0.07
		biological_process	GO:0007264-small GTPase mediated signal transduction, GO:0015031-protein transport
LOC_Os04g50204.1	protein transport protein-related, putative, expressed	-	-	0.23	1.83	2.35	2.88	-1.68
LOC_Os04g50960.1	expressed protein	-	-	3.2	6.35	6.03	5.01	0.35
LOC_Os04g56430.1	cysteine-rich receptor-like protein kinase, putative, expressed	molecular_function	GO:0004872-receptor activity, GO:0016301-kinase activity	6.38	4.62	4.47	2.79	11.31
LOC_Os04g58700.1	expressed protein	molecular_function	GO:0004672-protein kinase activity, GO:0004713-protein tyrosine kinase activity, GO:0005515-protein binding, GO:0005524-ATP binding, GO:0004674-protein serine/threonine kinase activity	3.68	4.14	5.79	7.17	0.47
		biological_process	GO:0006468-protein phosphorylation
LOC_Os04g58700.2	expressed protein	molecular_function	GO:0005515-protein binding, GO:0005215-transporter activity, GO:0008289-lipid binding	3.68	4.14	5.79	7.17	0.47
		biological_process	GO:0006810-transport
LOC_Os04g59140.1	expressed protein	biological_process	GO:0016068-type I hypersensitivity	2.38	3.44	3.99	3.82	0.51
LOC_Os04g59330.1	expressed protein	molecular_function	GO:0000166-nucleotide binding, GO:0004672-protein kinase activity, GO:0004713-protein tyrosine kinase activity, GO:0005524-ATP binding	1.13	2.39	2.53	2.69	-2.09
		biological_process	GO:0006468-protein phosphorylation
LOC_Os04g03980.1	flavin monooxygenase, putative, expressed	molecular_function	GO:0004499-flavin-containing monooxygenase activity, GO:0016491-oxidoreductase activity, GO:0050660-flavin adenine dinucleotide binding, GO:0050661-NADP binding	2.88	5.05	4.49	1.26	-1.22
		biological_process	GO:0055114-oxidation-reduction process, GO:0009742-brassinosteroid mediated signaling pathway, GO:0009851-auxin biosynthetic process
LOC_Os04g27670.1	terpene synthase family, metal binding domain containing protein, expressed	molecular_function	GO:0000287-magnesium ion binding, GO:0016829-lyase activity	2.71	4.88	1.7	0.38	11.04
		biological_process	GO:0008152-metabolic process
LOC_Os04g29450.1	transposon protein, putative, CACTA, En/Spm sub-class, expressed	-	-	6.19	6.82	5.94	5.01	3.73
LOC_Os04g31120.1	OsFBK14 - F-box domain and kelch repeat containing protein, expressed	-	-	0.61	1.92	1.3	0.45	-1.38
LOC_Os04g31120.6	OsFBK14 - F-box domain and kelch repeat containing protein, expressed	-	-	0.61	1.92	1.3	0.45	-1.38
LOC_Os04g31120.3	OsFBK14 - F-box domain and kelch repeat containing protein, expressed	-	-	0.61	1.92	1.3	0.45	-1.38
LOC_Os04g31120.4	OsFBK14 - F-box domain and kelch repeat containing protein, expressed	-	-	0.61	1.92	1.3	0.45	-1.38
LOC_Os04g31120.5	OsFBK14 - F-box domain and kelch repeat containing protein, expressed	-	-	0.61	1.92	1.3	0.45	-1.38
LOC_Os04g31120.2	OsFBK14 - F-box domain and kelch repeat containing protein, expressed	-	-	0.61	1.92	1.3	0.45	-1.38
LOC_Os04g36910.1	expressed protein	molecular_function	GO:0003723-RNA binding, GO:0003735-structural constituent of ribosome	1.58	1.85	1.37	0.22	-0.4
		cellular_component	GO:0005840-ribosome
		biological_process	GO:0006412-translation
LOC_Os04g36910.2	expressed protein	-	-	1.58	1.85	1.37	0.22	-0.4
LOC_Os04g38970.1	protein binding protein, putative, expressed	molecular_function	GO:0005515-protein binding, GO:0008270-zinc ion binding	0.38	1.21	1.85	3.4	-1.12
LOC_Os04g38970.2	protein binding protein, putative, expressed	molecular_function	GO:0005515-protein binding, GO:0008270-zinc ion binding	0.38	1.21	1.85	3.4	-1.12
LOC_Os04g41640.1	HEV2 - Hevein family protein precursor, expressed	molecular_function	GO:0004568-chitinase activity, GO:0008061-chitin binding, GO:0050825-ice binding	1.79	3.86	5.21	-0.86	4.43
		biological_process	GO:0006032-chitin catabolic process, GO:0016998-cell wall macromolecule catabolic process, GO:0042309-homoiothermy, GO:0050826-response to freezing
LOC_Os04g43450.1	expressed protein	-	-	3.69	3.38	4.92	3.03	0.03
LOC_Os04g43680.1	MYB family transcription factor, putative, expressed	molecular_function	GO:0003677-DNA binding	2.42	1.84	1.7	1.5	-1.01
		cellular_component	GO:0005634-nucleus
		biological_process	GO:0006950-response to stress
LOC_Os04g43800.1	phenylalanine ammonia-lyase, putative, expressed	molecular_function	GO:0003824-catalytic activity, GO:0016211-ammonia ligase activity, GO:0016829-lyase activity, GO:0016841-ammonia-lyase activity, GO:0004634-phosphopyruvate hydratase activity	2.11	2.96	0.46	-0.13	0.13
		cellular_component	GO:0005737-cytoplasm, GO:0000015-phosphopyruvate hydratase complex
		biological_process	GO:0006559-L-phenylalanine catabolic process, GO:0009058-biosynthetic process, GO:0009698-phenylpropanoid metabolic process, GO:0006096-glycolysis
LOC_Os04g45950.2	amino acid permease family protein, putative, expressed	molecular_function	GO:0015171-amino acid transmembrane transporter activity, GO:0005524-ATP binding, GO:0015197-peptide transporter activity	2.74	3.19	4.42	4.93	0.3
		cellular_component	GO:0016020-membrane, GO:0016021-integral to membrane
		biological_process	GO:0006810-transport, GO:0006865-amino acid transport, GO:0015833-peptide transport
LOC_Os04g45950.1	amino acid permease family protein, putative, expressed	molecular_function	GO:0005524-ATP binding, GO:0015197-peptide transporter activity	2.74	3.19	4.42	4.93	0.3
		cellular_component	GO:0016020-membrane
		biological_process	GO:0015833-peptide transport
LOC_Os04g46970.1	glucosyltransferase, putative, expressed	molecular_function	GO:0016758-transferase activity, transferring hexosyl groups	3.23	3.44	4.49	5.39	-1.52
		biological_process	GO:0008152-metabolic process
LOC_Os04g46980.1	cis-zeatin O-glucosyltransferase, putative, expressed	molecular_function	GO:0016740-transferase activity, GO:0016757-transferase activity, transferring glycosyl groups, GO:0016758-transferase activity, transferring hexosyl groups	2.46	1.94	2.22	0.29	-2.22
		biological_process	GO:0008152-metabolic process
LOC_Os04g47500.1	transposon protein, putative, Pong sub-class, expressed	-	-	4.8	5.61	6.11	5.05	Not express
LOC_Os04g48810.1	expressed protein	-	-	1.35	3.57	3.83	2.92	Not express
LOC_Os04g49370.1	expressed protein	-	-	3.17	4.72	3.91	1.05	1.37
LOC_Os04g49450.1	MYB family transcription factor, putative, expressed	molecular_function	GO:0003677-DNA binding	2.75	5.41	6.39	5.49	0.96
		cellular_component	GO:0005634-nucleus
LOC_Os04g49450.2	MYB family transcription factor, putative, expressed	-	-	2.75	5.41	6.39	5.49	0.96
LOC_Os04g49540.1	expressed protein	-	-	0.61	2.27	3.56	4.53	0.07
LOC_Os04g51190.3	growth-regulating factor, putative, expressed	molecular_function	GO:0005524-ATP binding, GO:0016818-hydrolase activity, acting on acid anhydrides, in phosphorus-containing anhydrides	1.55	3.8	3.69	2.2	-0.87
		cellular_component	GO:0005634-nucleus
LOC_Os04g51190.1	growth-regulating factor, putative, expressed	molecular_function	GO:0005524-ATP binding, GO:0016818-hydrolase activity, acting on acid anhydrides, in phosphorus-containing anhydrides	1.55	3.8	3.69	2.2	-0.87
		cellular_component	GO:0005634-nucleus
LOC_Os04g51190.2	growth-regulating factor, putative, expressed	molecular_function	GO:0005524-ATP binding, GO:0016818-hydrolase activity, acting on acid anhydrides, in phosphorus-containing anhydrides	1.55	3.8	3.69	2.2	-0.87
		cellular_component	GO:0005634-nucleus
LOC_Os04g51460.1	glycosyl hydrolases family 16, putative, expressed	molecular_function	GO:0004553-hydrolase activity, hydrolyzing O-glycosyl compounds, GO:0016762-xyloglucan:xyloglucosyl transferase activity, GO:0005506-iron ion binding, GO:0009055-electron carrier activity, GO:0020037-heme binding	3.15	4.79	4.97	3.74	-3.36
		cellular_component	GO:0005618-cell wall, GO:0048046-apoplast, GO:0031361-integral to thylakoid membrane
		biological_process	GO:0005975-carbohydrate metabolic process, GO:0006073-cellular glucan metabolic process, GO:0015979-photosynthesis
LOC_Os04g51680.1	expressed protein	-	-	3.17	3.62	3.23	-0.29	-1.69
LOC_Os04g51880.4	GHMP kinases ATP-binding protein, putative, expressed	molecular_function	GO:0005524-ATP binding, GO:0016301-kinase activity, GO:0016773-phosphotransferase activity, alcohol group as acceptor	1.42	1.58	0.82	0.5	0.44
		cellular_component	GO:0005737-cytoplasm
		biological_process	GO:0008152-metabolic process
LOC_Os04g51880.6	GHMP kinases ATP-binding protein, putative, expressed	-	-	1.42	1.58	0.82	0.5	0.44
LOC_Os04g51880.2	GHMP kinases ATP-binding protein, putative, expressed	molecular_function	GO:0004335-galactokinase activity, GO:0005524-ATP binding, GO:0016301-kinase activity, GO:0016773-phosphotransferase activity, alcohol group as acceptor	1.42	1.58	0.82	0.5	0.44
		cellular_component	GO:0005737-cytoplasm
		biological_process	GO:0006012-galactose metabolic process, GO:0046835-carbohydrate phosphorylation, GO:0016310-phosphorylation, GO:0008152-metabolic process
LOC_Os04g51880.1	GHMP kinases ATP-binding protein, putative, expressed	molecular_function	GO:0000166-nucleotide binding, GO:0004335-galactokinase activity, GO:0005524-ATP binding, GO:0016301-kinase activity, GO:0016740-transferase activity, GO:0016773-phosphotransferase activity, alcohol group as acceptor, GO:0047912-galacturonokinase activity	1.42	1.58	0.82	0.5	0.44
		cellular_component	GO:0005737-cytoplasm
		biological_process	GO:0006012-galactose metabolic process, GO:0008152-metabolic process, GO:0016310-phosphorylation, GO:0046835-carbohydrate phosphorylation, GO:0046396-D-galacturonate metabolic process
LOC_Os04g51880.3	GHMP kinases ATP-binding protein, putative, expressed	molecular_function	GO:0004335-galactokinase activity, GO:0005524-ATP binding, GO:0016301-kinase activity, GO:0016773-phosphotransferase activity, alcohol group as acceptor	1.42	1.58	0.82	0.5	0.44
		cellular_component	GO:0005737-cytoplasm
		biological_process	GO:0006012-galactose metabolic process, GO:0046835-carbohydrate phosphorylation, GO:0016310-phosphorylation, GO:0008152-metabolic process
LOC_Os04g51880.5	GHMP kinases ATP-binding protein, putative, expressed	molecular_function	GO:0004335-galactokinase activity, GO:0005524-ATP binding, GO:0016301-kinase activity, GO:0016773-phosphotransferase activity, alcohol group as acceptor	1.42	1.58	0.82	0.5	0.44
		cellular_component	GO:0005737-cytoplasm
		biological_process	GO:0006012-galactose metabolic process, GO:0046835-carbohydrate phosphorylation, GO:0016310-phosphorylation, GO:0008152-metabolic process
LOC_Os04g53730.1	expressed protein	-	-	0.89	4.55	4.81	3.91	Not express
LOC_Os04g55280.1	expressed protein	-	-	2.26	4.22	4.87	7.33	-0.46
LOC_Os04g57550.1	amine oxidase, flavin-containing, domain containing protein, expressed	molecular_function	GO:0009055-electron carrier activity, GO:0016491-oxidoreductase activity, GO:0046592-polyamine oxidase activity	2.51	2.09	4.37	6.1	2.32
		cellular_component	GO:0005777-peroxisome
		biological_process	GO:0006598-polyamine catabolic process
LOC_Os04g58280.1	stem-specific protein TSJT1, putative, expressed	-	-	2.9	4.09	4.65	3.74	4.12
LOC_Os04g58280.2	stem-specific protein TSJT1, putative, expressed	-	-	2.9	4.09	4.65	3.74	4.12
LOC_Os04g59190.1	peroxidase precursor, putative, expressed	molecular_function	GO:0004601-peroxidase activity, GO:0005506-iron ion binding, GO:0005509-calcium ion binding, GO:0009055-electron carrier activity, GO:0016491-oxidoreductase activity, GO:0020037-heme binding, GO:0046872-metal ion binding, GO:0008565-protein transporter activity	4.22	7.47	7.71	6.49	3.96
		cellular_component	GO:0015627-type II protein secretion system complex
		biological_process	GO:0006979-response to oxidative stress, GO:0055114-oxidation-reduction process, GO:0015628-protein secretion by the type II secretion system
LOC_Os04g59210.1	peroxidase precursor, putative, expressed	molecular_function	GO:0004601-peroxidase activity, GO:0005506-iron ion binding, GO:0005509-calcium ion binding, GO:0009055-electron carrier activity, GO:0016491-oxidoreductase activity, GO:0020037-heme binding, GO:0046872-metal ion binding	1.49	2.7	2.39	1.31	-0.52
		biological_process	GO:0006979-response to oxidative stress, GO:0055114-oxidation-reduction process
LOC_Os05g01444.1	polygalacturonase inhibitor precursor, putative, expressed	molecular_function	GO:0005515-protein binding	3.71	4.27	3.93	3.33	4.08
LOC_Os05g01540.1	serine/arginine repetitive matrix protein 1, putative, expressed	molecular_function	GO:0000166-nucleotide binding, GO:0003676-nucleic acid binding, GO:0004952-dopamine receptor activity, GO:0003677-DNA binding	0.14	1.94	1.5	-0.52	-0.65
		cellular_component	GO:0016021-integral to membrane, GO:0000786-nucleosome, GO:0005730-nucleolus, GO:0016607-nuclear speck, GO:0005654-nucleoplasm
		biological_process	GO:0007186-G-protein coupled receptor signaling pathway, GO:0006334-nucleosome assembly, GO:0010182-sugar mediated signaling pathway, GO:0000398-nuclear mRNA splicing, via spliceosome
LOC_Os05g01540.2	serine/arginine repetitive matrix protein 1, putative, expressed	molecular_function	GO:0003676-nucleic acid binding	0.14	1.94	1.5	-0.52	-0.65
LOC_Os05g02420.1	expressed protein	-	-	0.95	1.65	1.31	-0.81	-1.3
LOC_Os05g02420.2	expressed protein	molecular_function	GO:0003677-DNA binding, GO:0050825-ice binding	0.95	1.65	1.31	-0.81	-1.3
		cellular_component	GO:0005634-nucleus
		biological_process	GO:0042309-homoiothermy, GO:0050826-response to freezing
LOC_Os05g03860.1	CPuORF3 - conserved peptide uORF-containing transcript, expressed	molecular_function	GO:0003677-DNA binding, GO:0003700-sequence-specific DNA binding transcription factor activity, GO:0043565-sequence-specific DNA binding, GO:0046983-protein dimerization activity	2.62	2.92	3.52	3.39	-0.78
		cellular_component	GO:0005634-nucleus
		biological_process	GO:0006355-regulation of transcription, DNA-dependent
LOC_Os05g03865.1	expressed protein	molecular_function	GO:0003677-DNA binding, GO:0003700-sequence-specific DNA binding transcription factor activity, GO:0043565-sequence-specific DNA binding, GO:0046983-protein dimerization activity	2.62	2.92	3.52	3.39	-0.78
		cellular_component	GO:0005634-nucleus
		biological_process	GO:0006355-regulation of transcription, DNA-dependent
LOC_Os05g03960.1	expressed protein	-	-	2	2.78	2.55	1.75	-1.07
LOC_Os05g04820.1	MYB family transcription factor, putative, expressed	molecular_function	GO:0003677-DNA binding	1.99	2.5	2.97	-0.99	-3.06
		cellular_component	GO:0005634-nucleus
LOC_Os05g06990.1	TKL_IRAK_CrRLK1L-1.10 - The CrRLK1L-1 subfamily has homology to the CrRLK1L homolog, expressed	molecular_function	GO:0000166-nucleotide binding, GO:0004672-protein kinase activity, GO:0004674-protein serine/threonine kinase activity, GO:0005524-ATP binding, GO:0004872-receptor activity, GO:0016301-kinase activity, GO:0004713-protein tyrosine kinase activity	2.42	2.93	2.8	1.88	3.42
		biological_process	GO:0006468-protein phosphorylation
LOC_Os05g07940.1	glyoxalase family protein, putative, expressed	biological_process	GO:0016068-type I hypersensitivity	1.91	2.77	3.66	3.72	5.07
LOC_Os05g07940.2	glyoxalase family protein, putative, expressed	biological_process	GO:0016068-type I hypersensitivity	1.91	2.77	3.66	3.72	5.07
LOC_Os05g07940.5	glyoxalase family protein, putative, expressed	biological_process	GO:0016068-type I hypersensitivity	1.91	2.77	3.66	3.72	5.07
LOC_Os05g07940.3	glyoxalase family protein, putative, expressed	-	-	1.91	2.77	3.66	3.72	5.07
LOC_Os05g07940.4	glyoxalase family protein, putative, expressed	-	-	1.91	2.77	3.66	3.72	5.07
LOC_Os05g15880.1	glycosyl hydrolase, putative, expressed	molecular_function	GO:0003824-catalytic activity, GO:0004553-hydrolase activity, hydrolyzing O-glycosyl compounds, GO:0043169-cation binding	5.87	4.21	5.1	1.37	11.42
		biological_process	GO:0005975-carbohydrate metabolic process
LOC_Os05g23410.1	expressed protein	-	-	3.21	3.81	2.95	2.52	1.76
LOC_Os05g23890.1	retrotransposon protein, putative, LINE subclass, expressed	-	-	4.7	6.53	7.8	6.36	Not express
LOC_Os05g28740.1	universal stress protein domain containing protein, putative, expressed	biological_process	GO:0006950-response to stress	1.58	1.74	0.45	-2.1	3.57
LOC_Os05g33030.1	kinesin motor domain containing protein, putative, expressed	molecular_function	GO:0000166-nucleotide binding, GO:0003774-motor activity, GO:0003777-microtubule motor activity, GO:0005524-ATP binding	1.68	2.99	2.65	4.35	0.93
		cellular_component	GO:0005874-microtubule
		biological_process	GO:0007018-microtubule-based movement
LOC_Os05g37190.1	ZOS5-08 - C2H2 zinc finger protein, expressed	molecular_function	GO:0008270-zinc ion binding	2.1	3.04	3.59	1.71	1.94
		cellular_component	GO:0005622-intracellular
LOC_Os05g39400.1	expressed protein	-	-	3.46	3.54	4.49	4.36	-0.02
LOC_Os05g40020.1	RING-H2 finger protein, putative, expressed	molecular_function	GO:0005515-protein binding, GO:0008270-zinc ion binding, GO:0046872-metal ion binding	1.34	3.94	5.01	6.13	-1.98
LOC_Os05g44100.1	trehalose synthase, putative, expressed	molecular_function	GO:0003824-catalytic activity	1.75	2.24	2.99	2.88	0.27
		biological_process	GO:0005992-trehalose biosynthetic process, GO:0008152-metabolic process
LOC_Os05g45680.1	retrotransposon protein, putative, unclassified, expressed	-	-	4.72	5.49	5.36	3.64	Not express
LOC_Os05g50570.1	OsSCP29 - Putative Serine Carboxypeptidase homologue, expressed	molecular_function	GO:0004185-serine-type carboxypeptidase activity, GO:0004180-carboxypeptidase activity	2.04	3.72	3.77	6.03	7.87
		cellular_component	GO:0005773-vacuole
		biological_process	GO:0006508-proteolysis
LOC_Os05g50830.1	protein kinase family protein, putative, expressed	molecular_function	GO:0004672-protein kinase activity, GO:0004713-protein tyrosine kinase activity, GO:0005524-ATP binding, GO:0004674-protein serine/threonine kinase activity	5.11	7.39	8.55	9.67	-1.24
		biological_process	GO:0006468-protein phosphorylation
LOC_Os05g50830.2	protein kinase family protein, putative, expressed	molecular_function	GO:0004713-protein tyrosine kinase activity, GO:0005524-ATP binding, GO:0004674-protein serine/threonine kinase activity	5.11	7.39	8.55	9.67	-1.24
		biological_process	GO:0006468-protein phosphorylation
LOC_Os05g51150.4	RNA polymerase sigma factor, putative, expressed	molecular_function	GO:0003677-DNA binding, GO:0003700-sequence-specific DNA binding transcription factor activity, GO:0016987-sigma factor activity	1.21	3.14	4.37	4.71	2.34
		biological_process	GO:0006352-transcription initiation, DNA-dependent, GO:0006355-regulation of transcription, DNA-dependent
LOC_Os05g51150.1	RNA polymerase sigma factor, putative, expressed	molecular_function	GO:0003677-DNA binding, GO:0003700-sequence-specific DNA binding transcription factor activity, GO:0016987-sigma factor activity	1.21	3.14	4.37	4.71	2.34
		biological_process	GO:0006352-transcription initiation, DNA-dependent, GO:0006355-regulation of transcription, DNA-dependent
LOC_Os05g51150.3	RNA polymerase sigma factor, putative, expressed	molecular_function	GO:0003677-DNA binding, GO:0003700-sequence-specific DNA binding transcription factor activity, GO:0016987-sigma factor activity	1.21	3.14	4.37	4.71	2.34
		biological_process	GO:0006352-transcription initiation, DNA-dependent, GO:0006355-regulation of transcription, DNA-dependent
LOC_Os05g51150.5	RNA polymerase sigma factor, putative, expressed	molecular_function	GO:0003677-DNA binding, GO:0003700-sequence-specific DNA binding transcription factor activity, GO:0016987-sigma factor activity	1.21	3.14	4.37	4.71	2.34
		biological_process	GO:0006352-transcription initiation, DNA-dependent, GO:0006355-regulation of transcription, DNA-dependent
LOC_Os05g01420.1	retrotransposon protein, putative, unclassified, expressed	molecular_function	GO:0003723-RNA binding, GO:0003964-RNA-directed DNA polymerase activity	4.29	6.14	6.55	5.77	Not express
		biological_process	GO:0006278-RNA-dependent DNA replication
LOC_Os05g02760.1	expressed protein	molecular_function	GO:0050825-ice binding	1.28	2.77	3.8	4.28	1.24
		biological_process	GO:0042309-homoiothermy, GO:0050826-response to freezing
LOC_Os05g03440.1	expressed protein	molecular_function	GO:0050825-ice binding, GO:0004798-thymidylate kinase activity, GO:0005524-ATP binding	3.01	4.57	5.87	7.12	Not express
		biological_process	GO:0042309-homoiothermy, GO:0050826-response to freezing, GO:0016068-type I hypersensitivity, GO:0006233-dTDP biosynthetic process
LOC_Os05g03480.5	acyl-coenzyme A dehydrogenase, mitochondrial precursor, putative, expressed	molecular_function	GO:0003995-acyl-CoA dehydrogenase activity, GO:0016627-oxidoreductase activity, acting on the CH-CH group of donors	0.68	1.21	0.76	0.62	0.95
		biological_process	GO:0008152-metabolic process
LOC_Os05g03480.4	acyl-coenzyme A dehydrogenase, mitochondrial precursor, putative, expressed	molecular_function	GO:0003995-acyl-CoA dehydrogenase activity, GO:0016627-oxidoreductase activity, acting on the CH-CH group of donors	0.68	1.21	0.76	0.62	0.95
		biological_process	GO:0008152-metabolic process
LOC_Os05g03480.2	acyl-coenzyme A dehydrogenase, mitochondrial precursor, putative, expressed	molecular_function	GO:0003995-acyl-CoA dehydrogenase activity, GO:0009055-electron carrier activity, GO:0016491-oxidoreductase activity, GO:0016627-oxidoreductase activity, acting on the CH-CH group of donors, GO:0050660-flavin adenine dinucleotide binding, GO:0005524-ATP binding	0.68	1.21	0.76	0.62	0.95
		cellular_component	GO:0005739-mitochondrion, GO:0005759-mitochondrial matrix
		biological_process	GO:0008152-metabolic process, GO:0055114-oxidation-reduction process
LOC_Os05g15360.3	expressed protein	molecular_function	GO:0003735-structural constituent of ribosome	0.47	0.96	0.9	0.64	-2.73
		cellular_component	GO:0005622-intracellular, GO:0005840-ribosome
		biological_process	GO:0006412-translation
LOC_Os05g15360.4	expressed protein	-	-	0.47	0.96	0.9	0.64	-2.73
LOC_Os05g15360.5	expressed protein	-	-	0.47	0.96	0.9	0.64	-2.73
LOC_Os05g15360.7	expressed protein	molecular_function	GO:0003735-structural constituent of ribosome	0.47	0.96	0.9	0.64	-2.73
		cellular_component	GO:0005622-intracellular, GO:0005840-ribosome
		biological_process	GO:0006412-translation
LOC_Os05g15360.2	expressed protein	molecular_function	GO:0003735-structural constituent of ribosome	0.47	0.96	0.9	0.64	-2.73
		cellular_component	GO:0005622-intracellular, GO:0005840-ribosome
		biological_process	GO:0006412-translation
LOC_Os05g15360.6	expressed protein	-	-	0.47	0.96	0.9	0.64	-2.73
LOC_Os05g15360.1	expressed protein	molecular_function	GO:0003735-structural constituent of ribosome	0.47	0.96	0.9	0.64	-2.73
		cellular_component	GO:0005622-intracellular, GO:0005840-ribosome
		biological_process	GO:0006412-translation
LOC_Os05g15770.1	glycosyl hydrolase, putative, expressed	molecular_function	GO:0003824-catalytic activity, GO:0004553-hydrolase activity, hydrolyzing O-glycosyl compounds, GO:0043169-cation binding	1.15	1.96	1.1	-0.11	4.36
		biological_process	GO:0005975-carbohydrate metabolic process
LOC_Os05g27350.1	expressed protein	-	-	2.2	5.1	3.55	3.54	0.35
LOC_Os05g27590.1	wound-induced protein WI12, putative, expressed	molecular_function	GO:0050825-ice binding	2.53	6.19	5.9	3.71	-0.07
		biological_process	GO:0042309-homoiothermy, GO:0050826-response to freezing
LOC_Os05g27930.3	AP2 domain containing protein, expressed	molecular_function	GO:0003677-DNA binding, GO:0003700-sequence-specific DNA binding transcription factor activity	1.54	2.51	4.14	4.8	0.78
		cellular_component	GO:0005634-nucleus
		biological_process	GO:0006355-regulation of transcription, DNA-dependent
LOC_Os05g27930.1	AP2 domain containing protein, expressed	molecular_function	GO:0003677-DNA binding, GO:0003700-sequence-specific DNA binding transcription factor activity	1.54	2.51	4.14	4.8	0.78
		cellular_component	GO:0005634-nucleus
		biological_process	GO:0006355-regulation of transcription, DNA-dependent
LOC_Os05g27930.4	AP2 domain containing protein, expressed	molecular_function	GO:0003677-DNA binding, GO:0003700-sequence-specific DNA binding transcription factor activity	1.54	2.51	4.14	4.8	0.78
		cellular_component	GO:0005634-nucleus
		biological_process	GO:0006355-regulation of transcription, DNA-dependent
LOC_Os05g27930.2	AP2 domain containing protein, expressed	molecular_function	GO:0003677-DNA binding, GO:0003700-sequence-specific DNA binding transcription factor activity	1.54	2.51	4.14	4.8	0.78
		cellular_component	GO:0005634-nucleus
		biological_process	GO:0006355-regulation of transcription, DNA-dependent
LOC_Os05g37520.1	expressed protein	molecular_function	GO:0005488-binding	2.26	3.2	3.66	3.35	-1.37
		cellular_component	GO:0005622-intracellular
		biological_process	GO:0006396-RNA processing
LOC_Os05g37520.2	expressed protein	cellular_component	GO:0005622-intracellular	2.26	3.2	3.66	3.35	-1.37
		biological_process	GO:0006396-RNA processing
LOC_Os05g37660.1	transferase family protein, putative, expressed	molecular_function	GO:0016747-transferase activity, transferring acyl groups other than amino-acyl groups	1.38	3.22	2.87	1.65	-1.33
LOC_Os05g41220.1	SNF1-related protein kinase regulatory subunit beta-1, putative, expressed	biological_process	GO:0043562-cellular response to nitrogen levels	1.26	1.78	1.33	0.32	1.83
LOC_Os05g41220.2	SNF1-related protein kinase regulatory subunit beta-1, putative, expressed	-	-	1.26	1.78	1.33	0.32	1.83
LOC_Os05g41540.1	bZIP transcription factor domain containing protein, expressed	molecular_function	GO:0003677-DNA binding, GO:0003700-sequence-specific DNA binding transcription factor activity, GO:0043565-sequence-specific DNA binding, GO:0046983-protein dimerization activity	1.92	2.84	4.63	6.29	0.42
		cellular_component	GO:0005634-nucleus
		biological_process	GO:0006355-regulation of transcription, DNA-dependent
LOC_Os05g41630.1	translation initiation factor eIF3 subunit, putative, expressed	-	-	2.67	4.49	4.24	3.63	-0.33
LOC_Os05g42360.1	expressed protein	molecular_function	GO:0050825-ice binding, GO:0003735-structural constituent of ribosome	1.21	3.78	5.04	4.46	Not express
		cellular_component	GO:0005622-intracellular, GO:0005840-ribosome
		biological_process	GO:0042309-homoiothermy, GO:0050826-response to freezing, GO:0006412-translation
LOC_Os05g45670.1	expressed protein	-	-	4.04	4.5	3.89	2.96	-0.33
LOC_Os05g48700.1	gibberellin 2-beta-dioxygenase, putative, expressed	molecular_function	GO:0005506-iron ion binding, GO:0016491-oxidoreductase activity, GO:0052634-C-19 gibberellin 2-beta-dioxygenase activity	1.98	2.57	2.05	0.35	3.45
		biological_process	GO:0045487-gibberellin catabolic process, GO:0010114-response to red light, GO:0009639-response to red or far red light
LOC_Os06g01840.1	nodulin, putative, expressed	cellular_component	GO:0016020-membrane	1.03	3.15	3.7	4.97	-1.83
		biological_process	GO:0016068-type I hypersensitivity
LOC_Os06g01840.2	nodulin, putative, expressed	cellular_component	GO:0016020-membrane	1.03	3.15	3.7	4.97	-1.83
LOC_Os06g12500.1	membrane associated DUF588 domain containing protein, putative, expressed	cellular_component	GO:0016020-membrane, GO:0016021-integral to membrane	2.01	3.7	3.71	3.71	0.93
LOC_Os06g14450.2	exo70 exocyst complex subunit family protein, putative, expressed	cellular_component	GO:0000145-exocyst	1.92	1.43	3.22	2.1	-1.08
		biological_process	GO:0006887-exocytosis
LOC_Os06g14450.3	exo70 exocyst complex subunit family protein, putative, expressed	cellular_component	GO:0000145-exocyst	1.92	1.43	3.22	2.1	-1.08
		biological_process	GO:0006887-exocytosis
LOC_Os06g14450.1	exo70 exocyst complex subunit family protein, putative, expressed	cellular_component	GO:0000145-exocyst	1.92	1.43	3.22	2.1	-1.08
		biological_process	GO:0006887-exocytosis
LOC_Os06g14460.1	chromosome condensation protein like, putative, expressed	molecular_function	GO:0005488-binding	4.73	4.88	6.52	6.91	4.15
LOC_Os06g17880.1	NBS-LRR disease resistance protein, putative, expressed	molecular_function	GO:0005524-ATP binding, GO:0016491-oxidoreductase activity	2.8	4.54	6.24	7.11	0.57
		biological_process	GO:0006915-apoptotic process, GO:0006952-defense response, GO:0055114-oxidation-reduction process
LOC_Os06g22919.1	DEFL9 - Defensin and Defensin-like DEFL family, expressed	molecular_function	GO:0004553-hydrolase activity, hydrolyzing O-glycosyl compounds, GO:0016762-xyloglucan:xyloglucosyl transferase activity	1.02	1.57	0.69	-1.03	0
		cellular_component	GO:0005618-cell wall, GO:0048046-apoplast
		biological_process	GO:0005975-carbohydrate metabolic process, GO:0006073-cellular glucan metabolic process
LOC_Os06g22919.3	DEFL9 - Defensin and Defensin-like DEFL family, expressed	molecular_function	GO:0004553-hydrolase activity, hydrolyzing O-glycosyl compounds, GO:0016762-xyloglucan:xyloglucosyl transferase activity	1.02	1.57	0.69	-1.03	0
		cellular_component	GO:0005618-cell wall, GO:0048046-apoplast
		biological_process	GO:0005975-carbohydrate metabolic process, GO:0006073-cellular glucan metabolic process
LOC_Os06g22919.4	DEFL9 - Defensin and Defensin-like DEFL family, expressed	molecular_function	GO:0004553-hydrolase activity, hydrolyzing O-glycosyl compounds, GO:0016762-xyloglucan:xyloglucosyl transferase activity	1.02	1.57	0.69	-1.03	0
		cellular_component	GO:0005618-cell wall, GO:0048046-apoplast
		biological_process	GO:0005975-carbohydrate metabolic process, GO:0006073-cellular glucan metabolic process
LOC_Os06g22919.2	DEFL9 - Defensin and Defensin-like DEFL family, expressed	molecular_function	GO:0004553-hydrolase activity, hydrolyzing O-glycosyl compounds, GO:0016762-xyloglucan:xyloglucosyl transferase activity	1.02	1.57	0.69	-1.03	0
		cellular_component	GO:0005618-cell wall, GO:0048046-apoplast
		biological_process	GO:0005975-carbohydrate metabolic process, GO:0006073-cellular glucan metabolic process
LOC_Os06g30710.2	DGCR14, putative, expressed	-	-	1.16	1.32	1.88	2.14	-0.46
LOC_Os06g30710.3	DGCR14, putative, expressed	-	-	1.16	1.32	1.88	2.14	-0.46
LOC_Os06g30710.1	DGCR14, putative, expressed	-	-	1.16	1.32	1.88	2.14	-0.46
LOC_Os06g36390.1	expressed protein	-	-	3.09	5.3	5.17	3.72	2.62
LOC_Os06g36390.2	expressed protein	-	-	3.09	5.3	5.17	3.72	2.62
LOC_Os06g36560.1	inositol oxygenase, putative, expressed	molecular_function	GO:0005506-iron ion binding, GO:0050113-inositol oxygenase activity, GO:0016491-oxidoreductase activity, GO:0046872-metal ion binding	2.66	4.1	2.85	1.44	5.39
		cellular_component	GO:0005737-cytoplasm
		biological_process	GO:0019310-inositol catabolic process, GO:0055114-oxidation-reduction process, GO:0019853-L-ascorbic acid biosynthetic process, GO:0006949-syncytium formation
LOC_Os06g36560.2	inositol oxygenase, putative, expressed	molecular_function	GO:0005506-iron ion binding, GO:0050113-inositol oxygenase activity	2.66	4.1	2.85	1.44	5.39
		cellular_component	GO:0005737-cytoplasm
		biological_process	GO:0019310-inositol catabolic process, GO:0055114-oxidation-reduction process
LOC_Os06g37450.1	GATA zinc finger domain containing protein, expressed	molecular_function	GO:0003700-sequence-specific DNA binding transcription factor activity, GO:0008270-zinc ion binding, GO:0043565-sequence-specific DNA binding, GO:0046872-metal ion binding	1.59	3.2	2.94	1.36	-0.51
		cellular_component	GO:0005634-nucleus
		biological_process	GO:0006355-regulation of transcription, DNA-dependent
LOC_Os06g37670.1	S-locus-like receptor protein kinase, putative, expressed	molecular_function	GO:0000166-nucleotide binding, GO:0004672-protein kinase activity, GO:0004674-protein serine/threonine kinase activity, GO:0005524-ATP binding, GO:0005529-sugar binding, GO:0016301-kinase activity, GO:0004713-protein tyrosine kinase activity	2.52	2.67	4.1	4.71	-0.54
		biological_process	GO:0006468-protein phosphorylation
LOC_Os06g39370.1	OsFBK16 - F-box domain and kelch repeat containing protein, expressed	-	-	0.2	2.09	0.87	-2.7	-1.55
LOC_Os06g44240.1	gp176, putative, expressed	molecular_function	GO:0050825-ice binding	1.2	4.88	8.24	7.88	Not express
		biological_process	GO:0042309-homoiothermy, GO:0050826-response to freezing
LOC_Os06g45990.2	patellin-5, putative, expressed	molecular_function	GO:0005215-transporter activity	3.48	7.28	7.07	6.64	0.9
		cellular_component	GO:0005622-intracellular, GO:0005634-nucleus, GO:0005886-plasma membrane, GO:0005829-cytosol
		biological_process	GO:0006810-transport
LOC_Os06g45990.1	patellin-5, putative, expressed	-	-	3.48	7.28	7.07	6.64	0.9
LOC_Os06g47150.1	auxin response factor 18, putative, expressed	molecular_function	GO:0003677-DNA binding, GO:0046983-protein dimerization activity	0.36	1.21	1.42	1.04	1.43
		cellular_component	GO:0005634-nucleus
		biological_process	GO:0006355-regulation of transcription, DNA-dependent, GO:0009725-response to hormone stimulus, GO:0009734-auxin mediated signaling pathway
LOC_Os06g47150.3	auxin response factor 18, putative, expressed	molecular_function	GO:0003677-DNA binding, GO:0046983-protein dimerization activity	0.36	1.21	1.42	1.04	1.43
		cellular_component	GO:0005634-nucleus
		biological_process	GO:0006355-regulation of transcription, DNA-dependent, GO:0009725-response to hormone stimulus, GO:0009734-auxin mediated signaling pathway
LOC_Os06g47150.2	auxin response factor 18, putative, expressed	molecular_function	GO:0003677-DNA binding, GO:0046983-protein dimerization activity	0.36	1.21	1.42	1.04	1.43
		cellular_component	GO:0005634-nucleus
		biological_process	GO:0006355-regulation of transcription, DNA-dependent, GO:0009725-response to hormone stimulus, GO:0009734-auxin mediated signaling pathway
LOC_Os06g47150.4	auxin response factor 18, putative, expressed	molecular_function	GO:0003677-DNA binding	0.36	1.21	1.42	1.04	1.43
		cellular_component	GO:0005634-nucleus
		biological_process	GO:0006355-regulation of transcription, DNA-dependent, GO:0009725-response to hormone stimulus
LOC_Os06g47850.1	zinc finger family protein, putative, expressed	-	-	3.73	3.88	3.42	5.91	-0.65
LOC_Os06g48160.1	glycosyl hydrolases family 16, putative, expressed	molecular_function	GO:0004553-hydrolase activity, hydrolyzing O-glycosyl compounds, GO:0016762-xyloglucan:xyloglucosyl transferase activity, GO:0080039-xyloglucan endotransglucosylase activity	2.56	4.2	3.95	2.59	-2.96
		cellular_component	GO:0005618-cell wall, GO:0048046-apoplast, GO:0005737-cytoplasm, GO:0005886-plasma membrane, GO:0009505-plant-type cell wall
		biological_process	GO:0005975-carbohydrate metabolic process, GO:0006073-cellular glucan metabolic process, GO:0010411-xyloglucan metabolic process, GO:0009408-response to heat, GO:0009733-response to auxin stimulus, GO:0009409-response to cold, GO:0009741-response to brassinosteroid stimulus, GO:0009612-response to mechanical stimulus, GO:0009739-response to gibberellin stimulus, GO:0007568-aging, GO:0042545-cell …
LOC_Os06g48180.1	glycosyl hydrolases family 16, putative, expressed	molecular_function	GO:0004553-hydrolase activity, hydrolyzing O-glycosyl compounds, GO:0016762-xyloglucan:xyloglucosyl transferase activity	0.88	2.32	2.13	-1.92	2.61
		cellular_component	GO:0005618-cell wall, GO:0048046-apoplast
		biological_process	GO:0005975-carbohydrate metabolic process, GO:0006073-cellular glucan metabolic process
LOC_Os06g48180.2	glycosyl hydrolases family 16, putative, expressed	-	-	0.88	2.32	2.13	-1.92	2.61
LOC_Os06g48500.1	expressed protein	molecular_function	GO:0050825-ice binding	1.39	1.76	1.05	-1.24	2.27
		biological_process	GO:0042309-homoiothermy, GO:0050826-response to freezing
LOC_Os06g48500.2	expressed protein	-	-	1.39	1.76	1.05	-1.24	2.27
LOC_Os06g49470.1	peptidyl-prolyl cis-trans isomerase, putative, expressed	molecular_function	GO:0003755-peptidyl-prolyl cis-trans isomerase activity, GO:0016853-isomerase activity, GO:0003677-DNA binding	3.91	4.87	6.57	6.57	1.52
		cellular_component	GO:0000786-nucleosome, GO:0005634-nucleus, GO:0009507-chloroplast, GO:0005783-endoplasmic reticulum, GO:0005829-cytosol, GO:0005771-multivesicular body, GO:0005795-Golgi stack, GO:0005624-membrane fraction, GO:0005886-plasma membrane
		biological_process	GO:0006457-protein folding, GO:0006334-nucleosome assembly, GO:0048364-root development
LOC_Os06g50230.1	expressed protein	-	-	1.45	2.89	1.64	-1.23	-0.21
LOC_Os06g51390.1	expressed protein	-	-	0.61	1.41	1.92	3.07	0.25
LOC_Os06g51390.2	expressed protein	-	-	0.61	1.41	1.92	3.07	0.25
LOC_Os06g04450.2	Sec1 family transport protein, putative, expressed	biological_process	GO:0006904-vesicle docking involved in exocytosis, GO:0016192-vesicle-mediated transport, GO:0006810-transport, GO:0015031-protein transport	1.54	3.36	4.42	6.39	2.87
LOC_Os06g04450.1	Sec1 family transport protein, putative, expressed	biological_process	GO:0006904-vesicle docking involved in exocytosis, GO:0016192-vesicle-mediated transport, GO:0006810-transport, GO:0015031-protein transport	1.54	3.36	4.42	6.39	2.87
LOC_Os06g09900.1	expressed protein	-	-	1.65	3	3.04	1.94	-1.21
LOC_Os06g10160.1	tyrosine protein kinase domain containing protein, putative, expressed	molecular_function	GO:0004672-protein kinase activity, GO:0004674-protein serine/threonine kinase activity, GO:0005524-ATP binding, GO:0004713-protein tyrosine kinase activity	1.81	2.44	2.05	-0.19	-2.27
		biological_process	GO:0006468-protein phosphorylation
LOC_Os06g15730.1	expressed protein	-	-	1.05	4	2.55	0.96	-1.97
LOC_Os06g24190.1	expressed protein	-	-	1.95	3.93	2.65	0.41	4.35
LOC_Os06g24594.2	exonuclease, putative, expressed	-	-	0.88	1.37	1.17	1.29	-1.21
LOC_Os06g24594.6	exonuclease, putative, expressed	-	-	0.88	1.37	1.17	1.29	-1.21
LOC_Os06g24594.5	exonuclease, putative, expressed	-	-	0.88	1.37	1.17	1.29	-1.21
LOC_Os06g24594.3	exonuclease, putative, expressed	-	-	0.88	1.37	1.17	1.29	-1.21
LOC_Os06g24594.4	exonuclease, putative, expressed	-	-	0.88	1.37	1.17	1.29	-1.21
LOC_Os06g28144.1	expressed protein	-	-	2.15	3.83	4.1	4.03	0.2
LOC_Os06g35670.1	expressed protein	-	-	1.62	1.92	2.43	1.72	1.04
LOC_Os06g35670.2	expressed protein	-	-	1.62	1.92	2.43	1.72	1.04
LOC_Os06g38680.1	expressed protein	-	-	2.07	2.5	3.24	3.91	1.59
LOC_Os06g40940.3	glycine dehydrogenase, putative, expressed	-	-	-0.25	1.23	0.87	0.54	-1.02
LOC_Os06g40940.1	glycine dehydrogenase, putative, expressed	molecular_function	GO:0003824-catalytic activity, GO:0004375-glycine dehydrogenase (decarboxylating) activity, GO:0030170-pyridoxal phosphate binding, GO:0005524-ATP binding	-0.25	1.23	0.87	0.54	-1.02
		cellular_component	GO:0048046-apoplast, GO:0005739-mitochondrion, GO:0009507-chloroplast, GO:0009941-chloroplast envelope
		biological_process	GO:0006544-glycine metabolic process, GO:0055114-oxidation-reduction process, GO:0006546-glycine catabolic process, GO:0046686-response to cadmium ion
LOC_Os06g40940.2	glycine dehydrogenase, putative, expressed	molecular_function	GO:0003824-catalytic activity, GO:0004375-glycine dehydrogenase (decarboxylating) activity, GO:0030170-pyridoxal phosphate binding	-0.25	1.23	0.87	0.54	-1.02
		biological_process	GO:0006544-glycine metabolic process, GO:0055114-oxidation-reduction process
LOC_Os06g41450.1	VQ domain containing protein, putative, expressed	-	-	0.6	1.89	1.19	-0.65	0.44
LOC_Os06g45140.1	bZIP transcription factor domain containing protein, expressed	molecular_function	GO:0003677-DNA binding, GO:0003700-sequence-specific DNA binding transcription factor activity, GO:0043565-sequence-specific DNA binding, GO:0046983-protein dimerization activity	0.49	1.34	1.78	0.54	-1.08
		cellular_component	GO:0005634-nucleus
		biological_process	GO:0006355-regulation of transcription, DNA-dependent
LOC_Os06g45140.2	bZIP transcription factor domain containing protein, expressed	molecular_function	GO:0003677-DNA binding, GO:0003700-sequence-specific DNA binding transcription factor activity, GO:0043565-sequence-specific DNA binding, GO:0046983-protein dimerization activity	0.49	1.34	1.78	0.54	-1.08
		cellular_component	GO:0005634-nucleus
		biological_process	GO:0006355-regulation of transcription, DNA-dependent
LOC_Os06g45140.3	bZIP transcription factor domain containing protein, expressed	molecular_function	GO:0003677-DNA binding, GO:0003700-sequence-specific DNA binding transcription factor activity, GO:0043565-sequence-specific DNA binding, GO:0046983-protein dimerization activity	0.49	1.34	1.78	0.54	-1.08
		cellular_component	GO:0005634-nucleus
		biological_process	GO:0006355-regulation of transcription, DNA-dependent
LOC_Os06g46140.1	expressed protein	-	-	2.6	1.89	2.34	1.09	-1.81
LOC_Os06g47120.1	expressed protein	-	-	1.2	5.23	4.28	3.96	2.67
LOC_Os06g47800.1	disease resistance protein RGA3, putative, expressed	molecular_function	GO:0005524-ATP binding	1.04	3.49	4.6	4.48	1.48
		cellular_component	GO:0005576-extracellular region
		biological_process	GO:0006915-apoptotic process, GO:0006952-defense response
LOC_Os06g47870.1	expressed protein	molecular_function	GO:0003677-DNA binding, GO:0005515-protein binding	4.05	4.21	6.49	8.39	Not express
		cellular_component	GO:0005634-nucleus
LOC_Os06g47930.1	expressed protein	-	-	0.64	3.03	2.5	2.04	-1.45
LOC_Os06g48200.1	glycosyl hydrolases family 16, putative, expressed	molecular_function	GO:0004553-hydrolase activity, hydrolyzing O-glycosyl compounds, GO:0016762-xyloglucan:xyloglucosyl transferase activity, GO:0005506-iron ion binding, GO:0009055-electron carrier activity, GO:0020037-heme binding, GO:0080039-xyloglucan endotransglucosylase activity	2.01	5.43	5.91	6.43	0.58
		cellular_component	GO:0005618-cell wall, GO:0048046-apoplast, GO:0031361-integral to thylakoid membrane, GO:0005737-cytoplasm, GO:0005886-plasma membrane, GO:0009505-plant-type cell wall
		biological_process	GO:0005975-carbohydrate metabolic process, GO:0006073-cellular glucan metabolic process, GO:0015979-photosynthesis, GO:0010411-xyloglucan metabolic process, GO:0009408-response to heat, GO:0009733-response to auxin stimulus, GO:0009409-response to cold, GO:0009741-response to brassinosteroid stimulus, GO:0009612-response to mechanical stimulus, GO:0009739-response to gibberellin stimulus, GO:0007…
LOC_Os06g49380.1	NBS-LRR disease resistance protein, putative, expressed	molecular_function	GO:0005524-ATP binding, GO:0000166-nucleotide binding, GO:0017111-nucleoside-triphosphatase activity	1.48	4.06	4.99	4.18	-0.37
		biological_process	GO:0006915-apoptotic process, GO:0006952-defense response
LOC_Os06g49380.2	NBS-LRR disease resistance protein, putative, expressed	molecular_function	GO:0005524-ATP binding, GO:0000166-nucleotide binding, GO:0017111-nucleoside-triphosphatase activity	1.48	4.06	4.99	4.18	-0.37
		biological_process	GO:0006915-apoptotic process, GO:0006952-defense response
LOC_Os06g49380.3	NBS-LRR disease resistance protein, putative, expressed	molecular_function	GO:0005524-ATP binding, GO:0000166-nucleotide binding, GO:0017111-nucleoside-triphosphatase activity	1.48	4.06	4.99	4.18	-0.37
		biological_process	GO:0006915-apoptotic process, GO:0006952-defense response
LOC_Os06g49380.4	NBS-LRR disease resistance protein, putative, expressed	molecular_function	GO:0005524-ATP binding, GO:0000166-nucleotide binding, GO:0017111-nucleoside-triphosphatase activity	1.48	4.06	4.99	4.18	-0.37
		biological_process	GO:0006915-apoptotic process, GO:0006952-defense response
LOC_Os06g49380.5	NBS-LRR disease resistance protein, putative, expressed	molecular_function	GO:0005524-ATP binding, GO:0000166-nucleotide binding, GO:0017111-nucleoside-triphosphatase activity	1.48	4.06	4.99	4.18	-0.37
		biological_process	GO:0006915-apoptotic process, GO:0006952-defense response
LOC_Os06g49380.6	NBS-LRR disease resistance protein, putative, expressed	molecular_function	GO:0005524-ATP binding, GO:0000166-nucleotide binding, GO:0017111-nucleoside-triphosphatase activity	1.48	4.06	4.99	4.18	-0.37
		biological_process	GO:0006915-apoptotic process, GO:0006952-defense response
LOC_Os06g49390.1	NBS-LRR disease resistance protein, putative, expressed	molecular_function	GO:0005524-ATP binding, GO:0000166-nucleotide binding, GO:0017111-nucleoside-triphosphatase activity	3.24	4.55	3.87	2.27	0.04
		biological_process	GO:0006952-defense response, GO:0006915-apoptotic process
LOC_Os06g49500.3	integral membrane protein, putative, expressed	cellular_component	GO:0016020-membrane	0.78	1.44	1.66	1.97	1.86
LOC_Os06g49500.1	integral membrane protein, putative, expressed	cellular_component	GO:0016020-membrane	0.78	1.44	1.66	1.97	1.86
LOC_Os06g49500.2	integral membrane protein, putative, expressed	cellular_component	GO:0016020-membrane	0.78	1.44	1.66	1.97	1.86
LOC_Os06g49750.1	kelch motif family protein, expressed	molecular_function	GO:0005249-voltage-gated potassium channel activity	1.54	2.44	2.65	1.69	-2.41
		cellular_component	GO:0016021-integral to membrane
		biological_process	GO:0006813-potassium ion transport
LOC_Os06g50060.1	ras-related protein, putative, expressed	molecular_function	GO:0000166-nucleotide binding, GO:0005525-GTP binding, GO:0003924-GTPase activity, GO:0005515-protein binding	3.38	4.05	4.59	7.13	1.19
		cellular_component	GO:0005622-intracellular, GO:0005634-nucleus, GO:0005768-endosome, GO:0009504-cell plate
		biological_process	GO:0007264-small GTPase mediated signal transduction, GO:0015031-protein transport, GO:0006886-intracellular protein transport, GO:0006913-nucleocytoplasmic transport, GO:0007165-signal transduction
LOC_Os07g01070.1	peptide transporter, putative, expressed	molecular_function	GO:0005215-transporter activity, GO:0042936-dipeptide transporter activity, GO:0042937-tripeptide transporter activity	2.01	4.04	4.49	5.36	-0.92
		cellular_component	GO:0016020-membrane, GO:0016021-integral to membrane, GO:0005886-plasma membrane
		biological_process	GO:0006810-transport, GO:0006857-oligopeptide transport, GO:0006807-nitrogen compound metabolic process, GO:0042938-dipeptide transport, GO:0042939-tripeptide transport, GO:0009860-pollen tube growth
LOC_Os07g01810.1	potassium channel protein, putative, expressed	molecular_function	GO:0005216-ion channel activity, GO:0005267-potassium channel activity, GO:0005249-voltage-gated potassium channel activity, GO:0015269-calcium-activated potassium channel activity	0.63	3.02	2.86	2.75	-0.08
		cellular_component	GO:0016020-membrane, GO:0016021-integral to membrane, GO:0008076-voltage-gated potassium channel complex, GO:0005774-vacuolar membrane
		biological_process	GO:0006810-transport, GO:0006811-ion transport, GO:0006813-potassium ion transport, GO:0010029-regulation of seed germination, GO:0051260-protein homooligomerization, GO:0010119-regulation of stomatal movement, GO:0030007-cellular potassium ion homeostasis
LOC_Os07g02970.1	expressed protein	-	-	3.12	3.09	3.09	0.55	0.67
LOC_Os07g04930.1	retrotransposon protein, putative, unclassified, expressed	-	-	Not express	3.61	3.54	5.11	-0.07
LOC_Os07g05820.1	hydroxyacid oxidase 1, putative, expressed	molecular_function	GO:0003824-catalytic activity, GO:0009055-electron carrier activity, GO:0010181-FMN binding, GO:0016491-oxidoreductase activity	-0.03	1.2	0.51	-0.5	-1.36
		cellular_component	GO:0016020-membrane, GO:0005634-nucleus, GO:0048046-apoplast, GO:0009507-chloroplast, GO:0009570-chloroplast stroma, GO:0005777-peroxisome, GO:0022626-cytosolic ribosome, GO:0005773-vacuole
		biological_process	GO:0008152-metabolic process
LOC_Os07g05820.2	hydroxyacid oxidase 1, putative, expressed	molecular_function	GO:0003824-catalytic activity, GO:0009055-electron carrier activity, GO:0010181-FMN binding, GO:0016491-oxidoreductase activity	-0.03	1.2	0.51	-0.5	-1.36
		biological_process	GO:0008152-metabolic process
LOC_Os07g08240.1	ZmEBE-1 protein, putative, expressed	-	-	3.38	3.82	0.37	Not express	2.67
LOC_Os07g09190.1	transketolase, putative, expressed	molecular_function	GO:0003824-catalytic activity, GO:0008661-1-deoxy-D-xylulose-5-phosphate synthase activity	2.12	3.91	3.32	4.68	1.47
		cellular_component	GO:0009536-plastid
		biological_process	GO:0008152-metabolic process, GO:0016114-terpenoid biosynthetic process
LOC_Os07g10400.1	pentatricopeptide, putative, expressed	molecular_function	GO:0004672-protein kinase activity, GO:0004674-protein serine/threonine kinase activity, GO:0004713-protein tyrosine kinase activity, GO:0005524-ATP binding	2.71	3.41	4.86	7.19	0.61
		biological_process	GO:0006468-protein phosphorylation
LOC_Os07g17689.1	expressed protein	-	-	1.69	2.64	2.54	3.03	-0.1
LOC_Os07g18990.1	LTPL40 - Protease inhibitor/seed storage/LTP family protein precursor, expressed	molecular_function	GO:0008289-lipid binding	0.46	2.14	2.42	-1.85	0.29
		biological_process	GO:0006869-lipid transport
LOC_Os07g27120.1	expressed protein	-	-	1.1	1.38	1.04	-0.22	-0.32
LOC_Os07g27120.2	expressed protein	-	-	1.1	1.38	1.04	-0.22	-0.32
LOC_Os07g27120.3	expressed protein	-	-	1.1	1.38	1.04	-0.22	-0.32
LOC_Os07g27120.4	expressed protein	-	-	1.1	1.38	1.04	-0.22	-0.32
LOC_Os07g27120.5	expressed protein	-	-	1.1	1.38	1.04	-0.22	-0.32
LOC_Os07g27120.6	expressed protein	-	-	1.1	1.38	1.04	-0.22	-0.32
LOC_Os07g34570.2	FAD dependent oxidoreductase domain containing protein, expressed	molecular_function	GO:0005215-transporter activity, GO:0009055-electron carrier activity, GO:0016491-oxidoreductase activity	1.52	4.92	5.95	5.63	4.07
		cellular_component	GO:0016020-membrane
		biological_process	GO:0009228-thiamine biosynthetic process, GO:0006810-transport
LOC_Os07g34570.1	FAD dependent oxidoreductase domain containing protein, expressed	molecular_function	GO:0005215-transporter activity, GO:0009055-electron carrier activity, GO:0016491-oxidoreductase activity	1.52	4.92	5.95	5.63	4.07
		cellular_component	GO:0016020-membrane
		biological_process	GO:0009228-thiamine biosynthetic process, GO:0006810-transport
LOC_Os07g38550.1	expressed protein	-	-	2.29	3.57	4.21	2.61	-1.07
LOC_Os07g38950.1	expressed protein	-	-	0.99	2.41	2.39	2.1	-0.82
LOC_Os07g39020.1	OsSub53 - Putative Subtilisin homologue, expressed	molecular_function	GO:0004252-serine-type endopeptidase activity, GO:0042802-identical protein binding, GO:0008233-peptidase activity, GO:0008236-serine-type peptidase activity, GO:0016787-hydrolase activity	1.2	4.29	6.65	5.09	Not express
		biological_process	GO:0006508-proteolysis, GO:0043086-negative regulation of catalytic activity
LOC_Os07g40250.1	sex determination protein tasselseed-2, putative, expressed	molecular_function	GO:0003824-catalytic activity, GO:0005488-binding, GO:0016491-oxidoreductase activity, GO:0050662-coenzyme binding, GO:0004022-alcohol dehydrogenase (NAD) activity, GO:0008667-2,3-dihydro-2,3-dihydroxybenzoate dehydrogenase activity	2.48	3.3	4.05	3.03	1.57
		biological_process	GO:0008152-metabolic process, GO:0055114-oxidation-reduction process, GO:0044237-cellular metabolic process, GO:0009239-enterobactin biosynthetic process
LOC_Os07g40300.1	ZOS7-10 - C2H2 zinc finger protein, expressed	molecular_function	GO:0008270-zinc ion binding	3.65	3.77	2.78	-1.78	2.53
		cellular_component	GO:0005622-intracellular
LOC_Os07g42324.1	expressed protein	molecular_function	GO:0050825-ice binding	2.08	3.82	3.58	1.72	-0.4
		biological_process	GO:0042309-homoiothermy, GO:0050826-response to freezing
LOC_Os07g43820.1	glycosyl hydrolase, putative, expressed	molecular_function	GO:0003824-catalytic activity, GO:0004553-hydrolase activity, hydrolyzing O-glycosyl compounds, GO:0043169-cation binding	-0.55	5.99	8.18	8.12	0.64
		biological_process	GO:0005975-carbohydrate metabolic process
LOC_Os07g45410.1	retrotransposon protein, putative, Ty1-copia subclass, expressed	molecular_function	GO:0003677-DNA binding, GO:0003676-nucleic acid binding, GO:0005488-binding	2.48	4.53	5.64	5.52	Not express
		biological_process	GO:0015074-DNA integration
LOC_Os07g46852.4	sex determination protein tasselseed-2, putative, expressed	molecular_function	GO:0003824-catalytic activity, GO:0005488-binding	1.83	2.17	1.2	-0.93	1.68
		biological_process	GO:0008152-metabolic process
LOC_Os07g46852.3	sex determination protein tasselseed-2, putative, expressed	molecular_function	GO:0003824-catalytic activity, GO:0005488-binding	1.83	2.17	1.2	-0.93	1.68
		biological_process	GO:0008152-metabolic process
LOC_Os07g46852.1	sex determination protein tasselseed-2, putative, expressed	molecular_function	GO:0003824-catalytic activity, GO:0005488-binding, GO:0016491-oxidoreductase activity, GO:0004022-alcohol dehydrogenase (NAD) activity, GO:0008667-2,3-dihydro-2,3-dihydroxybenzoate dehydrogenase activity	1.83	2.17	1.2	-0.93	1.68
		biological_process	GO:0008152-metabolic process, GO:0055114-oxidation-reduction process, GO:0009239-enterobactin biosynthetic process
LOC_Os07g46852.2	sex determination protein tasselseed-2, putative, expressed	molecular_function	GO:0016491-oxidoreductase activity, GO:0004022-alcohol dehydrogenase (NAD) activity, GO:0008667-2,3-dihydro-2,3-dihydroxybenzoate dehydrogenase activity, GO:0003824-catalytic activity, GO:0005488-binding	1.83	2.17	1.2	-0.93	1.68
		biological_process	GO:0008152-metabolic process, GO:0009239-enterobactin biosynthetic process, GO:0055114-oxidation-reduction process
LOC_Os07g48620.1	expressed protein	-	-	3.08	5.44	8.18	7.94	-0.02
LOC_Os07g49114.1	wound-induced protein WI12, putative, expressed	-	-	0.74	2.9	3.66	3.82	1.72
LOC_Os07g49460.3	response regulator receiver domain containing protein, expressed	molecular_function	GO:0000156-two-component response regulator activity	1.75	2.68	2.64	3.26	3.55
		cellular_component	GO:0005634-nucleus
		biological_process	GO:0000160-two-component signal transduction system (phosphorelay), GO:0006355-regulation of transcription, DNA-dependent, GO:0048511-rhythmic process
LOC_Os07g49460.4	response regulator receiver domain containing protein, expressed	molecular_function	GO:0000156-two-component response regulator activity	1.75	2.68	2.64	3.26	3.55
		cellular_component	GO:0005634-nucleus
		biological_process	GO:0000160-two-component signal transduction system (phosphorelay), GO:0006355-regulation of transcription, DNA-dependent, GO:0048511-rhythmic process
LOC_Os07g49460.1	response regulator receiver domain containing protein, expressed	molecular_function	GO:0000156-two-component response regulator activity	1.75	2.68	2.64	3.26	3.55
		cellular_component	GO:0005634-nucleus
		biological_process	GO:0000160-two-component signal transduction system (phosphorelay), GO:0006355-regulation of transcription, DNA-dependent, GO:0048511-rhythmic process
LOC_Os07g49460.2	response regulator receiver domain containing protein, expressed	molecular_function	GO:0000156-two-component response regulator activity	1.75	2.68	2.64	3.26	3.55
		cellular_component	GO:0005634-nucleus
		biological_process	GO:0000160-two-component signal transduction system (phosphorelay), GO:0006355-regulation of transcription, DNA-dependent, GO:0048511-rhythmic process
LOC_Os07g04150.1	stress-induced protein, putative, expressed	cellular_component	GO:0005886-plasma membrane	1.68	2.65	2	-1.06	-1.95
LOC_Os07g05830.1	zinc-finger protein, putative, expressed	-	-	5.34	5.56	6.54	5.04	3.93
LOC_Os07g07990.1	uncharacterized protein At4g06744 precursor, putative, expressed	molecular_function	GO:0005515-protein binding	2.29	2.43	3.28	3.18	-0.22
LOC_Os07g08060.1	transmembrane BAX inhibitor motif-containing protein, putative, expressed	cellular_component	GO:0016020-membrane, GO:0016021-integral to membrane	2.11	4.38	6.01	6.47	0.67
LOC_Os07g12510.1	AP2 domain containing protein, expressed	molecular_function	GO:0003677-DNA binding, GO:0003700-sequence-specific DNA binding transcription factor activity	1.43	2.63	3.34	3.54	0.55
		cellular_component	GO:0005634-nucleus, GO:0005856-cytoskeleton
		biological_process	GO:0006355-regulation of transcription, DNA-dependent, GO:0007160-cell-matrix adhesion
LOC_Os07g13520.1	expressed protein	-	-	1.32	2.65	3.16	3.65	-1.01
LOC_Os07g25540.1	flavin monooxygenase, putative, expressed	molecular_function	GO:0016491-oxidoreductase activity, GO:0004497-monooxygenase activity, GO:0004499-flavin-containing monooxygenase activity, GO:0050660-flavin adenine dinucleotide binding, GO:0050661-NADP binding, GO:0005215-transporter activity, GO:0005488-binding	0.97	2.55	1.53	-2.98	-2.01
		biological_process	GO:0006810-transport, GO:0009742-brassinosteroid mediated signaling pathway, GO:0009851-auxin biosynthetic process
LOC_Os07g29330.1	serine/threonine-protein kinase CTR1, putative, expressed	molecular_function	GO:0004713-protein tyrosine kinase activity, GO:0005524-ATP binding, GO:0004674-protein serine/threonine kinase activity, GO:0016597-amino acid binding, GO:0004672-protein kinase activity	0.16	1.68	1.51	2.02	0.55
		cellular_component	GO:0005829-cytosol
		biological_process	GO:0006468-protein phosphorylation, GO:0008152-metabolic process
LOC_Os07g29330.2	serine/threonine-protein kinase CTR1, putative, expressed	molecular_function	GO:0004672-protein kinase activity, GO:0004674-protein serine/threonine kinase activity, GO:0004713-protein tyrosine kinase activity, GO:0005524-ATP binding, GO:0016597-amino acid binding, GO:0016301-kinase activity	0.16	1.68	1.51	2.02	0.55
		biological_process	GO:0006468-protein phosphorylation, GO:0008152-metabolic process
LOC_Os07g29330.3	serine/threonine-protein kinase CTR1, putative, expressed	molecular_function	GO:0004713-protein tyrosine kinase activity, GO:0005524-ATP binding, GO:0004674-protein serine/threonine kinase activity, GO:0016597-amino acid binding, GO:0004672-protein kinase activity	0.16	1.68	1.51	2.02	0.55
		biological_process	GO:0006468-protein phosphorylation, GO:0008152-metabolic process
LOC_Os07g29330.4	serine/threonine-protein kinase CTR1, putative, expressed	molecular_function	GO:0016597-amino acid binding	0.16	1.68	1.51	2.02	0.55
		biological_process	GO:0008152-metabolic process
LOC_Os07g29330.5	serine/threonine-protein kinase CTR1, putative, expressed	-	-	0.16	1.68	1.51	2.02	0.55
LOC_Os07g31530.1	retrotransposon protein, putative, unclassified, expressed	molecular_function	GO:0003723-RNA binding, GO:0003964-RNA-directed DNA polymerase activity	4.37	5.35	7.03	6.39	Not express
		biological_process	GO:0006278-RNA-dependent DNA replication
LOC_Os07g32870.1	expressed protein	cellular_component	GO:0016020-membrane	1.38	3.83	4	5.19	-0.66
LOC_Os07g34520.2	isocitrate lyase, putative, expressed	molecular_function	GO:0003824-catalytic activity, GO:0004451-isocitrate lyase activity, GO:0016829-lyase activity	2.47	2.98	0.1	-1.26	7.5
		biological_process	GO:0008152-metabolic process, GO:0019752-carboxylic acid metabolic process
LOC_Os07g34520.1	isocitrate lyase, putative, expressed	molecular_function	GO:0003824-catalytic activity, GO:0004451-isocitrate lyase activity, GO:0016829-lyase activity	2.47	2.98	0.1	-1.26	7.5
		biological_process	GO:0008152-metabolic process, GO:0019752-carboxylic acid metabolic process
LOC_Os07g34520.3	isocitrate lyase, putative, expressed	molecular_function	GO:0003824-catalytic activity, GO:0004451-isocitrate lyase activity	2.47	2.98	0.1	-1.26	7.5
		biological_process	GO:0008152-metabolic process, GO:0019752-carboxylic acid metabolic process
LOC_Os07g35480.2	glucan endo-1,3-beta-glucosidase precursor, putative, expressed	molecular_function	GO:0003824-catalytic activity, GO:0004553-hydrolase activity, hydrolyzing O-glycosyl compounds, GO:0043169-cation binding	2.59	3.37	2.16	0.79	3.37
		biological_process	GO:0005975-carbohydrate metabolic process
LOC_Os07g35480.3	glucan endo-1,3-beta-glucosidase precursor, putative, expressed	molecular_function	GO:0003824-catalytic activity, GO:0004553-hydrolase activity, hydrolyzing O-glycosyl compounds, GO:0043169-cation binding	2.59	3.37	2.16	0.79	3.37
		biological_process	GO:0005975-carbohydrate metabolic process
LOC_Os07g35480.1	glucan endo-1,3-beta-glucosidase precursor, putative, expressed	molecular_function	GO:0003824-catalytic activity, GO:0004553-hydrolase activity, hydrolyzing O-glycosyl compounds, GO:0043169-cation binding	2.59	3.37	2.16	0.79	3.37
		biological_process	GO:0005975-carbohydrate metabolic process
LOC_Os07g35740.1	TKL_IRAK_DUF26-ld.2 - DUF26 kinases have homology to DUF26 containing loci, expressed	molecular_function	GO:0000166-nucleotide binding, GO:0004672-protein kinase activity, GO:0004674-protein serine/threonine kinase activity, GO:0005524-ATP binding, GO:0016301-kinase activity, GO:0004713-protein tyrosine kinase activity	2.62	3.93	4.57	2.84	1.57
		biological_process	GO:0006468-protein phosphorylation
LOC_Os07g35790.1	TKL_IRAK_DUF26-ld.5 - DUF26 kinases have homology to DUF26 containing loci, expressed	molecular_function	GO:0000166-nucleotide binding, GO:0004672-protein kinase activity, GO:0004674-protein serine/threonine kinase activity, GO:0005524-ATP binding, GO:0016301-kinase activity, GO:0004713-protein tyrosine kinase activity	1.12	1.88	0.38	-0.95	-2.77
		biological_process	GO:0006468-protein phosphorylation
LOC_Os07g37010.2	cyclin, putative, expressed	cellular_component	GO:0005634-nucleus	0.78	2.47	1.89	2.21	-1.62
LOC_Os07g37010.1	cyclin, putative, expressed	cellular_component	GO:0005634-nucleus	0.78	2.47	1.89	2.21	-1.62
		biological_process	GO:0007049-cell cycle, GO:0051301-cell division
LOC_Os07g37320.1	transporter family protein, putative, expressed	molecular_function	GO:0005215-transporter activity, GO:0022891-substrate-specific transmembrane transporter activity, GO:0008506-sucrose:hydrogen symporter activity, GO:0015145-monosaccharide transmembrane transporter activity	3.16	4.92	5.43	3.33	-1.91
		cellular_component	GO:0016020-membrane, GO:0016021-integral to membrane, GO:0005886-plasma membrane, GO:0005634-nucleus, GO:0005773-vacuole
		biological_process	GO:0006810-transport, GO:0055085-transmembrane transport, GO:0009624-response to nematode
LOC_Os07g37700.1	expressed protein	-	-	2.46	3.87	1.92	2.74	1.32
LOC_Os07g39360.1	transporter family protein, putative, expressed	molecular_function	GO:0005215-transporter activity, GO:0022891-substrate-specific transmembrane transporter activity, GO:0015145-monosaccharide transmembrane transporter activity, GO:0005365-myo-inositol transmembrane transporter activity, GO:0015148-D-xylose transmembrane transporter activity, GO:0015168-glycerol transmembrane transporter activity, GO:0015575-mannitol transmembrane transporter activity, GO:0015576…	4.01	5.41	7.6	6.12	2.97
		cellular_component	GO:0016020-membrane, GO:0016021-integral to membrane, GO:0005886-plasma membrane
		biological_process	GO:0006810-transport, GO:0055085-transmembrane transport, GO:0015749-monosaccharide transport
LOC_Os07g41200.1	expressed protein	-	-	1.18	2.35	1.8	-0.42	-3.75
LOC_Os07g42960.2	phospho-2-dehydro-3-deoxyheptonate aldolase, chloroplast precursor, putative, expressed	molecular_function	GO:0003849-3-deoxy-7-phosphoheptulonate synthase activity	1.99	1.75	2.07	3.24	-1.72
		biological_process	GO:0009073-aromatic amino acid family biosynthetic process
LOC_Os07g42960.1	phospho-2-dehydro-3-deoxyheptonate aldolase, chloroplast precursor, putative, expressed	molecular_function	GO:0003849-3-deoxy-7-phosphoheptulonate synthase activity, GO:0016740-transferase activity	1.99	1.75	2.07	3.24	-1.72
		cellular_component	GO:0009507-chloroplast, GO:0009536-plastid, GO:0016020-membrane
		biological_process	GO:0009073-aromatic amino acid family biosynthetic process, GO:0008652-cellular amino acid biosynthetic process, GO:0009611-response to wounding, GO:0009617-response to bacterium, GO:0009423-chorismate biosynthetic process
LOC_Os07g48630.1	ethylene-insensitive 3, putative, expressed	molecular_function	GO:0003677-DNA binding	0.91	1.76	2.01	1.01	-0.86
		cellular_component	GO:0005634-nucleus
		biological_process	GO:0009723-response to ethylene stimulus, GO:0042742-defense response to bacterium
LOC_Os07g48630.2	ethylene-insensitive 3, putative, expressed	cellular_component	GO:0005634-nucleus	0.91	1.76	2.01	1.01	-0.86
LOC_Os08g01160.1	membrane associated DUF588 domain containing protein, putative, expressed	cellular_component	GO:0016020-membrane, GO:0016021-integral to membrane	2.91	4.48	4.31	2.95	Not express
LOC_Os08g01630.1	DNA repair metallo-beta-lactamase, putative, expressed	molecular_function	GO:0016874-ligase activity	5.41	5.75	7.7	8.36	0.35
LOC_Os08g03880.1	retrotransposon protein, putative, unclassified, expressed	molecular_function	GO:0003676-nucleic acid binding, GO:0003677-DNA binding, GO:0008270-zinc ion binding, GO:0046872-metal ion binding	0.93	2.75	6.78	9.54	-0.19
		biological_process	GO:0015074-DNA integration
LOC_Os08g06010.1	transporter, major facilitator family, putative, expressed	-	-	1.12	2.56	3.58	2.52	-0.4
LOC_Os08g06659.1	expressed protein	-	-	2.47	5.83	9.09	9.28	1.49
LOC_Os08g07080.1	terpene synthase, putative, expressed	molecular_function	GO:0000287-magnesium ion binding, GO:0016829-lyase activity	4.97	3.91	2.38	0.79	6.6
		biological_process	GO:0008152-metabolic process
LOC_Os08g07550.1	hAT dimerisation domain-containing protein, putative, expressed	molecular_function	GO:0046983-protein dimerization activity	4.91	5.56	5.82	7.75	Not express
LOC_Os08g17160.1	plastocyanin-like domain containing protein, putative, expressed	molecular_function	GO:0005507-copper ion binding, GO:0009055-electron carrier activity	3.02	4.72	3.37	-0.09	-3.72
LOC_Os08g33430.1	formin, putative, expressed	molecular_function	GO:0003779-actin binding	2.9	5.64	7.87	9.63	Not express
		cellular_component	GO:0016020-membrane, GO:0016021-integral to membrane
		biological_process	GO:0016043-cellular component organization, GO:0030036-actin cytoskeleton organization
LOC_Os08g34580.2	trehalose-6-phosphate synthase, putative, expressed	molecular_function	GO:0003824-catalytic activity	1.19	2.4	3.16	2.56	2.58
		biological_process	GO:0005992-trehalose biosynthetic process
LOC_Os08g34580.1	trehalose-6-phosphate synthase, putative, expressed	molecular_function	GO:0003824-catalytic activity	1.19	2.4	3.16	2.56	2.58
		cellular_component	GO:0005739-mitochondrion
		biological_process	GO:0005992-trehalose biosynthetic process, GO:0008152-metabolic process
LOC_Os08g35110.1	OsSAUR33 - Auxin-responsive SAUR gene family member, expressed	molecular_function	GO:0005516-calmodulin binding	2.58	4.07	3.97	2.73	-2.12
		cellular_component	GO:0005739-mitochondrion
		biological_process	GO:0009734-auxin mediated signaling pathway, GO:0050896-response to stimulus
LOC_Os08g35160.2	heat shock protein DnaJ, putative, expressed	molecular_function	GO:0031072-heat shock protein binding	3.42	5.55	5.97	5.21	0.05
LOC_Os08g35160.3	heat shock protein DnaJ, putative, expressed	molecular_function	GO:0031072-heat shock protein binding	3.42	5.55	5.97	5.21	0.05
LOC_Os08g35160.1	heat shock protein DnaJ, putative, expressed	molecular_function	GO:0031072-heat shock protein binding	3.42	5.55	5.97	5.21	0.05
LOC_Os08g35420.1	photosynthetic reaction center protein, putative, expressed	molecular_function	GO:0005506-iron ion binding, GO:0009055-electron carrier activity, GO:0045156-electron transporter, transferring electrons within the cyclic electron transport pathway of photosynthesis activity, GO:0046872-metal ion binding, GO:0005164-tumor necrosis factor receptor binding	1.98	2.27	2.79	5.25	-0.06
		cellular_component	GO:0009507-chloroplast, GO:0009523-photosystem II, GO:0009536-plastid, GO:0009579-thylakoid, GO:0016020-membrane, GO:0016021-integral to membrane, GO:0030076-light-harvesting complex, GO:0030077-plasma membrane light-harvesting complex
		biological_process	GO:0006810-transport, GO:0009635-response to herbicide, GO:0009772-photosynthetic electron transport in photosystem II, GO:0015979-photosynthesis, GO:0019684-photosynthesis, light reaction, GO:0022900-electron transport chain, GO:0055114-oxidation-reduction process, GO:0006955-immune response
LOC_Os08g36910.1	alpha-amylase precursor, putative, expressed	molecular_function	GO:0003824-catalytic activity, GO:0004556-alpha-amylase activity, GO:0005509-calcium ion binding, GO:0043169-cation binding, GO:0016787-hydrolase activity, GO:0016798-hydrolase activity, acting on glycosyl bonds, GO:0046872-metal ion binding	5.01	5.19	7.57	5.59	0.62
		cellular_component	GO:0005575-cellular_component, GO:0048046-apoplast
		biological_process	GO:0005975-carbohydrate metabolic process, GO:0005983-starch catabolic process, GO:0005987-sucrose catabolic process, GO:0008152-metabolic process, GO:0009737-response to abscisic acid stimulus, GO:0009739-response to gibberellin stimulus
LOC_Os08g36910.2	alpha-amylase precursor, putative, expressed	molecular_function	GO:0003824-catalytic activity, GO:0004556-alpha-amylase activity, GO:0005509-calcium ion binding, GO:0043169-cation binding	5.01	5.19	7.57	5.59	0.62
		biological_process	GO:0005975-carbohydrate metabolic process
LOC_Os08g36910.3	alpha-amylase precursor, putative, expressed	molecular_function	GO:0003824-catalytic activity, GO:0043169-cation binding, GO:0004556-alpha-amylase activity, GO:0005509-calcium ion binding	5.01	5.19	7.57	5.59	0.62
		biological_process	GO:0005975-carbohydrate metabolic process
LOC_Os08g39730.1	cytochrome P450, putative, expressed	molecular_function	GO:0004497-monooxygenase activity, GO:0005506-iron ion binding, GO:0009055-electron carrier activity, GO:0016491-oxidoreductase activity, GO:0020037-heme binding, GO:0046872-metal ion binding	2.2	3.2	0.15	-0.85	10.31
		biological_process	GO:0055114-oxidation-reduction process
LOC_Os08g39850.3	lipoxygenase, chloroplast precursor, putative, expressed	molecular_function	GO:0046872-metal ion binding	3.94	1.28	2.71	1.32	0.09
LOC_Os08g39850.1	lipoxygenase, chloroplast precursor, putative, expressed	molecular_function	GO:0005506-iron ion binding, GO:0009055-electron carrier activity, GO:0016165-lipoxygenase activity, GO:0016491-oxidoreductase activity, GO:0016702-oxidoreductase activity, acting on single donors with incorporation of molecular oxygen, incorporation of two atoms of oxygen, GO:0046872-metal ion binding	3.94	1.28	2.71	1.32	0.09
		cellular_component	GO:0009507-chloroplast, GO:0009536-plastid
		biological_process	GO:0006633-fatty acid biosynthetic process, GO:0008610-lipid biosynthetic process, GO:0031408-oxylipin biosynthetic process, GO:0055114-oxidation-reduction process
LOC_Os08g39850.4	lipoxygenase, chloroplast precursor, putative, expressed	molecular_function	GO:0016702-oxidoreductase activity, acting on single donors with incorporation of molecular oxygen, incorporation of two atoms of oxygen, GO:0046872-metal ion binding, GO:0005506-iron ion binding, GO:0009055-electron carrier activity, GO:0016165-lipoxygenase activity, GO:0016491-oxidoreductase activity	3.94	1.28	2.71	1.32	0.09
		biological_process	GO:0006633-fatty acid biosynthetic process, GO:0008610-lipid biosynthetic process, GO:0031408-oxylipin biosynthetic process, GO:0055114-oxidation-reduction process
LOC_Os08g39850.2	lipoxygenase, chloroplast precursor, putative, expressed	molecular_function	GO:0016702-oxidoreductase activity, acting on single donors with incorporation of molecular oxygen, incorporation of two atoms of oxygen, GO:0046872-metal ion binding, GO:0005506-iron ion binding, GO:0009055-electron carrier activity, GO:0016165-lipoxygenase activity, GO:0016491-oxidoreductase activity	3.94	1.28	2.71	1.32	0.09
		biological_process	GO:0006633-fatty acid biosynthetic process, GO:0008610-lipid biosynthetic process, GO:0031408-oxylipin biosynthetic process, GO:0055114-oxidation-reduction process
LOC_Os08g40170.1	cyclin-dependent kinase B2-1, putative, expressed	molecular_function	GO:0000166-nucleotide binding, GO:0004672-protein kinase activity, GO:0004674-protein serine/threonine kinase activity, GO:0005524-ATP binding, GO:0004693-cyclin-dependent protein kinase activity, GO:0008353-RNA polymerase II carboxy-terminal domain kinase activity, GO:0016301-kinase activity, GO:0016740-transferase activity, GO:0004713-protein tyrosine kinase activity	-0.17	2.74	3.9	5.11	0.12
		cellular_component	GO:0005634-nucleus, GO:0005737-cytoplasm, GO:0005819-spindle, GO:0005856-cytoskeleton, GO:0009524-phragmoplast, GO:0000307-cyclin-dependent protein kinase holoenzyme complex
		biological_process	GO:0006468-protein phosphorylation, GO:0007049-cell cycle, GO:0007067-mitosis, GO:0051301-cell division, GO:0009934-regulation of meristem structural organization, GO:0010389-regulation of G2/M transition of mitotic cell cycle, GO:0009755-hormone-mediated signaling pathway, GO:0016572-histone phosphorylation
LOC_Os08g40170.2	cyclin-dependent kinase B2-1, putative, expressed	molecular_function	GO:0004713-protein tyrosine kinase activity, GO:0005524-ATP binding, GO:0004674-protein serine/threonine kinase activity, GO:0004672-protein kinase activity	-0.17	2.74	3.9	5.11	0.12
		biological_process	GO:0006468-protein phosphorylation
LOC_Os08g42550.2	AP2 domain containing protein, expressed	molecular_function	GO:0003677-DNA binding, GO:0003700-sequence-specific DNA binding transcription factor activity	1.61	1.56	2.09	1.36	1.39
		cellular_component	GO:0005634-nucleus
		biological_process	GO:0006355-regulation of transcription, DNA-dependent
LOC_Os08g42550.5	AP2 domain containing protein, expressed	molecular_function	GO:0003677-DNA binding, GO:0003700-sequence-specific DNA binding transcription factor activity	1.61	1.56	2.09	1.36	1.39
		cellular_component	GO:0005634-nucleus
		biological_process	GO:0006355-regulation of transcription, DNA-dependent
LOC_Os08g42550.3	AP2 domain containing protein, expressed	molecular_function	GO:0003677-DNA binding, GO:0003700-sequence-specific DNA binding transcription factor activity	1.61	1.56	2.09	1.36	1.39
		cellular_component	GO:0005634-nucleus
		biological_process	GO:0006355-regulation of transcription, DNA-dependent
LOC_Os08g42550.4	AP2 domain containing protein, expressed	molecular_function	GO:0003677-DNA binding, GO:0003700-sequence-specific DNA binding transcription factor activity	1.61	1.56	2.09	1.36	1.39
		cellular_component	GO:0005634-nucleus
		biological_process	GO:0006355-regulation of transcription, DNA-dependent
LOC_Os08g42550.6	AP2 domain containing protein, expressed	molecular_function	GO:0003677-DNA binding, GO:0003700-sequence-specific DNA binding transcription factor activity	1.61	1.56	2.09	1.36	1.39
		cellular_component	GO:0005634-nucleus
		biological_process	GO:0006355-regulation of transcription, DNA-dependent
LOC_Os08g42550.1	AP2 domain containing protein, expressed	molecular_function	GO:0003677-DNA binding, GO:0003700-sequence-specific DNA binding transcription factor activity	1.61	1.56	2.09	1.36	1.39
		cellular_component	GO:0005634-nucleus
		biological_process	GO:0006355-regulation of transcription, DNA-dependent
LOC_Os08g43960.1	carrier, putative, expressed	-	-	2.53	4.95	3.76	3.95	0.34
LOC_Os08g44360.1	male sterility protein 2, putative, expressed	molecular_function	GO:0003824-catalytic activity, GO:0005488-binding, GO:0016491-oxidoreductase activity	4.07	3.84	5.1	4.61	4.17
		biological_process	GO:0008152-metabolic process
LOC_Os08g01670.1	invertase/pectin methylesterase inhibitor family protein, putative, expressed	molecular_function	GO:0004857-enzyme inhibitor activity, GO:0030599-pectinesterase activity, GO:0050825-ice binding	0.95	2.36	2.2	-0.77	-2.62
		biological_process	GO:0042309-homoiothermy, GO:0050826-response to freezing
LOC_Os08g06344.1	transposon protein, putative, CACTA, En/Spm sub-class, expressed	molecular_function	GO:0000166-nucleotide binding, GO:0003676-nucleic acid binding, GO:0004386-helicase activity, GO:0005524-ATP binding, GO:0008026-ATP-dependent helicase activity, GO:0016787-hydrolase activity, GO:0003723-RNA binding, GO:0005245-voltage-gated calcium channel activity	1.07	1.36	2.37	4.24	-0.93
		cellular_component	GO:0016021-integral to membrane
		biological_process	GO:0006816-calcium ion transport
LOC_Os08g06344.2	transposon protein, putative, CACTA, En/Spm sub-class, expressed	molecular_function	GO:0000166-nucleotide binding, GO:0003676-nucleic acid binding, GO:0004386-helicase activity, GO:0005524-ATP binding, GO:0008026-ATP-dependent helicase activity, GO:0016787-hydrolase activity, GO:0003723-RNA binding, GO:0005245-voltage-gated calcium channel activity	1.07	1.36	2.37	4.24	-0.93
		cellular_component	GO:0016021-integral to membrane
		biological_process	GO:0006816-calcium ion transport
LOC_Os08g06344.3	transposon protein, putative, CACTA, En/Spm sub-class, expressed	molecular_function	GO:0000166-nucleotide binding, GO:0003676-nucleic acid binding, GO:0004386-helicase activity, GO:0005524-ATP binding, GO:0008026-ATP-dependent helicase activity, GO:0016787-hydrolase activity, GO:0003723-RNA binding, GO:0005245-voltage-gated calcium channel activity	1.07	1.36	2.37	4.24	-0.93
		cellular_component	GO:0016021-integral to membrane
		biological_process	GO:0006816-calcium ion transport
LOC_Os08g08700.1	ubiquitin family protein, putative, expressed	-	-	3.81	5	5.93	5.09	-0.55
LOC_Os08g12950.1	transposon protein, putative, Pong sub-class, expressed	-	-	5.74	5.6	7.39	7.36	0.35
LOC_Os08g31980.1	trehalose-6-phosphate synthase, putative, expressed	molecular_function	GO:0003824-catalytic activity	2.01	4.07	5.3	3.24	2.12
		biological_process	GO:0005992-trehalose biosynthetic process, GO:0008152-metabolic process
LOC_Os08g34470.1	expressed protein	-	-	4.46	4.79	5.54	5.04	Not express
LOC_Os08g35760.1	Cupin domain containing protein, expressed	molecular_function	GO:0030145-manganese ion binding, GO:0045735-nutrient reservoir activity, GO:0046872-metal ion binding	3.87	4.4	3.56	0.96	0.75
		cellular_component	GO:0048046-apoplast, GO:0005576-extracellular region
LOC_Os08g37840.1	phosphate-induced protein 1 conserved region domain containing protein, expressed	-	-	1.61	2.94	1.62	-1.58	-1.29
LOC_Os08g38910.4	caffeoyl-CoA O-methyltransferase, putative, expressed	molecular_function	GO:0008168-methyltransferase activity, GO:0008171-O-methyltransferase activity, GO:0016740-transferase activity	0.8	1.81	1.85	0.07	-1.01
LOC_Os08g38910.2	caffeoyl-CoA O-methyltransferase, putative, expressed	molecular_function	GO:0008171-O-methyltransferase activity	0.8	1.81	1.85	0.07	-1.01
LOC_Os08g38910.3	caffeoyl-CoA O-methyltransferase, putative, expressed	molecular_function	GO:0008168-methyltransferase activity, GO:0008171-O-methyltransferase activity, GO:0016740-transferase activity	0.8	1.81	1.85	0.07	-1.01
LOC_Os08g38910.1	caffeoyl-CoA O-methyltransferase, putative, expressed	molecular_function	GO:0008171-O-methyltransferase activity, GO:0008168-methyltransferase activity, GO:0016740-transferase activity	0.8	1.81	1.85	0.07	-1.01
LOC_Os08g39710.1	retrotransposon protein, putative, unclassified, expressed	molecular_function	GO:0003677-DNA binding, GO:0003676-nucleic acid binding	3.37	4.8	5.52	6.19	Not express
		biological_process	GO:0015074-DNA integration
LOC_Os08g42320.1	expressed protein	-	-	3.24	3.21	3.79	2.6	Not express
LOC_Os08g43150.1	expressed protein	-	-	1.97	2.68	3.52	3.8	-2.69
LOC_Os08g43550.1	MYB family transcription factor, putative, expressed	molecular_function	GO:0003677-DNA binding	0.2	1.78	1.59	0.82	3.27
		cellular_component	GO:0005634-nucleus
		biological_process	GO:0010224-response to UV-B, GO:0009751-response to salicylic acid stimulus, GO:0009753-response to jasmonic acid stimulus
LOC_Os08g44860.1	aminopeptidase, putative, expressed	molecular_function	GO:0008237-metallopeptidase activity, GO:0008270-zinc ion binding, GO:0015238-drug transmembrane transporter activity, GO:0015297-antiporter activity	0.5	0.76	0.67	0.28	1.14
		cellular_component	GO:0016020-membrane, GO:0048046-apoplast, GO:0005773-vacuole, GO:0005886-plasma membrane, GO:0009507-chloroplast, GO:0009570-chloroplast stroma, GO:0009941-chloroplast envelope
		biological_process	GO:0006508-proteolysis, GO:0006855-drug transmembrane transport, GO:0046686-response to cadmium ion
LOC_Os08g44860.2	aminopeptidase, putative, expressed	molecular_function	GO:0008237-metallopeptidase activity, GO:0008270-zinc ion binding, GO:0015238-drug transmembrane transporter activity, GO:0015297-antiporter activity	0.5	0.76	0.67	0.28	1.14
		cellular_component	GO:0016020-membrane
		biological_process	GO:0006508-proteolysis, GO:0006855-drug transmembrane transport
LOC_Os08g44860.3	aminopeptidase, putative, expressed	molecular_function	GO:0008237-metallopeptidase activity, GO:0008270-zinc ion binding, GO:0015238-drug transmembrane transporter activity, GO:0015297-antiporter activity	0.5	0.76	0.67	0.28	1.14
		cellular_component	GO:0016020-membrane
		biological_process	GO:0006508-proteolysis, GO:0006855-drug transmembrane transport
LOC_Os08g44860.4	aminopeptidase, putative, expressed	molecular_function	GO:0008237-metallopeptidase activity, GO:0008270-zinc ion binding	0.5	0.76	0.67	0.28	1.14
		biological_process	GO:0006508-proteolysis
LOC_Os08g44860.5	aminopeptidase, putative, expressed	molecular_function	GO:0008237-metallopeptidase activity, GO:0008270-zinc ion binding	0.5	0.76	0.67	0.28	1.14
		biological_process	GO:0006508-proteolysis
LOC_Os08g44860.6	aminopeptidase, putative, expressed	molecular_function	GO:0008237-metallopeptidase activity, GO:0008270-zinc ion binding	0.5	0.76	0.67	0.28	1.14
		biological_process	GO:0006508-proteolysis
LOC_Os08g44860.7	aminopeptidase, putative, expressed	molecular_function	GO:0008237-metallopeptidase activity, GO:0008270-zinc ion binding	0.5	0.76	0.67	0.28	1.14
		biological_process	GO:0006508-proteolysis
LOC_Os08g44860.8	aminopeptidase, putative, expressed	molecular_function	GO:0008237-metallopeptidase activity, GO:0008270-zinc ion binding	0.5	0.76	0.67	0.28	1.14
		biological_process	GO:0006508-proteolysis
LOC_Os09g02770.2	translation initiation factor IF-2, putative, expressed	-	-	2.12	4.91	3.81	3.23	0.74
LOC_Os09g02770.1	translation initiation factor IF-2, putative, expressed	-	-	2.12	4.91	3.81	3.23	0.74
LOC_Os09g06634.1	transposon protein, putative, Pong sub-class, expressed	-	-	1.46	1.94	1.68	0.5	0.01
LOC_Os09g06634.2	transposon protein, putative, Pong sub-class, expressed	-	-	1.46	1.94	1.68	0.5	0.01
LOC_Os09g06770.1	RING finger protein, putative, expressed	molecular_function	GO:0005515-protein binding, GO:0008270-zinc ion binding, GO:0046872-metal ion binding	2.53	5.2	3.14	0.81	2.31
LOC_Os09g15250.1	retrotransposon protein, putative, unclassified, expressed	molecular_function	GO:0003676-nucleic acid binding, GO:0003677-DNA binding	2.76	3.93	4.28	3.07	0.95
		biological_process	GO:0015074-DNA integration
LOC_Os09g19970.1	expressed protein	molecular_function	GO:0005198-structural molecule activity	4.05	4.15	6.06	6.46	3
		cellular_component	GO:0015629-actin cytoskeleton
		biological_process	GO:0007155-cell adhesion
LOC_Os09g20000.1	heavy metal-associated domain containing protein, expressed	molecular_function	GO:0046872-metal ion binding	2.4	4.29	5.01	5.52	0.89
		biological_process	GO:0030001-metal ion transport
LOC_Os09g27040.1	GEX1, putative, expressed	molecular_function	GO:0004871-signal transducer activity	0.61	2.66	4.58	5.95	2.1
		cellular_component	GO:0016020-membrane
		biological_process	GO:0006935-chemotaxis, GO:0007165-signal transduction
LOC_Os09g27660.11	OsFBO21 - F-box and other domain containing protein, expressed	-	-	0.75	1.15	0.95	-0.98	0.92
LOC_Os09g27660.10	OsFBO21 - F-box and other domain containing protein, expressed	molecular_function	GO:0005543-phospholipid binding	0.75	1.15	0.95	-0.98	0.92
LOC_Os09g27660.2	OsFBO21 - F-box and other domain containing protein, expressed	molecular_function	GO:0005543-phospholipid binding	0.75	1.15	0.95	-0.98	0.92
LOC_Os09g27660.3	OsFBO21 - F-box and other domain containing protein, expressed	molecular_function	GO:0005543-phospholipid binding	0.75	1.15	0.95	-0.98	0.92
LOC_Os09g27660.4	OsFBO21 - F-box and other domain containing protein, expressed	molecular_function	GO:0005543-phospholipid binding	0.75	1.15	0.95	-0.98	0.92
		biological_process	GO:0008152-metabolic process
LOC_Os09g27660.5	OsFBO21 - F-box and other domain containing protein, expressed	molecular_function	GO:0005543-phospholipid binding	0.75	1.15	0.95	-0.98	0.92
LOC_Os09g27660.6	OsFBO21 - F-box and other domain containing protein, expressed	molecular_function	GO:0005543-phospholipid binding	0.75	1.15	0.95	-0.98	0.92
LOC_Os09g27660.7	OsFBO21 - F-box and other domain containing protein, expressed	molecular_function	GO:0005543-phospholipid binding	0.75	1.15	0.95	-0.98	0.92
LOC_Os09g27660.8	OsFBO21 - F-box and other domain containing protein, expressed	molecular_function	GO:0005543-phospholipid binding	0.75	1.15	0.95	-0.98	0.92
LOC_Os09g27660.1	OsFBO21 - F-box and other domain containing protein, expressed	molecular_function	GO:0005543-phospholipid binding	0.75	1.15	0.95	-0.98	0.92
LOC_Os09g27660.9	OsFBO21 - F-box and other domain containing protein, expressed	molecular_function	GO:0005543-phospholipid binding	0.75	1.15	0.95	-0.98	0.92
LOC_Os09g29480.2	2-aminoethanethiol dioxygenase, putative, expressed	molecular_function	GO:0047800-cysteamine dioxygenase activity	6.81	7.72	9.59	8.34	1.93
		biological_process	GO:0055114-oxidation-reduction process
LOC_Os09g29480.1	2-aminoethanethiol dioxygenase, putative, expressed	molecular_function	GO:0047800-cysteamine dioxygenase activity	6.81	7.72	9.59	8.34	1.93
		biological_process	GO:0055114-oxidation-reduction process
LOC_Os09g29480.3	2-aminoethanethiol dioxygenase, putative, expressed	molecular_function	GO:0047800-cysteamine dioxygenase activity	6.81	7.72	9.59	8.34	1.93
		biological_process	GO:0055114-oxidation-reduction process
LOC_Os09g34230.1	UDP-glucoronosyl/UDP-glucosyl transferase, putative, expressed	molecular_function	GO:0016758-transferase activity, transferring hexosyl groups, GO:0035251-UDP-glucosyltransferase activity, GO:0052639-salicylic acid glucosyltransferase (ester-forming) activity, GO:0052640-salicylic acid glucosyltransferase (glucoside-forming) activity, GO:0052641-benzoic acid glucosyltransferase activity, GO:0080002-UDP-glucose:4-aminobenzoate acylglucosyltransferase activity, GO:0080044-querce…	3.18	2.8	5.45	7.31	5.01
		biological_process	GO:0008152-metabolic process, GO:0009696-salicylic acid metabolic process, GO:0018874-benzoate metabolic process, GO:0046482-para-aminobenzoic acid metabolic process, GO:0080167-response to karrikin, GO:0010016-shoot morphogenesis, GO:0080024-indolebutyric acid metabolic process, GO:0042631-cellular response to water deprivation, GO:0071215-cellular response to abscisic acid stimulus, GO:0070301-…
LOC_Os09g36110.1	OsSub59 - Putative Subtilisin homologue, expressed	molecular_function	GO:0004252-serine-type endopeptidase activity, GO:0042802-identical protein binding	3.73	3.65	3.32	4.18	2.57
		biological_process	GO:0006508-proteolysis, GO:0043086-negative regulation of catalytic activity
LOC_Os09g39760.1	pectinesterase, putative, expressed	molecular_function	GO:0008270-zinc ion binding, GO:0016787-hydrolase activity, GO:0030599-pectinesterase activity, GO:0045330-aspartyl esterase activity	3.25	3.26	5.5	5.73	-0.14
		cellular_component	GO:0005618-cell wall, GO:0005622-intracellular
		biological_process	GO:0042545-cell wall modification
LOC_Os09g04160.2	expressed protein	molecular_function	GO:0016820-hydrolase activity, acting on acid anhydrides, catalyzing transmembrane movement of substances	2.02	2.07	2.89	1.64	2.75
		cellular_component	GO:0033178-proton-transporting two-sector ATPase complex, catalytic domain
		biological_process	GO:0015986-ATP synthesis coupled proton transport
LOC_Os09g04160.1	expressed protein	molecular_function	GO:0016820-hydrolase activity, acting on acid anhydrides, catalyzing transmembrane movement of substances	2.02	2.07	2.89	1.64	2.75
		cellular_component	GO:0033178-proton-transporting two-sector ATPase complex, catalytic domain
		biological_process	GO:0015986-ATP synthesis coupled proton transport
LOC_Os09g06260.1	retrotransposon protein, putative, Ty3-gypsy subclass, expressed	molecular_function	GO:0003677-DNA binding, GO:0003676-nucleic acid binding	1.2	3.56	3.59	4.07	0.61
		biological_process	GO:0015074-DNA integration
LOC_Os09g11480.1	AP2 domain containing protein, expressed	molecular_function	GO:0003677-DNA binding, GO:0003700-sequence-specific DNA binding transcription factor activity	1.13	2.52	2.96	1.82	2.16
		cellular_component	GO:0005634-nucleus
		biological_process	GO:0006355-regulation of transcription, DNA-dependent
LOC_Os09g11480.2	AP2 domain containing protein, expressed	molecular_function	GO:0003700-sequence-specific DNA binding transcription factor activity, GO:0003677-DNA binding	1.13	2.52	2.96	1.82	2.16
		biological_process	GO:0006355-regulation of transcription, DNA-dependent
LOC_Os09g31438.1	OsSPL17 - SBP-box gene family member, expressed	molecular_function	GO:0003677-DNA binding, GO:0008270-zinc ion binding, GO:0046872-metal ion binding, GO:0050825-ice binding	2.32	2.79	1.46	0.2	Not express
		cellular_component	GO:0005634-nucleus
		biological_process	GO:0042309-homoiothermy, GO:0050826-response to freezing
LOC_Os09g32230.1	vignain precursor, putative, expressed	molecular_function	GO:0004197-cysteine-type endopeptidase activity, GO:0008234-cysteine-type peptidase activity, GO:0008233-peptidase activity, GO:0016787-hydrolase activity, GO:0004181-metallocarboxypeptidase activity, GO:0008270-zinc ion binding	2.66	3.88	4.55	4.96	Not express
		biological_process	GO:0006508-proteolysis
LOC_Os09g32290.1	FAD dependent oxidoreductase domain containing protein, expressed	-	-	2.26	3.13	2.95	2.86	1.6
LOC_Os09g32290.2	FAD dependent oxidoreductase domain containing protein, expressed	molecular_function	GO:0016491-oxidoreductase activity	2.26	3.13	2.95	2.86	1.6
		biological_process	GO:0008152-metabolic process
LOC_Os09g32330.1	expressed protein	molecular_function	GO:0050825-ice binding	1.71	3	3.81	3.1	1.3
		biological_process	GO:0042309-homoiothermy, GO:0050826-response to freezing
LOC_Os09g34290.1	transposon protein, putative, CACTA, En/Spm sub-class, expressed	-	-	3.59	4.23	5.15	5.75	1.38
LOC_Os09g35010.1	dehydration-responsive element-binding protein, putative, expressed	molecular_function	GO:0003677-DNA binding, GO:0003700-sequence-specific DNA binding transcription factor activity	3.58	3.87	2.48	-0.08	-3.13
		cellular_component	GO:0005634-nucleus
		biological_process	GO:0006355-regulation of transcription, DNA-dependent, GO:0006950-response to stress
LOC_Os09g35030.1	dehydration-responsive element-binding protein, putative, expressed	molecular_function	GO:0003677-DNA binding, GO:0003700-sequence-specific DNA binding transcription factor activity	3.61	3.04	2.19	0.24	-1.13
		cellular_component	GO:0005634-nucleus
		biological_process	GO:0006355-regulation of transcription, DNA-dependent, GO:0006950-response to stress
LOC_Os09g35600.1	MATE domain containing protein, expressed	molecular_function	GO:0015238-drug transmembrane transporter activity, GO:0015297-antiporter activity, GO:0005351-sugar:hydrogen symporter activity	4.08	3.59	2.06	-1.85	-0.14
		cellular_component	GO:0016020-membrane
		biological_process	GO:0006855-drug transmembrane transport, GO:0009401-phosphoenolpyruvate-dependent sugar phosphotransferase system
LOC_Os09g35980.1	expressed protein	-	-	1.17	2.52	1.85	2.13	-1.38
LOC_Os09g35980.2	expressed protein	-	-	1.17	2.52	1.85	2.13	-1.38
LOC_Os09g36220.1	response regulator receiver domain containing protein, expressed	molecular_function	GO:0000156-two-component response regulator activity	-0.17	2.15	3.63	4.9	1.02
		cellular_component	GO:0005634-nucleus
		biological_process	GO:0000160-two-component signal transduction system (phosphorelay), GO:0006355-regulation of transcription, DNA-dependent, GO:0048511-rhythmic process
LOC_Os09g36220.2	response regulator receiver domain containing protein, expressed	molecular_function	GO:0000156-two-component response regulator activity	-0.17	2.15	3.63	4.9	1.02
		cellular_component	GO:0005634-nucleus
		biological_process	GO:0000160-two-component signal transduction system (phosphorelay), GO:0006355-regulation of transcription, DNA-dependent, GO:0048511-rhythmic process
LOC_Os09g36730.1	MYB family transcription factor, putative, expressed	molecular_function	GO:0003677-DNA binding	2.26	2.53	3.26	0.2	0.94
		cellular_component	GO:0005634-nucleus
		biological_process	GO:0010224-response to UV-B, GO:0009751-response to salicylic acid stimulus, GO:0009753-response to jasmonic acid stimulus
LOC_Os09g37330.1	OsSAUR39 - Auxin-responsive SAUR gene family member, expressed	-	-	1.91	2.47	1.39	-1.84	2.57
LOC_Os09g37480.1	OsSAUR53 - Auxin-responsive SAUR gene family member, expressed	molecular_function	GO:0005516-calmodulin binding	1.67	2.85	3.32	2.89	-1.05
		cellular_component	GO:0005739-mitochondrion
		biological_process	GO:0009734-auxin mediated signaling pathway, GO:0050896-response to stimulus
LOC_Os09g38100.1	phosphate carrier protein, mitochondrial precursor, putative, expressed	molecular_function	GO:0005488-binding, GO:0005215-transporter activity	1.87	2.85	3.75	4.64	-1.11
		cellular_component	GO:0016020-membrane, GO:0016021-integral to membrane, GO:0005743-mitochondrial inner membrane
		biological_process	GO:0006810-transport
LOC_Os09g38110.1	RING-H2 finger protein, putative, expressed	molecular_function	GO:0005515-protein binding, GO:0008270-zinc ion binding, GO:0046872-metal ion binding	1.31	3.27	2.59	1.52	4.55
LOC_Os09g38660.1	expressed protein	-	-	1.4	3.32	3.14	1.63	0.39
LOC_Os09g38784.1	retrotransposon protein, putative, unclassified, expressed	molecular_function	GO:0015054-gastrin receptor activity, GO:0005199-structural constituent of cell wall	0.94	3.77	4.02	5.93	-1.24
		cellular_component	GO:0016021-integral to membrane
		biological_process	GO:0007186-G-protein coupled receptor signaling pathway
LOC_Os09g38930.1	expressed protein	-	-	Not express	7.03	7.07	6.52	6.25
LOC_Os09g39530.1	Cupin domain containing protein, expressed	molecular_function	GO:0030145-manganese ion binding, GO:0045735-nutrient reservoir activity, GO:0046872-metal ion binding	6.65	6.26	6.39	5.76	Not express
		cellular_component	GO:0048046-apoplast, GO:0005576-extracellular region
LOC_Os01g04010.1	expressed protein	-	-	-4.38	-4.68	-4.04	-5.46	0.93
LOC_Os01g04230.1	inactive receptor kinase At2g26730 precursor, putative, expressed	molecular_function	GO:0004713-protein tyrosine kinase activity, GO:0005524-ATP binding, GO:0005515-protein binding, GO:0004674-protein serine/threonine kinase activity	-3.76	-3.25	-4.32	Not express	-3.62
		biological_process	GO:0006468-protein phosphorylation
LOC_Os01g04710.1	aspartic proteinase, putative, expressed	molecular_function	GO:0004190-aspartic-type endopeptidase activity, GO:0008233-peptidase activity, GO:0016787-hydrolase activity	-2.54	-2.47	-6.54	-4.95	-1.13
		biological_process	GO:0006508-proteolysis
LOC_Os01g04950.3	peptide transporter PTR2, putative, expressed	molecular_function	GO:0005215-transporter activity, GO:0042936-dipeptide transporter activity, GO:0042937-tripeptide transporter activity	-0.77	-1.67	-2.4	-2.97	2.01
		cellular_component	GO:0016020-membrane, GO:0016021-integral to membrane, GO:0005886-plasma membrane
		biological_process	GO:0006810-transport, GO:0006857-oligopeptide transport, GO:0006807-nitrogen compound metabolic process, GO:0042938-dipeptide transport, GO:0042939-tripeptide transport, GO:0009860-pollen tube growth
LOC_Os01g04950.1	peptide transporter PTR2, putative, expressed	molecular_function	GO:0005215-transporter activity	-0.77	-1.67	-2.4	-2.97	2.01
		cellular_component	GO:0016020-membrane, GO:0016021-integral to membrane
		biological_process	GO:0006810-transport, GO:0006857-oligopeptide transport
LOC_Os01g04950.4	peptide transporter PTR2, putative, expressed	molecular_function	GO:0005215-transporter activity	-0.77	-1.67	-2.4	-2.97	2.01
		cellular_component	GO:0016020-membrane
		biological_process	GO:0006857-oligopeptide transport
LOC_Os01g04950.2	peptide transporter PTR2, putative, expressed	molecular_function	GO:0005215-transporter activity	-0.77	-1.67	-2.4	-2.97	2.01
		cellular_component	GO:0016020-membrane, GO:0016021-integral to membrane
		biological_process	GO:0006810-transport, GO:0006857-oligopeptide transport
LOC_Os01g06150.1	expressed protein	-	-	-3.39	-2.57	-4.64	-6.22	-1.93
LOC_Os01g09830.1	OsGrx_A2 - glutaredoxin subgroup III, expressed	molecular_function	GO:0009055-electron carrier activity, GO:0015035-protein disulfide oxidoreductase activity, GO:0005524-ATP binding	-2.41	-2.91	-1.93	-7.19	-2.3
		cellular_component	GO:0005737-cytoplasm
		biological_process	GO:0045454-cell redox homeostasis, GO:0006810-transport, GO:0022900-electron transport chain, GO:0006457-protein folding
LOC_Os01g10460.1	expressed protein	-	-	-3.7	-4.2	Not express	Not express	-1.76
LOC_Os01g11620.1	GDSL-like lipase/acylhydrolase, putative, expressed	molecular_function	GO:0016788-hydrolase activity, acting on ester bonds	-4.32	-2.08	-3.04	-6.15	0.39
		biological_process	GO:0006629-lipid metabolic process
LOC_Os01g11620.2	GDSL-like lipase/acylhydrolase, putative, expressed	molecular_function	GO:0016788-hydrolase activity, acting on ester bonds	-4.32	-2.08	-3.04	-6.15	0.39
		biological_process	GO:0006629-lipid metabolic process
LOC_Os01g12000.1	expressed protein	-	-	-2.96	-4.05	Not express	-5.38	1.39
LOC_Os01g12680.4	C4-dicarboxylate transporter/malic acid transport protein, expressed	cellular_component	GO:0016021-integral to membrane	-2.46	-2.36	-3.65	-4.86	-0.71
LOC_Os01g12680.2	C4-dicarboxylate transporter/malic acid transport protein, expressed	cellular_component	GO:0016021-integral to membrane	-2.46	-2.36	-3.65	-4.86	-0.71
LOC_Os01g12680.1	C4-dicarboxylate transporter/malic acid transport protein, expressed	cellular_component	GO:0016021-integral to membrane, GO:0005886-plasma membrane	-2.46	-2.36	-3.65	-4.86	-0.71
		biological_process	GO:0006873-cellular ion homeostasis
LOC_Os01g12680.3	C4-dicarboxylate transporter/malic acid transport protein, expressed	cellular_component	GO:0016021-integral to membrane	-2.46	-2.36	-3.65	-4.86	-0.71
LOC_Os01g12740.1	cytochrome P450, putative, expressed	molecular_function	GO:0004497-monooxygenase activity, GO:0005506-iron ion binding, GO:0009055-electron carrier activity, GO:0016491-oxidoreductase activity, GO:0020037-heme binding, GO:0046872-metal ion binding	-1.88	-1.6	-2.6	-3.95	-1.34
		biological_process	GO:0055114-oxidation-reduction process
LOC_Os01g13120.1	aquaporin protein, putative, expressed	molecular_function	GO:0005215-transporter activity	-3.03	0.02	-1.23	0.18	-3.33
		cellular_component	GO:0016020-membrane, GO:0016021-integral to membrane, GO:0009705-plant-type vacuole membrane, GO:0042807-central vacuole
		biological_process	GO:0006810-transport
LOC_Os01g13690.1	ligA, putative, expressed	-	-	-1.89	-1.02	-2.49	-4.86	-1
LOC_Os01g13690.2	ligA, putative, expressed	molecular_function	GO:0003824-catalytic activity, GO:0008483-transaminase activity, GO:0016740-transferase activity	-1.89	-1.02	-2.49	-4.86	-1
		biological_process	GO:0008152-metabolic process
LOC_Os01g15470.3	protein kinase, putative, expressed	molecular_function	GO:0000166-nucleotide binding, GO:0004672-protein kinase activity, GO:0004674-protein serine/threonine kinase activity, GO:0005524-ATP binding, GO:0004713-protein tyrosine kinase activity	-1.61	-1.92	-1.61	-1.95	0.66
		biological_process	GO:0006468-protein phosphorylation
LOC_Os01g15470.1	protein kinase, putative, expressed	molecular_function	GO:0000166-nucleotide binding, GO:0004672-protein kinase activity, GO:0004674-protein serine/threonine kinase activity, GO:0005524-ATP binding, GO:0004713-protein tyrosine kinase activity	-1.61	-1.92	-1.61	-1.95	0.66
		biological_process	GO:0006468-protein phosphorylation
LOC_Os01g15470.2	protein kinase, putative, expressed	molecular_function	GO:0000166-nucleotide binding, GO:0004672-protein kinase activity, GO:0004674-protein serine/threonine kinase activity, GO:0005524-ATP binding, GO:0004713-protein tyrosine kinase activity	-1.61	-1.92	-1.61	-1.95	0.66
		biological_process	GO:0006468-protein phosphorylation
LOC_Os01g18360.2	OsIAA4 - Auxin-responsive Aux/IAA gene family member, expressed	molecular_function	GO:0046983-protein dimerization activity	-2.79	-1.3	-4.85	-2.85	-2
		cellular_component	GO:0005634-nucleus, GO:0005739-mitochondrion
		biological_process	GO:0009734-auxin mediated signaling pathway, GO:0009733-response to auxin stimulus
LOC_Os01g18360.1	OsIAA4 - Auxin-responsive Aux/IAA gene family member, expressed	molecular_function	GO:0046983-protein dimerization activity, GO:0050825-ice binding	-2.79	-1.3	-4.85	-2.85	-2
		cellular_component	GO:0005634-nucleus, GO:0005739-mitochondrion
		biological_process	GO:0009734-auxin mediated signaling pathway, GO:0009733-response to auxin stimulus, GO:0042309-homoiothermy, GO:0050826-response to freezing
LOC_Os01g18800.2	CAMK_KIN1/SNF1/Nim1_like.9 - CAMK includes calcium/calmodulin depedent protein kinases, expressed	molecular_function	GO:0004713-protein tyrosine kinase activity, GO:0005524-ATP binding, GO:0004674-protein serine/threonine kinase activity, GO:0004672-protein kinase activity	-1.94	-2.1	-1.78	-1.77	0.04
		biological_process	GO:0006468-protein phosphorylation, GO:0007165-signal transduction
LOC_Os01g18800.1	CAMK_KIN1/SNF1/Nim1_like.9 - CAMK includes calcium/calmodulin depedent protein kinases, expressed	molecular_function	GO:0000166-nucleotide binding, GO:0004672-protein kinase activity, GO:0004674-protein serine/threonine kinase activity, GO:0005524-ATP binding, GO:0016301-kinase activity, GO:0016740-transferase activity, GO:0030145-manganese ion binding, GO:0004713-protein tyrosine kinase activity	-1.94	-2.1	-1.78	-1.77	0.04
		cellular_component	GO:0005886-plasma membrane
		biological_process	GO:0006468-protein phosphorylation, GO:0007165-signal transduction, GO:0006970-response to osmotic stress, GO:0009651-response to salt stress, GO:0009737-response to abscisic acid stimulus
LOC_Os01g18800.3	CAMK_KIN1/SNF1/Nim1_like.9 - CAMK includes calcium/calmodulin depedent protein kinases, expressed	molecular_function	GO:0004713-protein tyrosine kinase activity, GO:0005524-ATP binding, GO:0004674-protein serine/threonine kinase activity, GO:0004672-protein kinase activity	-1.94	-2.1	-1.78	-1.77	0.04
		biological_process	GO:0006468-protein phosphorylation, GO:0007165-signal transduction
LOC_Os01g18800.5	CAMK_KIN1/SNF1/Nim1_like.9 - CAMK includes calcium/calmodulin depedent protein kinases, expressed	molecular_function	GO:0004713-protein tyrosine kinase activity, GO:0005524-ATP binding, GO:0004674-protein serine/threonine kinase activity, GO:0004672-protein kinase activity	-1.94	-2.1	-1.78	-1.77	0.04
		biological_process	GO:0006468-protein phosphorylation
LOC_Os01g18800.4	CAMK_KIN1/SNF1/Nim1_like.9 - CAMK includes calcium/calmodulin depedent protein kinases, expressed	molecular_function	GO:0004713-protein tyrosine kinase activity, GO:0005524-ATP binding, GO:0004674-protein serine/threonine kinase activity, GO:0004672-protein kinase activity	-1.94	-2.1	-1.78	-1.77	0.04
		biological_process	GO:0006468-protein phosphorylation, GO:0007165-signal transduction
LOC_Os01g19880.1	expressed protein	-	-	-3.12	-3.32	-5.76	-6.77	-1.38
LOC_Os01g19970.1	MYB family transcription factor, putative, expressed	molecular_function	GO:0003677-DNA binding	-3.01	-2.39	-4.38	-5.06	-2.57
		cellular_component	GO:0005634-nucleus
LOC_Os01g20910.1	zinc finger, C3HC4 type domain containing protein, expressed	molecular_function	GO:0005515-protein binding, GO:0008270-zinc ion binding, GO:0046872-metal ion binding	-3.22	-3.34	-3.47	-4.54	-3.17
LOC_Os01g21034.2	pectinesterase, putative, expressed	molecular_function	GO:0030599-pectinesterase activity, GO:0004857-enzyme inhibitor activity	-2.08	0	-1.82	-4.87	-2.55
		cellular_component	GO:0005618-cell wall
		biological_process	GO:0042545-cell wall modification
LOC_Os01g21034.3	pectinesterase, putative, expressed	molecular_function	GO:0030599-pectinesterase activity, GO:0004857-enzyme inhibitor activity	-2.08	0	-1.82	-4.87	-2.55
		cellular_component	GO:0005618-cell wall
		biological_process	GO:0042545-cell wall modification
LOC_Os01g21034.1	pectinesterase, putative, expressed	molecular_function	GO:0004857-enzyme inhibitor activity, GO:0016787-hydrolase activity, GO:0030599-pectinesterase activity, GO:0045330-aspartyl esterase activity	-2.08	0	-1.82	-4.87	-2.55
		cellular_component	GO:0005618-cell wall, GO:0048046-apoplast, GO:0005886-plasma membrane, GO:0005737-cytoplasm, GO:0009505-plant-type cell wall
		biological_process	GO:0042545-cell wall modification, GO:0009624-response to nematode
LOC_Os01g25484.1	ferredoxin--nitrite reductase, putative, expressed	molecular_function	GO:0016491-oxidoreductase activity, GO:0009055-electron carrier activity, GO:0020037-heme binding, GO:0051536-iron-sulfur cluster binding	-1.66	-0.36	-1.96	-2.71	-3.09
		cellular_component	GO:0016020-membrane, GO:0048046-apoplast, GO:0005739-mitochondrion, GO:0009507-chloroplast, GO:0009570-chloroplast stroma
		biological_process	GO:0010167-response to nitrate
LOC_Os01g25484.2	ferredoxin--nitrite reductase, putative, expressed	molecular_function	GO:0009055-electron carrier activity, GO:0016491-oxidoreductase activity, GO:0020037-heme binding, GO:0051536-iron-sulfur cluster binding, GO:0005506-iron ion binding, GO:0046872-metal ion binding, GO:0048307-ferredoxin-nitrite reductase activity, GO:0051539-4 iron, 4 sulfur cluster binding	-1.66	-0.36	-1.96	-2.71	-3.09
		cellular_component	GO:0009507-chloroplast, GO:0009536-plastid
		biological_process	GO:0006810-transport, GO:0022900-electron transport chain, GO:0042128-nitrate assimilation, GO:0055114-oxidation-reduction process
LOC_Os01g25484.3	ferredoxin--nitrite reductase, putative, expressed	molecular_function	GO:0016491-oxidoreductase activity, GO:0009055-electron carrier activity, GO:0020037-heme binding, GO:0051536-iron-sulfur cluster binding	-1.66	-0.36	-1.96	-2.71	-3.09
LOC_Os01g26120.1	membrane associated DUF588 domain containing protein, putative, expressed	-	-	-1.77	-1.66	-2.29	-4.37	0.45
LOC_Os01g33930.1	expressed protein	molecular_function	GO:0005488-binding	-6.68	Not express	Not express	-4.34	0.81
LOC_Os01g37040.1	retrotransposon protein, putative, Ty1-copia subclass, expressed	-	-	-1.67	-1.6	-2.07	-3.22	-3.34
LOC_Os01g37590.2	peptide transporter PTR2, putative, expressed	molecular_function	GO:0005215-transporter activity	-3.14	-2.95	-2.13	-4.84	-4.77
		cellular_component	GO:0016020-membrane
		biological_process	GO:0006857-oligopeptide transport
LOC_Os01g37590.1	peptide transporter PTR2, putative, expressed	molecular_function	GO:0005215-transporter activity	-3.14	-2.95	-2.13	-4.84	-4.77
		cellular_component	GO:0016020-membrane
		biological_process	GO:0006857-oligopeptide transport, GO:0009611-response to wounding, GO:0009753-response to jasmonic acid stimulus
LOC_Os01g41550.1	aspartic proteinase, putative, expressed	molecular_function	GO:0004190-aspartic-type endopeptidase activity	-2.77	-2.31	-3.11	-3.67	-2.5
		cellular_component	GO:0016020-membrane, GO:0009505-plant-type cell wall
		biological_process	GO:0006508-proteolysis, GO:0080167-response to karrikin
LOC_Os01g43590.2	HSF-type DNA-binding domain containing protein, expressed	molecular_function	GO:0003677-DNA binding, GO:0003700-sequence-specific DNA binding transcription factor activity, GO:0043565-sequence-specific DNA binding	-3.56	-3.7	-3.71	-5.59	-2.59
		cellular_component	GO:0005634-nucleus
		biological_process	GO:0006355-regulation of transcription, DNA-dependent, GO:0006950-response to stress
LOC_Os01g43590.1	HSF-type DNA-binding domain containing protein, expressed	molecular_function	GO:0003700-sequence-specific DNA binding transcription factor activity, GO:0043565-sequence-specific DNA binding	-3.56	-3.7	-3.71	-5.59	-2.59
		cellular_component	GO:0005634-nucleus
		biological_process	GO:0006355-regulation of transcription, DNA-dependent
LOC_Os01g43700.2	cytochrome P450 72A1, putative, expressed	molecular_function	GO:0004497-monooxygenase activity, GO:0005506-iron ion binding, GO:0009055-electron carrier activity, GO:0016491-oxidoreductase activity, GO:0020037-heme binding, GO:0046872-metal ion binding	-1.9	-0.45	-0.84	-0.19	-1.01
		biological_process	GO:0055114-oxidation-reduction process
LOC_Os01g43700.1	cytochrome P450 72A1, putative, expressed	molecular_function	GO:0004497-monooxygenase activity, GO:0005506-iron ion binding, GO:0009055-electron carrier activity, GO:0016491-oxidoreductase activity, GO:0020037-heme binding, GO:0046872-metal ion binding	-1.9	-0.45	-0.84	-0.19	-1.01
		cellular_component	GO:0005783-endoplasmic reticulum
		biological_process	GO:0055114-oxidation-reduction process
LOC_Os01g44050.1	siroheme synthase, putative, expressed	molecular_function	GO:0008168-methyltransferase activity, GO:0016740-transferase activity, GO:0050825-ice binding	-1.69	-1.62	-1.74	-0.33	-3.01
		cellular_component	GO:0009507-chloroplast
		biological_process	GO:0006779-porphyrin-containing compound biosynthetic process, GO:0008152-metabolic process, GO:0055114-oxidation-reduction process, GO:0042309-homoiothermy, GO:0050826-response to freezing, GO:0019354-siroheme biosynthetic process
LOC_Os01g44120.1	expressed protein	-	-	-4.52	-5.54	-4.83	-4.95	-1.73
LOC_Os01g45140.1	anthocyanin 3-O-beta-glucosyltransferase, putative, expressed	molecular_function	GO:0016740-transferase activity, GO:0016757-transferase activity, transferring glycosyl groups, GO:0016758-transferase activity, transferring hexosyl groups	-3.77	-2.81	-6.02	-6.02	-4.31
		biological_process	GO:0008152-metabolic process
LOC_Os01g45274.2	carbonic anhydrase, chloroplast precursor, putative, expressed	molecular_function	GO:0004089-carbonate dehydratase activity, GO:0008270-zinc ion binding, GO:0003735-structural constituent of ribosome	-0.94	0	-0.32	-2.04	-1.43
		cellular_component	GO:0005622-intracellular, GO:0005840-ribosome
		biological_process	GO:0015976-carbon utilization, GO:0006412-translation
LOC_Os01g45274.1	carbonic anhydrase, chloroplast precursor, putative, expressed	molecular_function	GO:0004089-carbonate dehydratase activity, GO:0008270-zinc ion binding	-0.94	0	-0.32	-2.04	-1.43
		biological_process	GO:0015976-carbon utilization
LOC_Os01g45274.3	carbonic anhydrase, chloroplast precursor, putative, expressed	molecular_function	GO:0004089-carbonate dehydratase activity, GO:0008270-zinc ion binding, GO:0003735-structural constituent of ribosome	-0.94	0	-0.32	-2.04	-1.43
		cellular_component	GO:0005622-intracellular, GO:0005840-ribosome
		biological_process	GO:0015976-carbon utilization, GO:0006412-translation
LOC_Os01g45274.4	carbonic anhydrase, chloroplast precursor, putative, expressed	molecular_function	GO:0004089-carbonate dehydratase activity, GO:0008270-zinc ion binding	-0.94	0	-0.32	-2.04	-1.43
		biological_process	GO:0015976-carbon utilization
LOC_Os01g46760.1	protein phosphatase 2C, putative, expressed	molecular_function	GO:0000287-magnesium ion binding, GO:0003824-catalytic activity, GO:0004721-phosphoprotein phosphatase activity, GO:0004722-protein serine/threonine phosphatase activity, GO:0016787-hydrolase activity, GO:0030145-manganese ion binding, GO:0046872-metal ion binding	-3.33	-2.45	-1.57	-4.9	0.68
		cellular_component	GO:0008287-protein serine/threonine phosphatase complex
		biological_process	GO:0006470-protein dephosphorylation
LOC_Os01g47730.1	ras-related protein, putative, expressed	molecular_function	GO:0000166-nucleotide binding, GO:0005525-GTP binding, GO:0003924-GTPase activity, GO:0005515-protein binding, GO:0005524-ATP binding, GO:0008134-transcription factor binding	-1.74	-2.08	-1.94	-2.58	-1.93
		cellular_component	GO:0005622-intracellular, GO:0005886-plasma membrane
		biological_process	GO:0007264-small GTPase mediated signal transduction, GO:0015031-protein transport, GO:0006886-intracellular protein transport, GO:0006913-nucleocytoplasmic transport, GO:0007165-signal transduction, GO:0006355-regulation of transcription, DNA-dependent
LOC_Os01g48500.1	expressed protein	cellular_component	GO:0009507-chloroplast, GO:0009570-chloroplast stroma	-2.44	-2	-2.73	-3.4	-2.02
LOC_Os01g48640.1	expressed protein	-	-	-2.37	-2.38	-2.81	-4.01	-1.02
LOC_Os01g48800.1	purine permease, putative, expressed	cellular_component	GO:0016020-membrane, GO:0016021-integral to membrane	-2.75	-2.7	-3.86	-5.45	-1.6
LOC_Os01g49210.1	expressed protein	-	-	-4.65	-5.15	-5.17	-6.76	-3.91
LOC_Os01g50450.1	expressed protein	-	-	-1.9	-1.99	-1.6	-1.46	0.03
LOC_Os01g50460.1	nodulin MtN3 family protein, putative, expressed	-	-	-2.18	-1.8	-1.36	-0.21	-3.71
LOC_Os01g52160.1	heavy metal-associated domain containing protein, expressed	molecular_function	GO:0015097-mercury ion transmembrane transporter activity, GO:0004008-copper-exporting ATPase activity, GO:0005524-ATP binding, GO:0046872-metal ion binding	-4.55	Not express	Not express	Not express	-3.82
		cellular_component	GO:0016020-membrane
		biological_process	GO:0015694-mercury ion transport, GO:0006825-copper ion transport, GO:0030001-metal ion transport
LOC_Os01g53240.1	BURP domain containing protein, expressed	-	-	-2.11	-1.66	-2.9	-3.8	-0.58
LOC_Os01g54890.1	ethylene-responsive transcription factor 2, putative, expressed	molecular_function	GO:0003677-DNA binding, GO:0003700-sequence-specific DNA binding transcription factor activity, GO:0050825-ice binding	-4.46	-4.86	-2.5	-1.37	0.36
		cellular_component	GO:0005634-nucleus
		biological_process	GO:0006355-regulation of transcription, DNA-dependent, GO:0042309-homoiothermy, GO:0050826-response to freezing
LOC_Os01g56240.1	OsSAUR2 - Auxin-responsive SAUR gene family member, expressed	molecular_function	GO:0005516-calmodulin binding	-2.72	-4.87	-4.94	-6.95	-1.06
		cellular_component	GO:0009536-plastid
		biological_process	GO:0009734-auxin mediated signaling pathway, GO:0050896-response to stimulus
LOC_Os01g56830.1	transposon protein, putative, unclassified, expressed	molecular_function	GO:0015450-P-P-bond-hydrolysis-driven protein transmembrane transporter activity, GO:0046983-protein dimerization activity	-4.63	-3.3	-2.72	-4.05	-4.02
		cellular_component	GO:0016021-integral to membrane
		biological_process	GO:0009306-protein secretion
LOC_Os01g58335.1	expressed protein	-	-	-2.24	-2.25	-3.24	-4.42	0.05
LOC_Os01g59000.1	cytochrome P450, putative, expressed	molecular_function	GO:0004497-monooxygenase activity, GO:0005506-iron ion binding, GO:0009055-electron carrier activity, GO:0016491-oxidoreductase activity, GO:0020037-heme binding, GO:0046872-metal ion binding	-2	-4.32	-3.78	-4.26	0.51
		biological_process	GO:0055114-oxidation-reduction process
LOC_Os01g60770.1	expansin precursor, putative, expressed	molecular_function	GO:0015450-P-P-bond-hydrolysis-driven protein transmembrane transporter activity	-1.96	-0.52	-2.56	-5.49	-1.38
		cellular_component	GO:0005576-extracellular region, GO:0016020-membrane, GO:0005618-cell wall, GO:0016021-integral to membrane
		biological_process	GO:0009664-plant-type cell wall organization, GO:0007047-cellular cell wall organization, GO:0009306-protein secretion, GO:0019953-sexual reproduction, GO:0006949-syncytium formation
LOC_Os01g60830.1	expressed protein	-	-	-3.38	-2.17	-2.97	-0.94	-2.06
LOC_Os01g62760.1	protein phosphatase 2C, putative, expressed	molecular_function	GO:0000287-magnesium ion binding, GO:0003824-catalytic activity, GO:0004721-phosphoprotein phosphatase activity, GO:0004722-protein serine/threonine phosphatase activity, GO:0016787-hydrolase activity, GO:0046872-metal ion binding, GO:0030145-manganese ion binding	-2.13	-2.41	-2.34	-2.2	0.93
		cellular_component	GO:0008287-protein serine/threonine phosphatase complex, GO:0016020-membrane, GO:0016021-integral to membrane
		biological_process	GO:0006470-protein dephosphorylation, GO:0009738-abscisic acid mediated signaling pathway, GO:0009737-response to abscisic acid stimulus, GO:0009409-response to cold, GO:0009414-response to water deprivation, GO:0009788-negative regulation of abscisic acid mediated signaling pathway, GO:0010119-regulation of stomatal movement
LOC_Os01g62970.2	expressed protein	-	-	-2.36	-3.19	-3.6	-5.06	2.4
LOC_Os01g62970.1	expressed protein	-	-	-2.36	-3.19	-3.6	-5.06	2.4
LOC_Os01g63210.1	SOUL heme-binding protein, putative, expressed	cellular_component	GO:0005773-vacuole, GO:0005886-plasma membrane	-1.95	-1.31	-1.1	1.03	-1.69
		biological_process	GO:0010017-red or far-red light signaling pathway
LOC_Os01g63770.1	transmembrane amino acid transporter protein, putative, expressed	molecular_function	GO:0015293-symporter activity	-1.09	-1.12	-0.72	-2.07	-1.1
		cellular_component	GO:0016020-membrane, GO:0016021-integral to membrane, GO:0005886-plasma membrane
		biological_process	GO:0006810-transport, GO:0006865-amino acid transport, GO:0009734-auxin mediated signaling pathway, GO:0048829-root cap development
LOC_Os01g63770.2	transmembrane amino acid transporter protein, putative, expressed	cellular_component	GO:0016020-membrane, GO:0016021-integral to membrane	-1.09	-1.12	-0.72	-2.07	-1.1
LOC_Os01g64120.1	2Fe-2S iron-sulfur cluster binding domain containing protein, expressed	molecular_function	GO:0005506-iron ion binding, GO:0009055-electron carrier activity, GO:0046872-metal ion binding, GO:0051536-iron-sulfur cluster binding, GO:0051537-2 iron, 2 sulfur cluster binding	-1.68	-0.65	-1.36	-3.32	0.05
		biological_process	GO:0022900-electron transport chain
LOC_Os01g65100.3	peptide transporter, putative, expressed	molecular_function	GO:0005215-transporter activity, GO:0005529-sugar binding	-2.09	-1.63	-1.41	-1.72	0.65
		cellular_component	GO:0016020-membrane
		biological_process	GO:0006857-oligopeptide transport
LOC_Os01g65100.1	peptide transporter, putative, expressed	molecular_function	GO:0005215-transporter activity, GO:0005529-sugar binding	-2.09	-1.63	-1.41	-1.72	0.65
		cellular_component	GO:0016020-membrane, GO:0005886-plasma membrane
		biological_process	GO:0006857-oligopeptide transport, GO:0009624-response to nematode
LOC_Os01g65100.2	peptide transporter, putative, expressed	molecular_function	GO:0005215-transporter activity, GO:0005529-sugar binding	-2.09	-1.63	-1.41	-1.72	0.65
		cellular_component	GO:0016020-membrane
		biological_process	GO:0006857-oligopeptide transport
LOC_Os01g65650.1	receptor-like protein kinase HAIKU2 precursor, putative, expressed	molecular_function	GO:0000166-nucleotide binding, GO:0004672-protein kinase activity, GO:0004674-protein serine/threonine kinase activity, GO:0005515-protein binding, GO:0005524-ATP binding, GO:0004872-receptor activity, GO:0016301-kinase activity, GO:0004713-protein tyrosine kinase activity	-2.45	-2.34	-1.36	-3.61	1.4
		biological_process	GO:0006468-protein phosphorylation
LOC_Os01g67630.1	peptide transporter PTR2, putative, expressed	molecular_function	GO:0005215-transporter activity, GO:0042936-dipeptide transporter activity, GO:0042937-tripeptide transporter activity	-2.52	-2.45	-3.41	-4.26	-1.55
		cellular_component	GO:0016020-membrane, GO:0005886-plasma membrane
		biological_process	GO:0006857-oligopeptide transport, GO:0006807-nitrogen compound metabolic process, GO:0042938-dipeptide transport, GO:0042939-tripeptide transport, GO:0009860-pollen tube growth
LOC_Os01g67630.2	peptide transporter PTR2, putative, expressed	molecular_function	GO:0005215-transporter activity	-2.52	-2.45	-3.41	-4.26	-1.55
		cellular_component	GO:0016020-membrane
		biological_process	GO:0006857-oligopeptide transport
LOC_Os01g67850.1	zinc finger, RING-type, putative, expressed	molecular_function	GO:0005515-protein binding, GO:0008270-zinc ion binding	-1.94	-1.72	-0.35	-1.05	0.54
LOC_Os01g70540.1	retrotransposon protein, putative, unclassified, expressed	molecular_function	GO:0003677-DNA binding, GO:0003676-nucleic acid binding, GO:0008270-zinc ion binding, GO:0016491-oxidoreductase activity, GO:0004022-alcohol dehydrogenase (NAD) activity, GO:0008667-2,3-dihydro-2,3-dihydroxybenzoate dehydrogenase activity, GO:0003824-catalytic activity, GO:0005488-binding	-2.86	-2.18	-2.94	-5.44	-1.53
		biological_process	GO:0015074-DNA integration, GO:0008152-metabolic process, GO:0009239-enterobactin biosynthetic process, GO:0055114-oxidation-reduction process
LOC_Os01g71160.1	xylanase inhibitor, putative, expressed	molecular_function	GO:0004190-aspartic-type endopeptidase activity	-4.15	-1.65	-2.07	Not express	1.31
		biological_process	GO:0006508-proteolysis
LOC_Os01g71330.1	expressed protein	-	-	-2.21	-2.73	-3.79	-4.31	-0.4
LOC_Os01g74300.1	metallothionein, putative, expressed	molecular_function	GO:0046872-metal ion binding, GO:0005507-copper ion binding	-2.57	-1.66	-0.59	-5.76	-3.09
LOC_Os01g02080.1	peptidyl-prolyl cis-trans isomerase, putative, expressed	molecular_function	GO:0050825-ice binding, GO:0003755-peptidyl-prolyl cis-trans isomerase activity	-2.03	-1.91	-2.61	-5.33	-1.21
		cellular_component	GO:0009507-chloroplast
		biological_process	GO:0042309-homoiothermy, GO:0050826-response to freezing
LOC_Os01g02940.1	glycosyltransferase protein, putative, expressed	molecular_function	GO:0016757-transferase activity, transferring glycosyl groups	-1.73	-1.23	-1.75	-3.37	-1.57
LOC_Os01g02940.2	glycosyltransferase protein, putative, expressed	molecular_function	GO:0016757-transferase activity, transferring glycosyl groups	-1.73	-1.23	-1.75	-3.37	-1.57
LOC_Os01g02940.3	glycosyltransferase protein, putative, expressed	molecular_function	GO:0016757-transferase activity, transferring glycosyl groups	-1.73	-1.23	-1.75	-3.37	-1.57
LOC_Os01g02940.4	glycosyltransferase protein, putative, expressed	molecular_function	GO:0016757-transferase activity, transferring glycosyl groups	-1.73	-1.23	-1.75	-3.37	-1.57
LOC_Os01g02940.6	glycosyltransferase protein, putative, expressed	molecular_function	GO:0016757-transferase activity, transferring glycosyl groups	-1.73	-1.23	-1.75	-3.37	-1.57
LOC_Os01g04330.1	OsCML16 - Calmodulin-related calcium sensor protein, expressed	molecular_function	GO:0005509-calcium ion binding	-1.46	-1.16	-0.74	-0.87	-3.02
		cellular_component	GO:0009288-bacterial-type flagellum
		biological_process	GO:0001539-ciliary or flagellar motility
LOC_Os01g07880.1	transcription factor HY5, putative, expressed	molecular_function	GO:0003677-DNA binding, GO:0003700-sequence-specific DNA binding transcription factor activity, GO:0043565-sequence-specific DNA binding, GO:0046983-protein dimerization activity, GO:0005198-structural molecule activity	-2.18	-2.51	-1.22	0.91	-0.81
		cellular_component	GO:0005634-nucleus, GO:0019028-viral capsid
		biological_process	GO:0006355-regulation of transcription, DNA-dependent
LOC_Os01g08440.1	UDP-glucoronosyl and UDP-glucosyl transferase domain containing protein, expressed	molecular_function	GO:0016740-transferase activity, GO:0016757-transferase activity, transferring glycosyl groups, GO:0016758-transferase activity, transferring hexosyl groups	-1.74	-0.69	-1.62	-1.87	0.04
		biological_process	GO:0008152-metabolic process
LOC_Os01g08670.1	expressed protein	molecular_function	GO:0005215-transporter activity, GO:0005488-binding	-3.12	-3.36	-2.1	-4.69	0.34
		biological_process	GO:0006810-transport
LOC_Os01g09540.1	HAD superfamily phosphatase, putative, expressed	molecular_function	GO:0003993-acid phosphatase activity	-2.42	-2.94	-4.31	-6.09	-0.72
LOC_Os01g09640.1	Myb transcription factor, putative, expressed	molecular_function	GO:0003676-nucleic acid binding, GO:0003677-DNA binding, GO:0008270-zinc ion binding	-1.85	-2.71	-3.8	-5.04	1.64
		cellular_component	GO:0005634-nucleus
LOC_Os01g09870.1	expressed protein	-	-	-5.63	-6.95	-6.7	Not express	-4.06
LOC_Os01g09880.1	harpin-induced protein 1 domain containing protein, expressed	-	-	-2.63	-3.77	-1.29	-5.68	-7.3
LOC_Os01g10110.1	cytokinin dehydrogenase precursor, putative, expressed	molecular_function	GO:0003824-catalytic activity, GO:0016491-oxidoreductase activity, GO:0019139-cytokinin dehydrogenase activity, GO:0050660-flavin adenine dinucleotide binding	-2.98	-1.47	-1.8	-5.39	-1.94
		cellular_component	GO:0016023-cytoplasmic membrane-bounded vesicle
		biological_process	GO:0009690-cytokinin metabolic process, GO:0010229-inflorescence development, GO:0022900-electron transport chain, GO:0032940-secretion by cell
LOC_Os01g10890.1	CAMK_KIN1/SNF1/Nim1_like.8 - CAMK includes calcium/calmodulin depedent protein kinases, expressed	molecular_function	GO:0004713-protein tyrosine kinase activity, GO:0005524-ATP binding, GO:0004674-protein serine/threonine kinase activity, GO:0004672-protein kinase activity	-3.9	-3.59	-4.72	-5.72	1.41
		biological_process	GO:0006468-protein phosphorylation, GO:0007165-signal transduction, GO:0009737-response to abscisic acid stimulus
LOC_Os01g11230.1	SOUL heme-binding protein, putative, expressed	cellular_component	GO:0005773-vacuole, GO:0005886-plasma membrane	-1.52	-0.92	-1.55	-1.73	-1.53
LOC_Os01g11230.2	SOUL heme-binding protein, putative, expressed	-	-	-1.52	-0.92	-1.55	-1.73	-1.53
LOC_Os01g11340.1	cytochrome P450, putative, expressed	molecular_function	GO:0004497-monooxygenase activity, GO:0005506-iron ion binding, GO:0009055-electron carrier activity, GO:0020037-heme binding, GO:0046872-metal ion binding, GO:0000249-C-22 sterol desaturase activity	-2.69	-3.16	-3.62	-5.75	-1.6
LOC_Os01g12320.3	GDSL-like lipase/acylhydrolase, putative, expressed	-	-	-1.12	-1.68	-2.18	-3.67	0.96
LOC_Os01g12320.2	GDSL-like lipase/acylhydrolase, putative, expressed	molecular_function	GO:0016788-hydrolase activity, acting on ester bonds	-1.12	-1.68	-2.18	-3.67	0.96
		biological_process	GO:0006629-lipid metabolic process
LOC_Os01g12320.1	GDSL-like lipase/acylhydrolase, putative, expressed	molecular_function	GO:0016788-hydrolase activity, acting on ester bonds	-1.12	-1.68	-2.18	-3.67	0.96
		biological_process	GO:0006629-lipid metabolic process
LOC_Os01g17050.1	VQ domain containing protein, putative, expressed	molecular_function	GO:0003677-DNA binding, GO:0004879-ligand-activated sequence-specific DNA binding RNA polymerase II transcription factor activity	-3.2	-3.29	-2.55	-1.87	-3.65
		cellular_component	GO:0005856-cytoskeleton, GO:0005634-nucleus
		biological_process	GO:0007160-cell-matrix adhesion, GO:0006355-regulation of transcription, DNA-dependent
LOC_Os01g18400.1	CHIT10 - Chitinase family protein precursor, expressed	molecular_function	GO:0004568-chitinase activity	-2.77	-3.14	-3.44	-4.93	-2.71
		cellular_component	GO:0005618-cell wall
		biological_process	GO:0005975-carbohydrate metabolic process, GO:0006032-chitin catabolic process, GO:0016998-cell wall macromolecule catabolic process
LOC_Os01g20160.1	OsHKT1;5 - Na+ transporter, expressed	molecular_function	GO:0008324-cation transmembrane transporter activity, GO:0015232-heme transporter activity	-2.5	-3.59	-3.86	Not express	-4.32
		cellular_component	GO:0016020-membrane
		biological_process	GO:0006812-cation transport, GO:0015886-heme transport, GO:0017004-cytochrome complex assembly
LOC_Os01g21410.1	expressed protein	-	-	-1.92	-2.47	-2.61	-2.54	0.26
LOC_Os01g33684.1	disease resistance RPP13-like protein 1, putative, expressed	molecular_function	GO:0005524-ATP binding, GO:0005509-calcium ion binding	-0.97	-1.07	-1.88	-2.48	0.81
		cellular_component	GO:0016020-membrane
		biological_process	GO:0006915-apoptotic process, GO:0006952-defense response
LOC_Os01g33684.2	disease resistance RPP13-like protein 1, putative, expressed	molecular_function	GO:0005524-ATP binding, GO:0005509-calcium ion binding	-0.97	-1.07	-1.88	-2.48	0.81
		cellular_component	GO:0016020-membrane
		biological_process	GO:0006915-apoptotic process, GO:0006952-defense response
LOC_Os01g33684.3	disease resistance RPP13-like protein 1, putative, expressed	molecular_function	GO:0005524-ATP binding, GO:0005509-calcium ion binding	-0.97	-1.07	-1.88	-2.48	0.81
		cellular_component	GO:0016020-membrane
		biological_process	GO:0006915-apoptotic process, GO:0006952-defense response
LOC_Os01g36720.1	transporter, major facilitator family, putative, expressed	cellular_component	GO:0009705-plant-type vacuole membrane	-4.52	-2.96	-0.49	0.21	-4.17
		biological_process	GO:0015706-nitrate transport
LOC_Os01g38190.1	plant protein of unknown function domain containing protein, expressed	-	-	-3.69	-4.77	-3.78	-5.11	-0.09
LOC_Os01g38610.1	helix-loop-helix DNA-binding domain containing protein, expressed	cellular_component	GO:0005634-nucleus, GO:0005856-cytoskeleton	-2.35	-1.6	-3.34	-5.54	-1.91
		biological_process	GO:0007160-cell-matrix adhesion
LOC_Os01g42140.2	expressed protein	molecular_function	GO:0003824-catalytic activity	-1.57	-2.66	-1.42	-1.63	0.05
LOC_Os01g42140.1	expressed protein	-	-	-1.57	-2.66	-1.42	-1.63	0.05
LOC_Os01g43460.1	C4-dicarboxylate transporter/malic acid transport protein, expressed	cellular_component	GO:0016021-integral to membrane	-1.69	0.42	-0.09	0.97	-0.91
LOC_Os01g43460.2	C4-dicarboxylate transporter/malic acid transport protein, expressed	cellular_component	GO:0016021-integral to membrane, GO:0005886-plasma membrane	-1.69	0.42	-0.09	0.97	-0.91
		biological_process	GO:0006873-cellular ion homeostasis
LOC_Os01g43895.1	expressed protein	-	-	-2.35	-1.74	-1.99	-2.97	-0.79
LOC_Os01g45860.1	GRAS family transcription factor domain containing protein, expressed	-	-	-6.02	-4.52	-3.27	-1.81	-2.3
LOC_Os01g45914.1	expressed protein	-	-	-2.55	-1.88	-1.61	-1.66	0.61
LOC_Os01g46400.1	expressed protein	-	-	-2.32	-2	-1	-3.86	-1.36
LOC_Os01g46970.2	transcription factor, putative, expressed	molecular_function	GO:0003677-DNA binding, GO:0003700-sequence-specific DNA binding transcription factor activity, GO:0043565-sequence-specific DNA binding, GO:0046983-protein dimerization activity	-2.08	-1.48	-2.11	-1.65	2.52
		cellular_component	GO:0005634-nucleus
[truncated: 25,828 more rows]
