# Supplementary material for: Genes, pathways and transcription factors involved in seedling stage chilling stress tolerance in indica rice through RNA-Seq analysis
Source: BMC Plant Biol. 2019 Aug 14;19:352. doi: 10.1186/s12870-019-1922-8 (PMC6694648; doi:10.1186/s12870-019-1922-8)
Supplement: Supplementary file 12 — Table S6. Top DEGs detected at different response phases of chilling stress in both the constrasting parents. (XLS 834 kb) [file 12870_2019_1922_MOESM12_ESM.xls]

## Sheet: CSV
	Early Response Phase					Late response Phase					Recovery Phase
Gene ID	Gene name	GO description	S1		Gene ID	Gene name	GO description	S4		Gene ID	Gene name	GO description	S5
LOC_Os03g32220.1	ZOS3-11 - C2H2 zinc finger protein, expressed	GO:0008270-zinc ion binding	8.32		LOC_Os09g21840.1	retrotransposon protein, putative, unclassified, expressed	GO:0003677-DNA binding, GO:0003676-nucleic acid binding, GO:0008270-zinc ion binding	11.8		LOC_Os05g46480.1	late embryogenesis abundant protein, group 3, putative, expressed	GO:0003995-acyl-CoA dehydrogenase activity	10.8
LOC_Os11g05380.1	cytochrome P450, putative, expressed	GO:0004497-monooxygenase activity, GO:0005506-iron ion binding, GO:0009055-electron carrier activity, GO:0016491-oxidoreductase activity, GO:0020037-heme binding, GO:0046872-metal ion binding, GO:0018685-alkane 1-monooxygenase activity	6.78		LOC_Os07g43604.1	expressed protein	-	11.61		LOC_Os02g43330.1	homeobox associated leucine zipper, putative, expressed	GO:0003677-DNA binding, GO:0003700-sequence-specific DNA binding transcription factor activity, GO:0043565-sequence-specific DNA binding, GO:0003690-double-stranded DNA binding	10.2
LOC_Os06g03670.1	dehydration-responsive element-binding protein, putative, expressed	GO:0003677-DNA binding, GO:0003700-sequence-specific DNA binding transcription factor activity, GO:0050825-ice binding, GO:0003735-structural constituent of ribosome	6.68		LOC_Os04g53606.1	expressed protein	-	11.35		LOC_Os02g02210.1	aminotransferase, putative, expressed	GO:0003824-catalytic activity, GO:0008483-transaminase activity, GO:0016740-transferase activity, GO:0030170-pyridoxal phosphate binding	10.18
LOC_Os09g29480.2	2-aminoethanethiol dioxygenase, putative, expressed	GO:0047800-cysteamine dioxygenase activity	6.68		LOC_Os09g15560.1	OsFBX314 - F-box domain containing protein, expressed	-	11.16		LOC_Os06g17070.1	retrotransposon protein, putative, Ty1-copia subclass, expressed	GO:0003676-nucleic acid binding, GO:0008270-zinc ion binding	9.16
LOC_Os08g12950.1	transposon protein, putative, Pong sub-class, expressed	-	6.16		LOC_Os12g31000.1	pumilio-family RNA binding repeat domain containing protein, expressed	GO:0003723-RNA binding, GO:0005488-binding	10.91		LOC_Os07g44850.1	gibberellin receptor GID1L2, putative, expressed	GO:0016787-hydrolase activity	9.11
LOC_Os03g19070.1	long cell-linked locus protein, putative, expressed	-	6.08		LOC_Os11g12650.1	PHD-finger domain containing protein, putative, expressed	GO:0005515-protein binding, GO:0008270-zinc ion binding, GO:0046872-metal ion binding, GO:0031072-heat shock protein binding, GO:0051082-unfolded protein binding	10.49		LOC_Os05g15880.1	glycosyl hydrolase, putative, expressed	GO:0003824-catalytic activity, GO:0004553-hydrolase activity, hydrolyzing O-glycosyl compounds, GO:0043169-cation binding	8.92
LOC_Os11g36880.1	retrotransposon protein, putative, unclassified, expressed	GO:0003723-RNA binding, GO:0003964-RNA-directed DNA polymerase activity	6.08		LOC_Os04g12970.1	UDP-glucoronosyl/UDP-glucosyl transferase, putative, expressed	GO:0016740-transferase activity, GO:0016757-transferase activity, transferring glycosyl groups, GO:0016758-transferase activity, transferring hexosyl groups	10.45		LOC_Os06g05440.1	expressed protein	-	8.24
LOC_Os12g05440.1	cytochrome P450, putative, expressed	GO:0004497-monooxygenase activity, GO:0005506-iron ion binding, GO:0009055-electron carrier activity, GO:0016491-oxidoreductase activity, GO:0020037-heme binding, GO:0046872-metal ion binding, GO:0018685-alkane 1-monooxygenase activity	6		LOC_Os02g08330.1	gp176, putative, expressed	GO:0015078-hydrogen ion transmembrane transporter activity	10.36		LOC_Os02g37480.1	glycine-rich cell wall structural protein precursor, putative, expressed	-	8.21
LOC_Os02g52000.1	phosphate-induced protein 1 conserved region domain containing protein, expressed	-	5.94		LOC_Os04g42240.1	expressed protein	-	10.35		LOC_Os07g43604.1	expressed protein	-	8.18
LOC_Os02g47470.3	cytochrome P450, putative, expressed	GO:0004497-monooxygenase activity, GO:0005506-iron ion binding, GO:0009055-electron carrier activity, GO:0020037-heme binding, GO:0016709-oxidoreductase activity, acting on paired donors, with incorporation or reduction of molecular oxygen, NADH or NADPH as one donor, and incorporation of one atom of oxygen	5.89		LOC_Os11g34460.1	OsFBO10 - F-box and other domain containing protein, expressed	GO:0004871-signal transducer activity, GO:0004872-receptor activity, GO:0009881-photoreceptor activity	10.35		LOC_Os05g24680.1	retrotransposon protein, putative, Ty3-gypsy subclass, expressed	GO:0003723-RNA binding, GO:0003964-RNA-directed DNA polymerase activity, GO:0003677-DNA binding, GO:0003676-nucleic acid binding, GO:0008270-zinc ion binding, GO:0004190-aspartic-type endopeptidase activity	7.92
LOC_Os01g51580.1	expressed protein	-	5.78		LOC_Os02g32590.1	HSF-type DNA-binding domain containing protein, expressed	GO:0003677-DNA binding, GO:0003700-sequence-specific DNA binding transcription factor activity, GO:0043565-sequence-specific DNA binding	10.34		LOC_Os10g36100.1	LTPL157 - Protease inhibitor/seed storage/LTP family protein precursor, expressed	GO:0006869-lipid transport	7.8
LOC_Os02g52010.1	phosphate-induced protein 1 conserved region domain containing protein, expressed	-	5.77		LOC_Os07g24400.1	retrotransposon protein, putative, Ty3-gypsy subclass, expressed	GO:0003677-DNA binding, GO:0004190-aspartic-type endopeptidase activity, GO:0003676-nucleic acid binding	9.93		LOC_Os03g23110.1	retrotransposon protein, putative, Ty3-gypsy subclass, expressed	GO:0003676-nucleic acid binding, GO:0003677-DNA binding, GO:0003682-chromatin binding, GO:0003723-RNA binding, GO:0003964-RNA-directed DNA polymerase activity, GO:0004190-aspartic-type endopeptidase activity, GO:0008270-zinc ion binding	7.75
LOC_Os05g41660.1	ICE-like protease p20 domain containing protein, putative, expressed	GO:0004197-cysteine-type endopeptidase activity, GO:0015385-sodium:hydrogen antiporter activity, GO:0008234-cysteine-type peptidase activity	5.75		LOC_Os01g32670.1	expressed protein	-	9.92		LOC_Os01g24710.1	jacalin-like lectin domain containing protein, expressed	-	7.6
LOC_Os01g59680.1	NHL25, putative, expressed	-	5.69		LOC_Os05g49850.1	retrotransposon protein, putative, unclassified, expressed	GO:0003676-nucleic acid binding, GO:0003677-DNA binding, GO:0008270-zinc ion binding	9.92		LOC_Os05g11620.1	expressed protein	-	7.56
LOC_Os10g36360.1	expressed protein	-	5.69		LOC_Os04g45890.1	retrotransposon protein, putative, unclassified, expressed	GO:0003676-nucleic acid binding, GO:0008270-zinc ion binding	9.81		LOC_Os03g35750.1	expressed protein	-	7.52
LOC_Os03g43880.1	PLA IIIA/PLP7, putative, expressed	GO:0016787-hydrolase activity, GO:0003677-DNA binding, GO:0004879-ligand-activated sequence-specific DNA binding RNA polymerase II transcription factor activity	5.67		LOC_Os01g48410.1	ATROPGEF7/ROPGEF7, putative, expressed	GO:0005089-Rho guanyl-nucleotide exchange factor activity	9.75		LOC_Os01g01430.1	No apical meristem protein, putative, expressed	GO:0003677-DNA binding	7.49
LOC_Os02g51970.1	phosphate-induced protein 1 conserved region domain containing protein, expressed	-	5.42		LOC_Os05g32370.1	ATP-dependent RNA helicase, putative, expressed	GO:0000166-nucleotide binding, GO:0003676-nucleic acid binding, GO:0004386-helicase activity, GO:0005524-ATP binding, GO:0008026-ATP-dependent helicase activity, GO:0016787-hydrolase activity, GO:0017111-nucleoside-triphosphatase activity	9.67		LOC_Os02g40784.1	WAX2, putative, expressed	GO:0005506-iron ion binding, GO:0016491-oxidoreductase activity, GO:0003824-catalytic activity, GO:0005488-binding, GO:0071771-aldehyde decarbonylase activity	7.43
LOC_Os08g36920.1	AP2 domain containing protein, expressed	GO:0003677-DNA binding, GO:0003700-sequence-specific DNA binding transcription factor activity	5.41		LOC_Os11g30290.1	PHF5-like protein domain containing protein, expressed	-	9.53		LOC_Os06g10530.1	expressed protein	-	7.35
LOC_Os10g25230.1	ZIM domain containing protein, putative, expressed	GO:0050825-ice binding	5.39		LOC_Os03g08580.3	expressed protein	GO:0005198-structural molecule activity	9.49		LOC_Os05g31670.1	AWPM-19-like membrane family protein, putative, expressed	GO:0017153-sodium:dicarboxylate symporter activity	7.31
LOC_Os05g45670.1	expressed protein	-	5.36		LOC_Os04g12720.1	indole-3-acetate beta-glucosyltransferase, putative, expressed	GO:0016758-transferase activity, transferring hexosyl groups	9.46		LOC_Os01g47300.1	retrotransposon protein, putative, unclassified, expressed	-	7.13
LOC_Os04g51460.1	glycosyl hydrolases family 16, putative, expressed	GO:0004553-hydrolase activity, hydrolyzing O-glycosyl compounds, GO:0016762-xyloglucan:xyloglucosyl transferase activity, GO:0005506-iron ion binding, GO:0009055-electron carrier activity, GO:0020037-heme binding	5.35		LOC_Os08g03880.1	retrotransposon protein, putative, unclassified, expressed	GO:0003676-nucleic acid binding, GO:0003677-DNA binding, GO:0008270-zinc ion binding, GO:0046872-metal ion binding	9.3		LOC_Os09g15480.1	Ser/Thr-rich protein T10 in DGCR region, putative, expressed	-	7.13
LOC_Os12g04200.1	GRAS family transcription factor containing protein, expressed	-	5.35		LOC_Os01g39136.1	retrotransposon protein, putative, unclassified, expressed	-	9.24		LOC_Os01g55240.1	gibberellin 2-beta-dioxygenase, putative, expressed	GO:0016491-oxidoreductase activity, GO:0003840-gamma-glutamyltransferase activity, GO:0005506-iron ion binding, GO:0052634-C-19 gibberellin 2-beta-dioxygenase activity	7.07
LOC_Os05g45680.1	retrotransposon protein, putative, unclassified, expressed	-	5.34		LOC_Os01g68490.1	tetratricopeptide-like helical, putative, expressed	-	9.17		LOC_Os04g56430.1	cysteine-rich receptor-like protein kinase, putative, expressed	GO:0004872-receptor activity, GO:0016301-kinase activity	7.04
LOC_Os01g65830.1	acyl-desaturase, chloroplast precursor, putative, expressed	GO:0016491-oxidoreductase activity, GO:0045300-acyl-[acyl-carrier-protein] desaturase activity, GO:0046914-transition metal ion binding	5.22		LOC_Os09g27135.1	expressed protein	-	9.17		LOC_Os08g37210.1	patatin, putative, expressed	GO:0016787-hydrolase activity	6.95
LOC_Os10g35640.1	Rf1, mitochondrial precursor, putative, expressed	-	5.21		LOC_Os01g17330.1	eukaryotic translation initiation factor 6, putative, expressed	GO:0043022-ribosome binding	9.13		LOC_Os03g52370.1	PIII4 - Proteinase inhibitor II family protein precursor, expressed	-	6.9
LOC_Os01g47670.1	expressed protein	GO:0003677-DNA binding, GO:0000287-magnesium ion binding, GO:0004427-inorganic diphosphatase activity	5.13		LOC_Os03g06080.1	heavy metal-associated domain containing protein, expressed	GO:0046872-metal ion binding, GO:0015097-mercury ion transmembrane transporter activity	9.13		LOC_Os12g37519.1	retrotransposon protein, putative, unclassified, expressed	-	6.87
LOC_Os09g35010.1	dehydration-responsive element-binding protein, putative, expressed	GO:0003677-DNA binding, GO:0003700-sequence-specific DNA binding transcription factor activity	5.1		LOC_Os06g44240.1	gp176, putative, expressed	GO:0050825-ice binding	8.94		LOC_Os09g03190.1	expressed protein	-	6.83
LOC_Os04g21860.1	transposon protein, putative, Pong sub-class, expressed	-	5.08		LOC_Os10g10380.1	retrotransposon protein, putative, unclassified, expressed	GO:0003676-nucleic acid binding, GO:0003677-DNA binding, GO:0008270-zinc ion binding	8.92		LOC_Os04g14620.1	retrotransposon protein, putative, Ty3-gypsy subclass, expressed	GO:0003723-RNA binding, GO:0003964-RNA-directed DNA polymerase activity, GO:0003677-DNA binding, GO:0003676-nucleic acid binding, GO:0008270-zinc ion binding, GO:0004190-aspartic-type endopeptidase activity	6.82
LOC_Os03g06080.1	heavy metal-associated domain containing protein, expressed	GO:0046872-metal ion binding, GO:0015097-mercury ion transmembrane transporter activity	5.06		LOC_Os03g12820.1	ATP8, putative, expressed	GO:0003950-NAD+ ADP-ribosyltransferase activity	8.89		LOC_Os09g24350.1	THION32 - Plant thionin family protein precursor, expressed	GO:0050825-ice binding	6.82
LOC_Os02g45450.1	dehydration-responsive element-binding protein, putative, expressed	GO:0003677-DNA binding, GO:0003700-sequence-specific DNA binding transcription factor activity	5.03		LOC_Os07g09420.1	ATPase, putative, expressed	GO:0000166-nucleotide binding, GO:0005524-ATP binding, GO:0017111-nucleoside-triphosphatase activity	8.88		LOC_Os10g36180.1	expressed protein	-	6.79
LOC_Os08g28670.1	pathogenesis-related Bet v I family protein, putative, expressed	GO:0006952-defense response, GO:0009607-response to biotic stimulus	-5.01		LOC_Os01g12440.1	AP2 domain containing protein, expressed	GO:0003677-DNA binding, GO:0003700-sequence-specific DNA binding transcription factor activity	8.77		LOC_Os10g09970.1	retrotransposon protein, putative, Ty3-gypsy subclass, expressed	GO:0003676-nucleic acid binding, GO:0003723-RNA binding, GO:0003964-RNA-directed DNA polymerase activity, GO:0004190-aspartic-type endopeptidase activity, GO:0008270-zinc ion binding	6.73
LOC_Os03g42600.1	expressed protein	GO:0050825-ice binding	-5.02		LOC_Os06g11290.1	12-oxophytodienoate reductase, putative, expressed	GO:0003824-catalytic activity, GO:0010181-FMN binding, GO:0016491-oxidoreductase activity, GO:0016629-12-oxophytodienoate reductase activity	8.74		LOC_Os04g31250.1	DEFL49 - Defensin and Defensin-like DEFL family, expressed	-	6.72
LOC_Os03g64130.1	avr9/Cf-9 rapidly elicited protein, putative, expressed	-	-5.02		LOC_Os01g59700.1	expressed protein	-	8.65		LOC_Os11g26790.1	dehydrin, putative, expressed	GO:0005737-cytoplasm	6.66
LOC_Os11g42220.1	laccase precursor protein, putative, expressed	GO:0005507-copper ion binding, GO:0016491-oxidoreductase activity, GO:0046872-metal ion binding	-5.05		LOC_Os08g07020.1	expressed protein	-	8.64		LOC_Os05g13970.2	phosphorylase domain containing protein, putative, expressed	GO:0003824-catalytic activity	6.61
LOC_Os04g39150.1	pathogenesis-related Bet v I family protein, putative, expressed	GO:0003735-structural constituent of ribosome	-5.06		LOC_Os08g12950.1	transposon protein, putative, Pong sub-class, expressed	-	8.64		LOC_Os10g36160.1	LTPL159 - Protease inhibitor/seed storage/LTP family protein precursor, expressed	GO:0008233-peptidase activity	6.59
LOC_Os03g16960.1	cysteine-rich repeat secretory protein 55 precursor, putative, expressed	-	-5.1		LOC_Os04g41250.1	armadillo/beta-catenin repeat family protein, putative, expressed	GO:0004842-ubiquitin-protein ligase activity, GO:0005488-binding	8.57		LOC_Os12g15680.1	laccase precursor protein, putative, expressed	GO:0005507-copper ion binding, GO:0016491-oxidoreductase activity, GO:0046872-metal ion binding	6.58
LOC_Os11g26190.1	RALFL23 - Rapid ALkalinization Factor RALF family protein precursor, expressed	-	-5.1		LOC_Os10g32840.1	enzyme of the cupin superfamily protein, putative, expressed	-	8.56		LOC_Os08g44270.1	vignain precursor, putative, expressed	GO:0004197-cysteine-type endopeptidase activity, GO:0008233-peptidase activity, GO:0008234-cysteine-type peptidase activity, GO:0016787-hydrolase activity	6.57
LOC_Os03g63540.1	lysine-rich arabinogalactan protein 19 precursor, putative, expressed	GO:0003677-DNA binding, GO:0004879-ligand-activated sequence-specific DNA binding RNA polymerase II transcription factor activity	-5.11		LOC_Os12g04450.1	zinc finger, C3HC4 type domain containing protein, expressed	GO:0005515-protein binding, GO:0008270-zinc ion binding, GO:0046872-metal ion binding	8.55		LOC_Os10g09460.1	retrotransposon protein, putative, Ty3-gypsy subclass, expressed	GO:0003676-nucleic acid binding, GO:0003677-DNA binding, GO:0003682-chromatin binding, GO:0003723-RNA binding, GO:0003964-RNA-directed DNA polymerase activity, GO:0004190-aspartic-type endopeptidase activity, GO:0008270-zinc ion binding	6.57
LOC_Os01g69960.1	expressed protein	-	-5.12		LOC_Os12g08930.1	expressed protein	-	8.55		LOC_Os11g26750.1	dehydrin, putative, expressed	GO:0006950-response to stress, GO:0009415-response to water	6.55
LOC_Os03g21820.1	expansin precursor, putative, expressed	GO:0015450-P-P-bond-hydrolysis-driven protein transmembrane transporter activity	-5.12		LOC_Os03g14440.1	expressed protein	-	8.54		LOC_Os11g26570.1	dehydrin, putative, expressed	GO:0006950-response to stress, GO:0009415-response to water	6.5
LOC_Os08g05520.1	myb-like DNA-binding domain containing protein, putative, expressed	GO:0003677-DNA binding	-5.12		LOC_Os08g31850.1	expressed protein	-	8.53		LOC_Os06g46740.1	early nodulin 20 precursor, putative, expressed	GO:0005507-copper ion binding, GO:0009055-electron carrier activity, GO:0003677-DNA binding, GO:0004879-ligand-activated sequence-specific DNA binding RNA polymerase II transcription factor activity, GO:0004969-histamine receptor activity	6.49
LOC_Os05g47700.1	LTPL152 - Protease inhibitor/seed storage/LTP family protein precursor, expressed	GO:0006869-lipid transport	-5.14		LOC_Os03g05960.1	retrotransposon protein, putative, unclassified, expressed	GO:0003723-RNA binding, GO:0003964-RNA-directed DNA polymerase activity, GO:0004190-aspartic-type endopeptidase activity	8.52		LOC_Os11g12060.1	retrotransposon protein, putative, Ty3-gypsy subclass, expressed	GO:0003676-nucleic acid binding, GO:0003677-DNA binding, GO:0003723-RNA binding, GO:0003964-RNA-directed DNA polymerase activity, GO:0003682-chromatin binding, GO:0004190-aspartic-type endopeptidase activity, GO:0008270-zinc ion binding	6.48
LOC_Os06g39240.1	endothelial differentiation-related factor 1, putative, expressed	GO:0003677-DNA binding, GO:0043565-sequence-specific DNA binding	-5.17		LOC_Os07g41920.1	C1-like domain containing protein, expressed	GO:0008270-zinc ion binding, GO:0046872-metal ion binding, GO:0005515-protein binding	8.48		LOC_Os10g10460.1	retrotransposon protein, putative, Ty3-gypsy subclass, expressed	GO:0003676-nucleic acid binding, GO:0003677-DNA binding, GO:0003682-chromatin binding, GO:0003723-RNA binding, GO:0003964-RNA-directed DNA polymerase activity, GO:0004190-aspartic-type endopeptidase activity, GO:0008270-zinc ion binding	6.47
LOC_Os01g23850.1	transposon protein, putative, CACTA, En/Spm sub-class, expressed	GO:0005337-nucleoside transmembrane transporter activity	-5.18		LOC_Os07g34570.1	FAD dependent oxidoreductase domain containing protein, expressed	GO:0005215-transporter activity, GO:0009055-electron carrier activity, GO:0016491-oxidoreductase activity	8.44		LOC_Os01g71820.1	glycosyl hydrolases family 17, putative, expressed	GO:0003824-catalytic activity, GO:0004553-hydrolase activity, hydrolyzing O-glycosyl compounds, GO:0016787-hydrolase activity, GO:0016798-hydrolase activity, acting on glycosyl bonds, GO:0043169-cation binding	6.31
LOC_Os10g05130.1	expressed protein	GO:0016068-type I hypersensitivity	-5.18		LOC_Os01g50110.1	MYB family transcription factor, putative, expressed	GO:0003677-DNA binding	8.38		LOC_Os02g18064.1	expressed protein	-	6.3
LOC_Os02g53870.1	expressed protein	-	-5.19		LOC_Os04g50850.1	aspartyl protease family, putative, expressed	GO:0004190-aspartic-type endopeptidase activity	8.38		LOC_Os02g40620.1	expressed protein	-	6.3
LOC_Os11g02350.1	LTPL25 - Protease inhibitor/seed storage/LTP family protein precursor, expressed	GO:0008289-lipid binding	-5.19		LOC_Os04g50850.2	aspartyl protease family, putative, expressed	GO:0004190-aspartic-type endopeptidase activity, GO:0003677-DNA binding, GO:0004879-ligand-activated sequence-specific DNA binding RNA polymerase II transcription factor activity	8.38		LOC_Os05g05930.1	peripheral-type benzodiazepine receptor, putative, expressed	GO:0050825-ice binding	6.29
LOC_Os02g16940.1	OsSub13 - Putative Subtilisin homologue, expressed	GO:0004252-serine-type endopeptidase activity, GO:0042802-identical protein binding	-5.2		LOC_Os08g31280.1	DC1, putative, expressed	-	8.38		LOC_Os10g06270.1	retrotransposon protein, putative, Ty3-gypsy subclass, expressed	GO:0003676-nucleic acid binding, GO:0003677-DNA binding, GO:0003682-chromatin binding, GO:0003723-RNA binding, GO:0003964-RNA-directed DNA polymerase activity, GO:0004190-aspartic-type endopeptidase activity, GO:0008270-zinc ion binding	6.24
LOC_Os02g33720.1	RING-H2 finger protein, putative, expressed	GO:0005515-protein binding, GO:0008270-zinc ion binding, GO:0046872-metal ion binding	-5.2		LOC_Os01g59680.1	NHL25, putative, expressed	-	8.36		LOC_Os04g24590.1	retrotransposon protein, putative, Ty3-gypsy subclass, expressed	GO:0003676-nucleic acid binding, GO:0003677-DNA binding, GO:0003723-RNA binding, GO:0003964-RNA-directed DNA polymerase activity, GO:0004523-ribonuclease H activity	6.2
LOC_Os06g22560.1	formyl transferase, putative, expressed	GO:0008168-methyltransferase activity, GO:0016740-transferase activity, GO:0016742-hydroxymethyl-, formyl- and related transferase activity, GO:0004644-phosphoribosylglycinamide formyltransferase activity	-5.23		LOC_Os01g31450.1	retrotransposon protein, putative, unclassified, expressed	GO:0016491-oxidoreductase activity, GO:0046914-transition metal ion binding, GO:0003676-nucleic acid binding	8.34		LOC_Os09g08900.1	retrotransposon protein, putative, Ty3-gypsy subclass, expressed	GO:0003723-RNA binding, GO:0003964-RNA-directed DNA polymerase activity, GO:0003682-chromatin binding, GO:0003677-DNA binding, GO:0003676-nucleic acid binding, GO:0008270-zinc ion binding, GO:0004190-aspartic-type endopeptidase activity	6.17
LOC_Os06g01990.1	phosphoglycolate phosphatase, plasmid, putative, expressed	GO:0003824-catalytic activity, GO:0016787-hydrolase activity	-5.25		LOC_Os01g70280.1	expressed protein	-	8.33		LOC_Os04g59540.1	phosphatidylinositol-4-phosphate 5-Kinase, putative, expressed	GO:0005515-protein binding, GO:0005524-ATP binding, GO:0016307-phosphatidylinositol phosphate kinase activity	6.16
LOC_Os12g04150.1	alpha/beta hydrolase fold, putative, expressed	GO:0016787-hydrolase activity	-5.25		LOC_Os04g45700.1	COBRA, putative, expressed	-	8.31		LOC_Os03g60580.1	actin-depolymerizing factor, putative, expressed	GO:0003779-actin binding	6.14
LOC_Os12g04150.1	alpha/beta hydrolase fold, putative, expressed	GO:0016787-hydrolase activity	-5.25		LOC_Os01g59250.1	expressed protein	-	8.23		LOC_Os02g38370.1	transposon protein, putative, unclassified, expressed	-	6.13
LOC_Os12g04150.1	alpha/beta hydrolase fold, putative, expressed	GO:0016787-hydrolase activity	-5.25		LOC_Os10g28240.1	calcium-transporting ATPase, plasma membrane-type, putative, expressed	GO:0000166-nucleotide binding, GO:0003824-catalytic activity, GO:0005388-calcium-transporting ATPase activity, GO:0005524-ATP binding, GO:0015085-calcium ion transmembrane transporter activity, GO:0015662-ATPase activity, coupled to transmembrane movement of ions, phosphorylative mechanism, GO:0016787-hydrolase activity, GO:0016820-hydrolase activity, acting on acid anhydrides, catalyzing transme…	8.18		LOC_Os05g45100.1	anthocyanidin 5,3-O-glucosyltransferase, putative, expressed	GO:0016740-transferase activity, GO:0016757-transferase activity, transferring glycosyl groups, GO:0016758-transferase activity, transferring hexosyl groups	6.11
LOC_Os12g04150.1	alpha/beta hydrolase fold, putative, expressed	GO:0016787-hydrolase activity	-5.25		LOC_Os04g06590.1	expressed protein	-	8.16		LOC_Os07g31430.1	phosphate-induced protein 1 conserved region domain containing protein, expressed	-	6.11
LOC_Os02g26670.1	F-box/Kelch-repeat protein, putative, expressed	GO:0005515-protein binding	-5.26		LOC_Os11g44820.1	expressed protein	-	8.12		LOC_Os04g40070.1	GRAM and C2 domains containing protein, putative, expressed	-	6.09
LOC_Os07g03140.1	ternary complex factor MIP1, putative, expressed	-	-5.26		LOC_Os12g23460.1	expressed protein	-	8.05		LOC_Os08g11570.1	retrotransposon protein, putative, Ty3-gypsy subclass, expressed	GO:0003676-nucleic acid binding, GO:0003677-DNA binding, GO:0003682-chromatin binding, GO:0003723-RNA binding, GO:0003964-RNA-directed DNA polymerase activity, GO:0008270-zinc ion binding	6.09
LOC_Os02g03710.1	UP-9A, putative, expressed	-	-5.27		LOC_Os04g51160.1	transposon protein, putative, unclassified, expressed	GO:0005506-iron ion binding, GO:0016491-oxidoreductase activity, GO:0046872-metal ion binding	8.03		LOC_Os08g11850.1	retrotransposon protein, putative, Ty3-gypsy subclass, expressed	GO:0003676-nucleic acid binding, GO:0003677-DNA binding, GO:0003682-chromatin binding, GO:0003723-RNA binding, GO:0003964-RNA-directed DNA polymerase activity, GO:0004190-aspartic-type endopeptidase activity, GO:0008270-zinc ion binding	6.09
LOC_Os03g04660.1	cytochrome P450 86A1, putative, expressed	GO:0004497-monooxygenase activity, GO:0005506-iron ion binding, GO:0009055-electron carrier activity, GO:0016491-oxidoreductase activity, GO:0020037-heme binding, GO:0046872-metal ion binding	-5.29		LOC_Os03g50960.1	LTPL118 - Protease inhibitor/seed storage/LTP family protein precursor, expressed	GO:0008233-peptidase activity	8.02		LOC_Os10g39970.1	harpin-induced protein 1 domain containing protein, expressed	-	6.09
LOC_Os01g52160.1	heavy metal-associated domain containing protein, expressed	GO:0015097-mercury ion transmembrane transporter activity, GO:0004008-copper-exporting ATPase activity, GO:0005524-ATP binding, GO:0046872-metal ion binding	-5.3		LOC_Os03g07930.1	retrotransposon protein, putative, Ty3-gypsy subclass, expressed	GO:0005673-transcription factor TFIIE complex	8		LOC_Os08g01910.1	expressed protein	GO:0005524-ATP binding, GO:0016301-kinase activity, GO:0016773-phosphotransferase activity, alcohol group as acceptor	6.05
LOC_Os05g45120.1	anthocyanidin 5,3-O-glucosyltransferase, putative, expressed	-	-5.3		LOC_Os01g45110.1	anthocyanin 3-O-beta-glucosyltransferase, putative, expressed	GO:0016758-transferase activity, transferring hexosyl groups	7.99		LOC_Os05g48840.1	expressed protein	-	6.03
LOC_Os03g13200.1	peroxidase precursor, putative, expressed	GO:0004601-peroxidase activity, GO:0005506-iron ion binding, GO:0005509-calcium ion binding, GO:0009055-electron carrier activity, GO:0016491-oxidoreductase activity, GO:0020037-heme binding, GO:0046872-metal ion binding, GO:0050825-ice binding	-5.31		LOC_Os05g02760.1	expressed protein	GO:0050825-ice binding	7.99		LOC_Os12g05210.1	expressed protein	GO:0006979-response to oxidative stress, GO:0009061-anaerobic respiration	6.03
LOC_Os12g29160.1	LTPL105 - Protease inhibitor/seed storage/LTP family protein precursor, putative, expressed	GO:0005525-GTP binding	-5.31		LOC_Os09g29480.1	2-aminoethanethiol dioxygenase, putative, expressed	GO:0047800-cysteamine dioxygenase activity	7.99		LOC_Os10g12700.1	retrotransposon protein, putative, unclassified	-	6.02
LOC_Os11g06150.1	basic proline-rich protein precursor, putative, expressed	-	-5.32		LOC_Os02g36530.1	expressed protein	GO:0050825-ice binding	7.95		LOC_Os10g10600.1	retrotransposon protein, putative, Ty3-gypsy subclass, expressed	GO:0003676-nucleic acid binding, GO:0003677-DNA binding, GO:0003682-chromatin binding, GO:0003723-RNA binding, GO:0003964-RNA-directed DNA polymerase activity, GO:0004190-aspartic-type endopeptidase activity, GO:0008270-zinc ion binding	5.99
LOC_Os02g44108.1	expansin precursor, putative, expressed	GO:0005576-extracellular region, GO:0005618-cell wall, GO:0016020-membrane	-5.33		LOC_Os04g12950.1	indole-3-acetate beta-glucosyltransferase, putative, expressed	GO:0016740-transferase activity, GO:0016757-transferase activity, transferring glycosyl groups, GO:0016758-transferase activity, transferring hexosyl groups	7.93		LOC_Os10g17650.1	Os10bglu34 - beta-glucosidase homologue, similar to Os3bglu6, expressed	GO:0003824-catalytic activity, GO:0004553-hydrolase activity, hydrolyzing O-glycosyl compounds, GO:0043169-cation binding, GO:0016787-hydrolase activity	5.98
LOC_Os08g28790.1	dirigent, putative, expressed	-	-5.34		LOC_Os05g32860.1	expressed protein	-	7.87		LOC_Os11g37830.1	retrotransposon protein, putative, unclassified, expressed	-	5.98
LOC_Os11g42550.1	dirigent, putative, expressed	GO:0016740-transferase activity	-5.35		LOC_Os02g40330.3	retrotransposon protein, putative, Ty3-gypsy subclass, expressed	-	7.86		LOC_Os08g02030.1	transferase family protein, putative, expressed	GO:0016747-transferase activity, transferring acyl groups other than amino-acyl groups	5.97
LOC_Os03g22010.4	peroxidase precursor, putative, expressed	GO:0004601-peroxidase activity, GO:0005506-iron ion binding, GO:0005509-calcium ion binding, GO:0009055-electron carrier activity, GO:0016491-oxidoreductase activity, GO:0020037-heme binding, GO:0046872-metal ion binding	-5.38		LOC_Os04g21860.1	transposon protein, putative, Pong sub-class, expressed	-	7.86		LOC_Os05g39250.1	phosphatidylethanolamine-binding protein, putative, expressed	-	5.96
LOC_Os05g44630.1	IQ calmodulin-binding motif family protein, putative, expressed	-	-5.39		LOC_Os04g41520.1	retrotransposon protein, putative, unclassified, expressed	GO:0050825-ice binding, GO:0003676-nucleic acid binding, GO:0008270-zinc ion binding	7.82		LOC_Os06g25130.1	expressed protein	-	5.96
LOC_Os01g12000.1	expressed protein	-	-5.41		LOC_Os12g40060.1	retrotransposon protein, putative, unclassified, expressed	GO:0003676-nucleic acid binding, GO:0003677-DNA binding, GO:0008270-zinc ion binding, GO:0050825-ice binding	7.82		LOC_Os11g26780.1	dehydrin, putative, expressed	GO:0006950-response to stress, GO:0009415-response to water	5.96
LOC_Os08g32920.1	dynamin-2B, putative, expressed	GO:0000166-nucleotide binding, GO:0003924-GTPase activity, GO:0005525-GTP binding, GO:0003777-microtubule motor activity, GO:0005524-ATP binding, GO:0003676-nucleic acid binding, GO:0008026-ATP-dependent helicase activity, GO:0017111-nucleoside-triphosphatase activity	-5.42		LOC_Os11g04400.1	GRAS family transcription factor containing protein, expressed	-	7.77		LOC_Os02g54240.1	OsFBX62 - F-box domain containing protein, expressed	-	5.94
LOC_Os04g46130.1	plastocyanin-like domain containing protein, putative, expressed	GO:0005507-copper ion binding, GO:0009055-electron carrier activity	-5.49		LOC_Os12g03350.1	expressed protein	-	7.77		LOC_Os07g05940.1	9-cis-epoxycarotenoid dioxygenase 1, chloroplast precursor, putative, expressed	GO:0016702-oxidoreductase activity, acting on single donors with incorporation of molecular oxygen, incorporation of two atoms of oxygen	5.94
LOC_Os04g56390.1	expressed protein	-	-5.49		LOC_Os03g20290.1	aspartic proteinase nepenthesin-1 precursor, putative, expressed	GO:0004190-aspartic-type endopeptidase activity, GO:0008233-peptidase activity, GO:0016787-hydrolase activity	7.76		LOC_Os05g15580.1	retrotransposon protein, putative, Ty3-gypsy subclass, expressed	GO:0003676-nucleic acid binding, GO:0003677-DNA binding, GO:0003682-chromatin binding, GO:0003723-RNA binding, GO:0003964-RNA-directed DNA polymerase activity, GO:0004190-aspartic-type endopeptidase activity, GO:0008270-zinc ion binding	5.92
LOC_Os08g14600.1	expressed protein	GO:0050825-ice binding	-5.52		LOC_Os04g45590.1	glyoxalase family protein, putative, expressed	-	7.76		LOC_Os10g39920.1	expressed protein	GO:0004952-dopamine receptor activity	5.89
LOC_Os06g48810.1	OsHKT2;1 - Na+ transporter, expressed	GO:0008324-cation transmembrane transporter activity, GO:0015079-potassium ion transmembrane transporter activity, GO:0030955-potassium ion binding, GO:0031402-sodium ion binding	-5.53		LOC_Os04g37570.1	aspartic proteinase nepenthesin precursor, putative, expressed	GO:0004190-aspartic-type endopeptidase activity, GO:0005524-ATP binding, GO:0016887-ATPase activity	7.69		LOC_Os08g12000.1	retrotransposon protein, putative, Ty3-gypsy subclass, expressed	GO:0003723-RNA binding, GO:0003964-RNA-directed DNA polymerase activity, GO:0003676-nucleic acid binding, GO:0008270-zinc ion binding, GO:0004190-aspartic-type endopeptidase activity	5.88
LOC_Os04g16970.1	zinc finger, C3HC4 type domain containing protein, expressed	GO:0005515-protein binding, GO:0008270-zinc ion binding, GO:0046872-metal ion binding	-5.55		LOC_Os08g43620.1	expressed protein	-	7.69		LOC_Os03g07780.1	transposon protein, putative, unclassified, expressed	GO:0050524-coenzyme-B sulfoethylthiotransferase activity, GO:0016627-oxidoreductase activity, acting on the CH-CH group of donors	5.87
LOC_Os09g29820.1	bZIP transcription factor domain containing protein, expressed	GO:0003677-DNA binding, GO:0003700-sequence-specific DNA binding transcription factor activity, GO:0043565-sequence-specific DNA binding, GO:0046983-protein dimerization activity	-5.55		LOC_Os06g10130.1	expressed protein	GO:0015232-heme transporter activity	7.66		LOC_Os05g49730.1	protein phosphatase 2C, putative, expressed	GO:0000287-magnesium ion binding, GO:0003824-catalytic activity, GO:0004721-phosphoprotein phosphatase activity, GO:0004722-protein serine/threonine phosphatase activity, GO:0016787-hydrolase activity, GO:0046872-metal ion binding, GO:0030145-manganese ion binding	5.85
LOC_Os04g56910.1	transferase family protein, putative, expressed	GO:0016747-transferase activity, transferring acyl groups other than amino-acyl groups	-5.6		LOC_Os10g38340.1	glutathione S-transferase GSTU6, putative, expressed	GO:0016740-transferase activity, GO:0004364-glutathione transferase activity	7.66		LOC_Os09g09050.1	retrotransposon protein, putative, Ty3-gypsy subclass, expressed	GO:0003723-RNA binding, GO:0003964-RNA-directed DNA polymerase activity, GO:0003682-chromatin binding, GO:0003677-DNA binding, GO:0003676-nucleic acid binding, GO:0008270-zinc ion binding, GO:0004190-aspartic-type endopeptidase activity, GO:0005198-structural molecule activity	5.83
LOC_Os04g02640.1	3-ketoacyl-CoA synthase 6, putative, expressed	GO:0003824-catalytic activity, GO:0016747-transferase activity, transferring acyl groups other than amino-acyl groups	-5.66		LOC_Os06g03370.1	retrotransposon protein, putative, Ty3-gypsy subclass, expressed	-	7.65		LOC_Os01g20780.1	anther-specific protein SF18 precursor, putative, expressed	GO:0004974-leukotriene receptor activity	5.82
LOC_Os07g15370.1	metal transporter Nramp6, putative, expressed	GO:0005215-transporter activity	-5.68		LOC_Os07g03120.1	expressed protein	GO:0004974-leukotriene receptor activity	7.61		LOC_Os04g33920.1	LTPL102 - Protease inhibitor/seed storage/LTP family protein precursor, expressed	GO:0008289-lipid binding	5.82
LOC_Os01g40290.1	expressed protein	-	-5.69		LOC_Os06g50060.1	ras-related protein, putative, expressed	GO:0000166-nucleotide binding, GO:0005525-GTP binding, GO:0003924-GTPase activity, GO:0005515-protein binding	7.58		LOC_Os07g05365.1	photosystem II 10 kDa polypeptide, chloroplast precursor, putative, expressed	GO:0016491-oxidoreductase activity	5.82
LOC_Os11g26920.1	transposon protein, putative, Mariner sub-class, expressed	GO:0016758-transferase activity, transferring hexosyl groups	-5.85		LOC_Os01g72910.1	abscisic stress-ripening, putative, expressed	GO:0006950-response to stress	7.56		LOC_Os01g45810.1	transposon protein, putative, unclassified, expressed	GO:0003676-nucleic acid binding, GO:0003677-DNA binding, GO:0003723-RNA binding, GO:0003964-RNA-directed DNA polymerase activity, GO:0004523-ribonuclease H activity, GO:0004190-aspartic-type endopeptidase activity	5.8
LOC_Os10g02880.1	O-methyltransferase, putative, expressed	GO:0008168-methyltransferase activity, GO:0008171-O-methyltransferase activity, GO:0046983-protein dimerization activity, GO:0016740-transferase activity	-5.87		LOC_Os03g57640.1	gibberellin receptor GID1L2, putative, expressed	GO:0016787-hydrolase activity	7.54		LOC_Os03g10210.1	homeobox domain containing protein, expressed	GO:0003677-DNA binding, GO:0003700-sequence-specific DNA binding transcription factor activity, GO:0043565-sequence-specific DNA binding	5.8
LOC_Os04g47250.1	cytochrome P450, putative, expressed	GO:0004497-monooxygenase activity, GO:0005506-iron ion binding, GO:0009055-electron carrier activity, GO:0016491-oxidoreductase activity, GO:0020037-heme binding, GO:0046872-metal ion binding	-6		LOC_Os05g46190.1	expressed protein	-	7.54		LOC_Os03g42520.1	expressed protein	-	5.8
LOC_Os03g02190.1	protein kinase domain containing protein, expressed	GO:0000166-nucleotide binding, GO:0004672-protein kinase activity, GO:0004674-protein serine/threonine kinase activity, GO:0005524-ATP binding, GO:0016301-kinase activity, GO:0004713-protein tyrosine kinase activity	-6.03		LOC_Os09g19970.1	expressed protein	GO:0005198-structural molecule activity	7.47		LOC_Os07g34570.1	FAD dependent oxidoreductase domain containing protein, expressed	GO:0005215-transporter activity, GO:0009055-electron carrier activity, GO:0016491-oxidoreductase activity	5.8
LOC_Os01g60740.1	LTPL16 - Protease inhibitor/seed storage/LTP family protein precursor, expressed	GO:0008289-lipid binding	-6.06		LOC_Os12g13890.1	retrotransposon protein, putative, unclassified, expressed	GO:0016020-membrane	7.47		LOC_Os10g32810.1	beta-amylase, putative, expressed	GO:0003824-catalytic activity, GO:0016161-beta-amylase activity, GO:0016787-hydrolase activity, GO:0016798-hydrolase activity, acting on glycosyl bonds, GO:0043169-cation binding, GO:0050825-ice binding	5.79
LOC_Os06g49190.1	LTPL154 - Protease inhibitor/seed storage/LTP family protein precursor, expressed	GO:0006869-lipid transport	-6.06		LOC_Os01g53350.1	anthocyanidin 5,3-O-glucosyltransferase, putative, expressed	GO:0016758-transferase activity, transferring hexosyl groups	7.45		LOC_Os04g43200.1	caleosin related protein, putative, expressed	GO:0005509-calcium ion binding, GO:0016165-lipoxygenase activity, GO:0004497-monooxygenase activity, GO:0004392-heme oxygenase (decyclizing) activity, GO:0071614-linoleic acid epoxygenase activity	5.78
LOC_Os11g30430.1	expressed protein	-	-6.06		LOC_Os01g72900.1	abscisic stress-ripening, putative, expressed	GO:0006950-response to stress	7.43		LOC_Os04g05300.1	retrotransposon protein, putative, Ty3-gypsy subclass, expressed	GO:0003676-nucleic acid binding, GO:0003677-DNA binding, GO:0003682-chromatin binding	5.77
LOC_Os11g46000.3	von Willebrand factor type A domain containing protein, putative, expressed	-	-6.06		LOC_Os02g45390.1	RING-H2 finger protein, putative, expressed	GO:0005515-protein binding, GO:0008270-zinc ion binding, GO:0046872-metal ion binding	7.43		LOC_Os05g49040.1	expressed protein	-	5.75
LOC_Os03g12260.1	cytochrome P450 protein, putative, expressed	GO:0004497-monooxygenase activity, GO:0005506-iron ion binding, GO:0009055-electron carrier activity, GO:0016491-oxidoreductase activity, GO:0020037-heme binding, GO:0046872-metal ion binding	-6.07		LOC_Os04g47330.1	rho-GTPase-activating protein-related, putative, expressed	-	7.4		LOC_Os06g44275.1	expressed protein	GO:0005515-protein binding, GO:0008270-zinc ion binding	5.75
LOC_Os11g07830.1	dirigent, putative, expressed	GO:0005618-cell wall	-6.1		LOC_Os12g02240.1	expressed protein	-	7.4		LOC_Os10g09400.1	retrotransposon protein, putative, Ty3-gypsy subclass, expressed	GO:0003676-nucleic acid binding, GO:0003677-DNA binding, GO:0003682-chromatin binding, GO:0003723-RNA binding, GO:0003964-RNA-directed DNA polymerase activity, GO:0004190-aspartic-type endopeptidase activity, GO:0008270-zinc ion binding	5.75
LOC_Os09g10840.1	transcription factor, putative, expressed	GO:0003677-DNA binding, GO:0003700-sequence-specific DNA binding transcription factor activity, GO:0043565-sequence-specific DNA binding, GO:0046983-protein dimerization activity	-6.11		LOC_Os01g47670.1	expressed protein	GO:0003677-DNA binding, GO:0000287-magnesium ion binding, GO:0004427-inorganic diphosphatase activity	7.39		LOC_Os01g24730.1	expressed protein	-	5.74
LOC_Os12g38290.1	metallothionein, putative, expressed	GO:0046872-metal ion binding, GO:0005507-copper ion binding	-6.12		LOC_Os01g21120.1	AP2 domain containing protein, expressed	GO:0050825-ice binding, GO:0003700-sequence-specific DNA binding transcription factor activity, GO:0003677-DNA binding	7.37		LOC_Os05g50730.1	expressed protein	-	5.73
LOC_Os06g21270.1	glycine rich protein family protein, putative, expressed	GO:0016020-membrane	-6.13		LOC_Os03g53220.1	U5 small nuclear ribonucleoprotein 200 kDa helicase, putative, expressed	GO:0003676-nucleic acid binding, GO:0004386-helicase activity, GO:0005524-ATP binding, GO:0008026-ATP-dependent helicase activity, GO:0016787-hydrolase activity, GO:0000166-nucleotide binding, GO:0017111-nucleoside-triphosphatase activity, GO:0003677-DNA binding	7.36		LOC_Os04g35660.1	no apical meristem protein, putative, expressed	GO:0003677-DNA binding	5.72
LOC_Os11g35930.1	chalcone synthase, putative, expressed	GO:0003824-catalytic activity, GO:0016740-transferase activity, GO:0016747-transferase activity, transferring acyl groups other than amino-acyl groups	-6.14		LOC_Os04g12960.1	UDP-glucoronosyl/UDP-glucosyl transferase, putative, expressed	GO:0016740-transferase activity, GO:0016757-transferase activity, transferring glycosyl groups, GO:0016758-transferase activity, transferring hexosyl groups	7.36		LOC_Os06g45184.2	retrotransposon protein, putative, Ty3-gypsy subclass, expressed	-	5.72
LOC_Os03g23800.1	retrotransposon protein, putative, Ty3-gypsy subclass, expressed	GO:0003676-nucleic acid binding, GO:0003677-DNA binding, GO:0003723-RNA binding, GO:0003964-RNA-directed DNA polymerase activity, GO:0004190-aspartic-type endopeptidase activity, GO:0008270-zinc ion binding, GO:0003682-chromatin binding, GO:0005198-structural molecule activity	-6.15		LOC_Os06g28790.1	expressed protein	-	7.35		LOC_Os12g08564.1	retrotransposon protein, putative, unclassified, expressed	-	5.71
LOC_Os08g37040.1	gibberellin receptor GID1L2, putative, expressed	GO:0016787-hydrolase activity	-6.15		LOC_Os01g06340.1	expressed protein	-	7.33		LOC_Os01g62190.1	ZOS1-15 - C2H2 zinc finger protein, expressed	GO:0008270-zinc ion binding	5.7
LOC_Os10g33540.1	alcohol oxidase, putative, expressed	GO:0009055-electron carrier activity, GO:0016491-oxidoreductase activity, GO:0016614-oxidoreductase activity, acting on CH-OH group of donors, GO:0050660-flavin adenine dinucleotide binding, GO:0046577-long-chain-alcohol oxidase activity	-6.24		LOC_Os06g28800.1	expressed protein	-	7.32		LOC_Os04g04900.1	retrotransposon protein, putative, Ty3-gypsy subclass, expressed	GO:0003676-nucleic acid binding, GO:0003677-DNA binding, GO:0003682-chromatin binding, GO:0003723-RNA binding, GO:0003964-RNA-directed DNA polymerase activity, GO:0004190-aspartic-type endopeptidase activity, GO:0008270-zinc ion binding	5.7
LOC_Os04g01960.1	expressed protein	-	-6.25		LOC_Os08g08700.1	ubiquitin family protein, putative, expressed	-	7.31		LOC_Os11g19210.1	beta-D-xylosidase, putative, expressed	GO:0004553-hydrolase activity, hydrolyzing O-glycosyl compounds, GO:0016787-hydrolase activity	5.7
LOC_Os04g52440.1	aminotransferase, putative, expressed	GO:0003824-catalytic activity, GO:0008483-transaminase activity, GO:0030170-pyridoxal phosphate binding	-6.34		LOC_Os07g34310.1	transposon protein, putative, unclassified, expressed	GO:0003676-nucleic acid binding, GO:0008270-zinc ion binding	7.3		LOC_Os11g47530.1	glycosyl hydrolase, putative, expressed	GO:0003824-catalytic activity, GO:0004553-hydrolase activity, hydrolyzing O-glycosyl compounds, GO:0043169-cation binding, GO:0004568-chitinase activity, GO:0016787-hydrolase activity, GO:0016798-hydrolase activity, acting on glycosyl bonds	5.7
LOC_Os08g35750.1	Cupin domain containing protein, expressed	GO:0030145-manganese ion binding, GO:0045735-nutrient reservoir activity, GO:0046872-metal ion binding	-6.44		LOC_Os03g55050.1	UDP-glucoronosyl and UDP-glucosyl transferase domain containing protein, expressed	GO:0016758-transferase activity, transferring hexosyl groups, GO:0016740-transferase activity	7.29		LOC_Os01g58048.1	expressed protein	-	5.67
LOC_Os08g29200.1	BURP domain containing protein, expressed	-	-6.66		LOC_Os03g42464.1	expressed protein	-	7.28		LOC_Os12g13800.1	O-methyltransferase, putative, expressed	GO:0008168-methyltransferase activity, GO:0008171-O-methyltransferase activity, GO:0016740-transferase activity	5.66
LOC_Os11g45990.1	von Willebrand factor type A domain containing protein, putative, expressed	-	-6.8		LOC_Os03g60560.1	ZOS3-21 - C2H2 zinc finger protein, expressed	GO:0008270-zinc ion binding	7.28		LOC_Os02g51930.1	cytokinin-O-glucosyltransferase 2, putative, expressed	GO:0016740-transferase activity, GO:0016757-transferase activity, transferring glycosyl groups, GO:0016758-transferase activity, transferring hexosyl groups, GO:0050403-trans-zeatin O-beta-D-glucosyltransferase activity, GO:0050502-cis-zeatin O-beta-D-glucosyltransferase activity	5.65
LOC_Os12g02300.1	LTPL26 - Protease inhibitor/seed storage/LTP family protein precursor, expressed	GO:0008289-lipid binding	-6.85		LOC_Os07g39910.1	pentatricopeptide repeat domain containing protein, putative, expressed	-	7.28		LOC_Os02g26720.1	Inositol 1, 3, 4-trisphosphate 5/6-kinase, putative, expressed	GO:0000287-magnesium ion binding, GO:0005524-ATP binding, GO:0047325-inositol tetrakisphosphate 1-kinase activity, GO:0016301-kinase activity	5.64
LOC_Os12g02300.1	LTPL26 - Protease inhibitor/seed storage/LTP family protein precursor, expressed	GO:0008289-lipid binding	-6.85		LOC_Os11g36880.1	retrotransposon protein, putative, unclassified, expressed	GO:0003723-RNA binding, GO:0003964-RNA-directed DNA polymerase activity	7.28		LOC_Os08g39730.1	cytochrome P450, putative, expressed	GO:0004497-monooxygenase activity, GO:0005506-iron ion binding, GO:0009055-electron carrier activity, GO:0016491-oxidoreductase activity, GO:0020037-heme binding, GO:0046872-metal ion binding	5.64
LOC_Os12g02300.1	LTPL26 - Protease inhibitor/seed storage/LTP family protein precursor, expressed	GO:0008289-lipid binding	-6.85		LOC_Os08g22320.1	retrotransposon protein, putative, unclassified, expressed	-	7.27		LOC_Os04g27670.1	terpene synthase family, metal binding domain containing protein, expressed	GO:0000287-magnesium ion binding, GO:0016829-lyase activity	5.63
LOC_Os12g02300.1	LTPL26 - Protease inhibitor/seed storage/LTP family protein precursor, expressed	GO:0008289-lipid binding	-6.85		LOC_Os06g05450.1	expressed protein	-	7.26		LOC_Os09g12890.1	retrotransposon protein, putative, Ty3-gypsy subclass, expressed	GO:0003723-RNA binding, GO:0003964-RNA-directed DNA polymerase activity, GO:0003677-DNA binding, GO:0003676-nucleic acid binding, GO:0008270-zinc ion binding, GO:0004190-aspartic-type endopeptidase activity	5.63
LOC_Os01g62480.1	laccase precursor protein, putative, expressed	GO:0005507-copper ion binding, GO:0016491-oxidoreductase activity, GO:0046872-metal ion binding	-7.08		LOC_Os01g74020.1	MYB family transcription factor, putative, expressed	-	7.25		LOC_Os01g45110.1	anthocyanin 3-O-beta-glucosyltransferase, putative, expressed	GO:0016758-transferase activity, transferring hexosyl groups	5.62
LOC_Os09g08720.1	cinnamoyl CoA reductase, putative, expressed	GO:0003824-catalytic activity, GO:0003854-3-beta-hydroxy-delta5-steroid dehydrogenase activity, GO:0005488-binding, GO:0016491-oxidoreductase activity, GO:0050662-coenzyme binding	-7.34		LOC_Os03g42950.1	retrotransposon protein, putative, Ty3-gypsy subclass, expressed	GO:0003676-nucleic acid binding, GO:0003677-DNA binding, GO:0003723-RNA binding, GO:0003964-RNA-directed DNA polymerase activity, GO:0008270-zinc ion binding	7.23		LOC_Os08g10670.1	expressed protein	GO:0004190-aspartic-type endopeptidase activity	5.62
LOC_Os09g08720.1	cinnamoyl CoA reductase, putative, expressed	GO:0003824-catalytic activity, GO:0003854-3-beta-hydroxy-delta5-steroid dehydrogenase activity, GO:0005488-binding, GO:0016491-oxidoreductase activity, GO:0050662-coenzyme binding	-7.34		LOC_Os09g27540.1	C2 domain containing protein, expressed	-	7.23		LOC_Os10g06520.1	retrotransposon protein, putative, Ty3-gypsy subclass, expressed	GO:0003676-nucleic acid binding, GO:0003677-DNA binding, GO:0003723-RNA binding, GO:0003964-RNA-directed DNA polymerase activity, GO:0004190-aspartic-type endopeptidase activity, GO:0008270-zinc ion binding	5.62
LOC_Os02g09850.1	expressed protein	-	-7.57		LOC_Os11g03580.1	expressed protein	-	7.23		LOC_Os12g20110.1	retrotransposon protein, putative, Ty3-gypsy subclass, expressed	GO:0003676-nucleic acid binding, GO:0003677-DNA binding, GO:0003723-RNA binding, GO:0003964-RNA-directed DNA polymerase activity, GO:0004190-aspartic-type endopeptidase activity, GO:0008270-zinc ion binding, GO:0003682-chromatin binding	5.61
LOC_Os02g56920.1	WAX2, putative, expressed	GO:0005506-iron ion binding, GO:0016491-oxidoreductase activity	-8.2		LOC_Os05g51130.1	mitochondrial chaperone BCS1, putative, expressed	GO:0000166-nucleotide binding, GO:0005524-ATP binding, GO:0017111-nucleoside-triphosphatase activity	7.18		LOC_Os09g01100.1	retrotransposon protein, putative, Ty3-gypsy subclass, expressed	GO:0003723-RNA binding, GO:0003964-RNA-directed DNA polymerase activity, GO:0003682-chromatin binding, GO:0003677-DNA binding, GO:0003676-nucleic acid binding, GO:0008270-zinc ion binding, GO:0004190-aspartic-type endopeptidase activity	5.6
LOC_Os06g32600.1	THION15 - Plant thionin family protein precursor, expressed	GO:0006952-defense response	-8.3		LOC_Os10g42130.1	no apical meristem protein, putative, expressed	GO:0003677-DNA binding	7.18		LOC_Os12g30824.1	terpene synthase, putative, expressed	GO:0000287-magnesium ion binding, GO:0016829-lyase activity, GO:0009899-ent-kaurene synthase activity, GO:0034280-ent-sandaracopimaradiene synthase activity	5.6
LOC_Os06g35970.2	meiosis 5, putative, expressed	GO:0016020-membrane	-9.02		LOC_Os03g17760.1	RNA recognition motif containing protein, putative, expressed	GO:0000166-nucleotide binding, GO:0003676-nucleic acid binding	7.17		LOC_Os11g47500.1	glycosyl hydrolase, putative, expressed	GO:0003824-catalytic activity, GO:0004553-hydrolase activity, hydrolyzing O-glycosyl compounds, GO:0043169-cation binding, GO:0004568-chitinase activity, GO:0016787-hydrolase activity, GO:0016798-hydrolase activity, acting on glycosyl bonds	5.57
LOC_Os06g49660.1	transferase family protein, putative, expressed	GO:0016747-transferase activity, transferring acyl groups other than amino-acyl groups, GO:0016740-transferase activity	-9.1		LOC_Os12g04200.1	GRAS family transcription factor containing protein, expressed	-	7.17		LOC_Os11g44950.1	glycosyl hydrolase family 3 protein, putative, expressed	GO:0004553-hydrolase activity, hydrolyzing O-glycosyl compounds	5.54
					LOC_Os10g41610.1	retrotransposon protein, putative, unclassified, expressed	GO:0003676-nucleic acid binding, GO:0003677-DNA binding, GO:0008270-zinc ion binding	7.14		LOC_Os01g61610.1	flavonol synthase/flavanone 3-hydroxylase, putative, expressed	GO:0005506-iron ion binding, GO:0016491-oxidoreductase activity	5.52
					LOC_Os10g39920.1	expressed protein	GO:0004952-dopamine receptor activity	7.13		LOC_Os04g01950.1	legume lectins beta domain containing protein, putative, expressed	GO:0005488-binding	5.52
					LOC_Os01g04670.1	expressed protein	-	7.11		LOC_Os05g15530.1	aminotransferase domain containing protein, putative, expressed	GO:0003824-catalytic activity, GO:0008483-transaminase activity, GO:0016740-transferase activity	5.52
					LOC_Os10g25060.1	expressed protein	-	7.11		LOC_Os03g02050.1	LTPL151 - Protease inhibitor/seed storage/LTP family protein precursor, expressed	GO:0008289-lipid binding	5.51
					LOC_Os06g11510.1	expressed protein	-	7.09		LOC_Os11g38050.1	phosphoesterase family protein, putative, expressed	GO:0016788-hydrolase activity, acting on ester bonds, GO:0004629-phospholipase C activity	5.5
					LOC_Os04g57550.1	amine oxidase, flavin-containing, domain containing protein, expressed	GO:0009055-electron carrier activity, GO:0016491-oxidoreductase activity, GO:0046592-polyamine oxidase activity	7.08		LOC_Os03g18870.1	heat shock protein DnaJ, putative, expressed	GO:0031072-heat shock protein binding	5.47
					LOC_Os04g12669.1	expressed protein	-	7.06		LOC_Os03g46060.1	thaumatin family domain containing protein, expressed	GO:0009817-defense response to fungus, incompatible interaction, GO:0009651-response to salt stress	5.47
					LOC_Os04g49450.1	MYB family transcription factor, putative, expressed	GO:0003677-DNA binding	7.05		LOC_Os12g15530.1	retrotransposon protein, putative, unclassified, expressed	GO:0005507-copper ion binding, GO:0016491-oxidoreductase activity, GO:0003676-nucleic acid binding, GO:0008270-zinc ion binding, GO:0046872-metal ion binding	5.46
					LOC_Os03g29250.1	SPX domain-containing protein, putative, expressed	GO:0016036-cellular response to phosphate starvation, GO:0080040-positive regulation of cellular response to phosphate starvation	7.03		LOC_Os10g09500.1	retrotransposon protein, putative, Ty3-gypsy subclass, expressed	GO:0003676-nucleic acid binding, GO:0003723-RNA binding, GO:0003964-RNA-directed DNA polymerase activity, GO:0004190-aspartic-type endopeptidase activity, GO:0008270-zinc ion binding	5.44
					LOC_Os01g64330.1	retrotransposon protein, putative, unclassified, expressed	-	7.02		LOC_Os12g38051.1	metallothionein, putative, expressed	GO:0046872-metal ion binding, GO:0005507-copper ion binding	5.43
					LOC_Os02g50805.1	transposon protein, putative, CACTA, En/Spm sub-class, expressed	-	7.02		LOC_Os09g20330.1	annexin, putative, expressed	GO:0005509-calcium ion binding, GO:0005544-calcium-dependent phospholipid binding	5.42
					LOC_Os06g31200.1	retrotransposon protein, putative, unclassified, expressed	GO:0005507-copper ion binding, GO:0004190-aspartic-type endopeptidase activity	7		LOC_Os05g23924.1	glycosyl hydrolase family 10 protein, putative, expressed	GO:0003824-catalytic activity, GO:0004553-hydrolase activity, hydrolyzing O-glycosyl compounds, GO:0016787-hydrolase activity, GO:0016798-hydrolase activity, acting on glycosyl bonds, GO:0043169-cation binding	5.41
					LOC_Os09g13940.1	AP2 domain containing protein, expressed	GO:0003677-DNA binding, GO:0003700-sequence-specific DNA binding transcription factor activity	7		LOC_Os06g37140.1	retrotransposon protein, putative, Ty3-gypsy subclass, expressed	-	5.41
					LOC_Os01g23070.1	expressed protein	-	-7		LOC_Os09g24810.1	ZF-HD protein dimerisation region containing protein, expressed	GO:0007275-multicellular organismal development, GO:0009737-response to abscisic acid stimulus, GO:0009733-response to auxin stimulus, GO:0009739-response to gibberellin stimulus, GO:0009735-response to cytokinin stimulus, GO:0009640-photomorphogenesis, GO:0009741-response to brassinosteroid stimulus, GO:0043392-negative regulation of DNA binding	5.41
					LOC_Os03g08110.1	hydrolase protein, putative, expressed	GO:0016787-hydrolase activity, GO:0003824-catalytic activity	-7		LOC_Os07g45080.1	expressed protein	-	5.4
					LOC_Os05g27304.1	peptide transporter PTR2, putative, expressed	GO:0005215-transporter activity, GO:0004190-aspartic-type endopeptidase activity	-7.02		LOC_Os03g63580.1	phosphoesterase family protein, putative, expressed	GO:0016788-hydrolase activity, acting on ester bonds, GO:0004629-phospholipase C activity	5.39
					LOC_Os07g38130.1	polygalacturonase inhibitor 1 precursor, putative, expressed	GO:0005515-protein binding, GO:0004857-enzyme inhibitor activity	-7.02		LOC_Os04g25590.1	transposon protein, putative, CACTA, En/Spm sub-class, expressed	GO:0004952-dopamine receptor activity, GO:0005199-structural constituent of cell wall, GO:0005198-structural molecule activity	5.38
					LOC_Os08g43334.1	HSF-type DNA-binding domain containing protein, expressed	GO:0003700-sequence-specific DNA binding transcription factor activity, GO:0043565-sequence-specific DNA binding	-7.02		LOC_Os06g01040.1	retrotransposon protein, putative, unclassified, expressed	-	5.37
					LOC_Os06g06460.1	histone H3, putative, expressed	GO:0003677-DNA binding	-7.04		LOC_Os09g10010.1	expressed protein	-	5.37
					LOC_Os06g21230.1	glycine rich protein family protein, putative, expressed	GO:0016020-membrane	-7.05		LOC_Os08g11960.1	retrotransposon protein, putative, Ty3-gypsy subclass, expressed	GO:0003723-RNA binding, GO:0003964-RNA-directed DNA polymerase activity, GO:0003682-chromatin binding, GO:0003677-DNA binding, GO:0003676-nucleic acid binding, GO:0008270-zinc ion binding, GO:0004190-aspartic-type endopeptidase activity	5.36
					LOC_Os08g01950.1	transferase family protein, putative, expressed	GO:0016747-transferase activity, transferring acyl groups other than amino-acyl groups	-7.07		LOC_Os03g57880.1	glucan endo-1,3-beta-glucosidase precursor, putative, expressed	GO:0003824-catalytic activity, GO:0004553-hydrolase activity, hydrolyzing O-glycosyl compounds, GO:0016787-hydrolase activity, GO:0016798-hydrolase activity, acting on glycosyl bonds, GO:0043169-cation binding	5.34
					LOC_Os08g39870.1	Os8bglu28 - beta-glucosidase homologue, similar to Os4bglu12 exoglucanase, expressed	GO:0003824-catalytic activity, GO:0004553-hydrolase activity, hydrolyzing O-glycosyl compounds, GO:0043169-cation binding	-7.08		LOC_Os06g03370.1	retrotransposon protein, putative, Ty3-gypsy subclass, expressed	-	5.34
					LOC_Os11g41650.1	adenylyl-sulfate kinase, putative, expressed	GO:0005524-ATP binding, GO:0016301-kinase activity, GO:0016772-transferase activity, transferring phosphorus-containing groups	-7.08		LOC_Os09g08880.1	ATP synthase like protein, putative, expressed	GO:0016820-hydrolase activity, acting on acid anhydrides, catalyzing transmembrane movement of substances, GO:0008270-zinc ion binding	5.31
					LOC_Os12g07640.1	MYB family transcription factor, putative, expressed	GO:0003677-DNA binding	-7.09		LOC_Os01g63980.1	ZOS1-17 - C2H2 zinc finger protein, expressed	GO:0008270-zinc ion binding	5.29
					LOC_Os01g46120.3	GDSL-like lipase/acylhydrolase, putative, expressed	GO:0016788-hydrolase activity, acting on ester bonds	-7.1		LOC_Os11g47600.1	glycosyl hydrolase, putative, expressed	GO:0003824-catalytic activity, GO:0004553-hydrolase activity, hydrolyzing O-glycosyl compounds, GO:0043169-cation binding, GO:0004568-chitinase activity	5.27
					LOC_Os03g17840.1	expressed protein	-	-7.1		LOC_Os06g17030.1	transposon protein, putative, unclassified, expressed	-	5.26
					LOC_Os10g05780.1	POT domain containing peptide transporter, putative, expressed	GO:0005215-transporter activity	-7.1		LOC_Os01g54270.1	transposon protein, putative, unclassified, expressed	GO:0016702-oxidoreductase activity, acting on single donors with incorporation of molecular oxygen, incorporation of two atoms of oxygen, GO:0003723-RNA binding, GO:0003964-RNA-directed DNA polymerase activity	5.24
					LOC_Os04g02620.1	oxidoreductase, short chain dehydrogenase/reductase family, putative, expressed	GO:0003824-catalytic activity, GO:0005488-binding, GO:0016491-oxidoreductase activity	-7.11		LOC_Os05g18340.1	retrotransposon protein, putative, Ty3-gypsy subclass, expressed	GO:0003676-nucleic acid binding, GO:0003677-DNA binding, GO:0003682-chromatin binding, GO:0003723-RNA binding, GO:0003964-RNA-directed DNA polymerase activity, GO:0004190-aspartic-type endopeptidase activity, GO:0008270-zinc ion binding	5.24
					LOC_Os07g08160.1	early light-induced protein, chloroplast precursor, putative, expressed	-	-7.11		LOC_Os03g14270.1	DUF260 domain containing protein, putative, expressed	GO:0004952-dopamine receptor activity	5.23
					LOC_Os06g14240.1	hsp20/alpha crystallin family protein, putative, expressed	GO:0006950-response to stress	-7.13		LOC_Os12g38290.1	metallothionein, putative, expressed	GO:0046872-metal ion binding, GO:0005507-copper ion binding	5.23
					LOC_Os02g35315.1	expressed protein	-	-7.17		LOC_Os09g17560.1	O-methyltransferase, putative, expressed	GO:0008168-methyltransferase activity, GO:0008171-O-methyltransferase activity, GO:0016740-transferase activity, GO:0046983-protein dimerization activity, GO:0004672-protein kinase activity, GO:0005524-ATP binding	5.22
					LOC_Os03g19090.1	expressed protein	-	-7.24		LOC_Os10g09440.1	retrotransposon protein, putative, Ty3-gypsy subclass, expressed	GO:0003676-nucleic acid binding, GO:0003677-DNA binding, GO:0003723-RNA binding, GO:0003964-RNA-directed DNA polymerase activity, GO:0004190-aspartic-type endopeptidase activity, GO:0008270-zinc ion binding	5.21
					LOC_Os06g20040.1	aspartic proteinase nepenthesin-2 precursor, putative, expressed	GO:0004190-aspartic-type endopeptidase activity, GO:0008233-peptidase activity, GO:0016787-hydrolase activity	-7.26		LOC_Os05g44510.1	retrotransposon protein, putative, unclassified	GO:0003677-DNA binding, GO:0003676-nucleic acid binding	5.19
					LOC_Os04g29550.1	RIPER2 - Ripening-related family protein precursor, expressed	GO:0005576-extracellular region	-7.28		LOC_Os04g51520.1	glycosyl hydrolases family 16, putative, expressed	GO:0004553-hydrolase activity, hydrolyzing O-glycosyl compounds, GO:0016762-xyloglucan:xyloglucosyl transferase activity	5.18
					LOC_Os01g12000.1	expressed protein	-	-7.29		LOC_Os03g62020.1	harpin-induced protein 1 domain containing protein, expressed	-	5.17
					LOC_Os04g27190.3	terpene synthase, putative, expressed	GO:0000287-magnesium ion binding, GO:0016829-lyase activity	-7.3		LOC_Os11g03300.1	NAC domain transcription factor, putative, expressed	GO:0003677-DNA binding	5.17
					LOC_Os12g03640.1	S-locus-like receptor protein kinase, putative, expressed	GO:0000166-nucleotide binding, GO:0004672-protein kinase activity, GO:0005524-ATP binding, GO:0005529-sugar binding, GO:0016301-kinase activity, GO:0004713-protein tyrosine kinase activity, GO:0004674-protein serine/threonine kinase activity	-7.31		LOC_Os01g53260.1	WRKY23, expressed	GO:0003677-DNA binding, GO:0003700-sequence-specific DNA binding transcription factor activity, GO:0043565-sequence-specific DNA binding	5.15
					LOC_Os01g11620.2	GDSL-like lipase/acylhydrolase, putative, expressed	GO:0016788-hydrolase activity, acting on ester bonds	-7.33		LOC_Os04g42240.1	expressed protein	-	5.15
					LOC_Os03g56930.1	app1, putative, expressed	-	-7.36		LOC_Os01g51030.1	expressed protein	-	5.14
					LOC_Os08g30080.1	1-aminocyclopropane-1-carboxylate oxidase homolog 4, putative, expressed	GO:0016491-oxidoreductase activity	-7.36		LOC_Os02g40330.1	retrotransposon protein, putative, Ty3-gypsy subclass, expressed	-	5.14
					LOC_Os08g39550.1	polygalacturonase inhibitor 2 precursor, putative, expressed	GO:0005515-protein binding	-7.36		LOC_Os08g24750.1	xyloglucan fucosyltransferase, putative, expressed	GO:0008107-galactoside 2-alpha-L-fucosyltransferase activity, GO:0016740-transferase activity, GO:0016757-transferase activity, transferring glycosyl groups	5.13
					LOC_Os09g25490.1	CESA9 - cellulose synthase, expressed	GO:0005515-protein binding, GO:0008270-zinc ion binding, GO:0016740-transferase activity, GO:0016757-transferase activity, transferring glycosyl groups, GO:0016760-cellulose synthase (UDP-forming) activity, GO:0046872-metal ion binding	-7.37		LOC_Os03g50960.1	LTPL118 - Protease inhibitor/seed storage/LTP family protein precursor, expressed	GO:0008233-peptidase activity	5.12
					LOC_Os11g05050.1	stem-specific protein TSJT1, putative, expressed	GO:0005886-plasma membrane	-7.41		LOC_Os02g49860.1	AWPM-19-like membrane family protein, putative, expressed	-	5.11
					LOC_Os12g42910.1	sodium/calcium exchanger protein, putative, expressed	GO:0004888-transmembrane signaling receptor activity	-7.42		LOC_Os04g07860.1	retrotransposon protein, putative, unclassified, expressed	-	5.1
					LOC_Os04g39410.1	pentatricopeptide, putative, expressed	-	-7.43		LOC_Os01g44360.1	CBS domain containing membrane protein, putative, expressed	-	5.08
					LOC_Os07g32620.1	anthocyanidin 5,3-O-glucosyltransferase, putative, expressed	GO:0016758-transferase activity, transferring hexosyl groups, GO:0016740-transferase activity	-7.44		LOC_Os06g24310.1	retrotransposon protein, putative, unclassified, expressed	-	5.08
					LOC_Os07g41410.1	EGG APPARATUS-1, putative, expressed	GO:0050825-ice binding	-7.44		LOC_Os04g31710.1	expressed protein	-	5.07
					LOC_Os08g36040.1	plant viral response family protein, putative, expressed	GO:0005215-transporter activity, GO:0005488-binding	-7.44		LOC_Os02g57840.1	remorin C-terminal domain containing protein, putative, expressed	GO:0003677-DNA binding, GO:0050825-ice binding	5.05
					LOC_Os06g01250.1	cytochrome P450, putative, expressed	GO:0004497-monooxygenase activity, GO:0005506-iron ion binding, GO:0009055-electron carrier activity, GO:0016491-oxidoreductase activity, GO:0020037-heme binding, GO:0046872-metal ion binding	-7.45		LOC_Os12g34016.1	retrotransposon protein, putative, unclassified, expressed	GO:0005739-mitochondrion	5.05
					LOC_Os08g38020.1	bZIP transcription factor domain containing protein, expressed	GO:0003677-DNA binding, GO:0003700-sequence-specific DNA binding transcription factor activity, GO:0043565-sequence-specific DNA binding, GO:0046983-protein dimerization activity	-7.45		LOC_Os03g10810.1	HLS, putative, expressed	GO:0008080-N-acetyltransferase activity, GO:0016740-transferase activity	5.04
					LOC_Os02g37700.1	lecithin:cholesterol acyltransferase, putative, expressed	GO:0004607-phosphatidylcholine-sterol O-acyltransferase activity, GO:0016740-transferase activity, GO:0003824-catalytic activity	-7.46		LOC_Os06g17520.1	retrotransposon protein, putative, Ty3-gypsy subclass, expressed	GO:0003723-RNA binding, GO:0003964-RNA-directed DNA polymerase activity, GO:0003682-chromatin binding, GO:0003677-DNA binding, GO:0003676-nucleic acid binding, GO:0008270-zinc ion binding, GO:0004190-aspartic-type endopeptidase activity	5.04
					LOC_Os05g50470.1	expressed protein	-	-7.46		LOC_Os07g34520.1	isocitrate lyase, putative, expressed	GO:0003824-catalytic activity, GO:0004451-isocitrate lyase activity, GO:0016829-lyase activity	5.03
					LOC_Os08g39660.1	cytochrome P450, putative, expressed	GO:0004497-monooxygenase activity, GO:0005506-iron ion binding, GO:0009055-electron carrier activity, GO:0016491-oxidoreductase activity, GO:0020037-heme binding, GO:0046872-metal ion binding	-7.48		LOC_Os05g38264.1	expressed protein	-	5.01
					LOC_Os01g74300.1	metallothionein, putative, expressed	GO:0046872-metal ion binding, GO:0005507-copper ion binding	-7.52		LOC_Os10g38940.1	fatty acid hydroxylase, putative, expressed	GO:0005506-iron ion binding, GO:0016491-oxidoreductase activity	-7.12
					LOC_Os04g26870.1	oxidoreductase, aldo/keto reductase family protein, putative, expressed	GO:0016491-oxidoreductase activity	-7.59		LOC_Os07g35940.1	beta-amylase, putative, expressed	GO:0003824-catalytic activity, GO:0016161-beta-amylase activity, GO:0016787-hydrolase activity, GO:0016798-hydrolase activity, acting on glycosyl bonds, GO:0043169-cation binding	-7.15
					LOC_Os10g40700.1	expansin precursor, putative, expressed	GO:0005576-extracellular region, GO:0005618-cell wall, GO:0016020-membrane	-7.59		LOC_Os04g28520.1	male sterility protein, putative, expressed	GO:0003824-catalytic activity, GO:0005488-binding	-7.16
					LOC_Os01g65690.1	4,5-DOPA dioxygenase extradiol, putative, expressed	GO:0008198-ferrous iron binding, GO:0008270-zinc ion binding, GO:0016491-oxidoreductase activity, GO:0016701-oxidoreductase activity, acting on single donors with incorporation of molecular oxygen, GO:0016702-oxidoreductase activity, acting on single donors with incorporation of molecular oxygen, incorporation of two atoms of oxygen	-7.62		LOC_Os06g07790.1	retrotransposon protein, putative, unclassified, expressed	GO:0003723-RNA binding, GO:0003964-RNA-directed DNA polymerase activity	-7.16
					LOC_Os11g05290.1	stress responsive A/B Barrel domain containing protein, expressed	GO:0009507-chloroplast	-7.65		LOC_Os04g56390.1	expressed protein	-	-7.18
					LOC_Os05g39990.1	expansin precursor, putative, expressed	GO:0015450-P-P-bond-hydrolysis-driven protein transmembrane transporter activity	-7.67		LOC_Os11g05290.1	stress responsive A/B Barrel domain containing protein, expressed	GO:0009507-chloroplast	-7.2
					LOC_Os07g46950.2	ligA, putative, expressed	GO:0003824-catalytic activity, GO:0005488-binding, GO:0016491-oxidoreductase activity, GO:0004022-alcohol dehydrogenase (NAD) activity, GO:0008667-2,3-dihydro-2,3-dihydroxybenzoate dehydrogenase activity	-7.67		LOC_Os03g28160.1	jacalin-like lectin domain containing protein, expressed	GO:0005529-sugar binding	-7.31
					LOC_Os05g48270.1	auxin-responsive protein, putative, expressed	-	-7.69		LOC_Os12g38350.1	RALFL43 - Rapid ALkalinization Factor RALF family protein precursor, expressed	-	-7.34
					LOC_Os12g06260.1	harpin-induced protein 1 domain containing protein, expressed	GO:0009505-plant-type cell wall	-7.7		LOC_Os10g32980.1	CESA7 - cellulose synthase, expressed	GO:0005515-protein binding, GO:0008270-zinc ion binding, GO:0016740-transferase activity, GO:0016757-transferase activity, transferring glycosyl groups, GO:0016760-cellulose synthase (UDP-forming) activity, GO:0046872-metal ion binding	-7.41
					LOC_Os07g32020.1	UDP-glucoronosyl and UDP-glucosyl transferase domain containing protein, expressed	GO:0016740-transferase activity, GO:0016757-transferase activity, transferring glycosyl groups, GO:0016758-transferase activity, transferring hexosyl groups, GO:0000166-nucleotide binding, GO:0004820-glycine-tRNA ligase activity, GO:0005524-ATP binding	-7.77		LOC_Os06g16640.1	carboxyl-terminal peptidase, putative, expressed	-	-7.42
					LOC_Os07g32340.1	retrotransposon protein, putative, unclassified, expressed	-	-7.77		LOC_Os10g38710.1	glutathione S-transferase, putative, expressed	GO:0016740-transferase activity	-7.43
					LOC_Os03g25330.1	peroxidase precursor, putative, expressed	GO:0004601-peroxidase activity, GO:0005506-iron ion binding, GO:0005509-calcium ion binding, GO:0009055-electron carrier activity, GO:0016491-oxidoreductase activity, GO:0020037-heme binding, GO:0046872-metal ion binding	-7.79		LOC_Os05g04500.1	peroxidase precursor, putative, expressed	GO:0004601-peroxidase activity, GO:0005506-iron ion binding, GO:0005509-calcium ion binding, GO:0009055-electron carrier activity, GO:0016491-oxidoreductase activity, GO:0020037-heme binding, GO:0046872-metal ion binding	-7.62
					LOC_Os09g23300.1	integral membrane protein, putative, expressed	GO:0005381-iron ion transmembrane transporter activity	-7.79		LOC_Os05g40960.1	Myb transcription factor, putative, expressed	GO:0003677-DNA binding, GO:0004222-metalloendopeptidase activity	-7.62
					LOC_Os11g03820.1	D-mannose binding lectin family protein, expressed	GO:0004221-ubiquitin thiolesterase activity, GO:0000166-nucleotide binding, GO:0004672-protein kinase activity, GO:0005524-ATP binding, GO:0005529-sugar binding, GO:0004713-protein tyrosine kinase activity, GO:0004674-protein serine/threonine kinase activity	-7.83		LOC_Os01g01650.1	isoflavone reductase homolog IRL, putative, expressed	GO:0003824-catalytic activity, GO:0005488-binding	-7.65
					LOC_Os06g21240.1	glycine rich protein family protein, putative, expressed	GO:0016020-membrane	-7.85		LOC_Os09g25490.1	CESA9 - cellulose synthase, expressed	GO:0005515-protein binding, GO:0008270-zinc ion binding, GO:0016740-transferase activity, GO:0016757-transferase activity, transferring glycosyl groups, GO:0016760-cellulose synthase (UDP-forming) activity, GO:0046872-metal ion binding	-7.65
					LOC_Os04g49660.1	DUF581 domain containing protein, expressed	-	-7.92		LOC_Os04g11970.1	O-methyltransferase, putative, expressed	GO:0008168-methyltransferase activity, GO:0008171-O-methyltransferase activity, GO:0046983-protein dimerization activity	-7.66
					LOC_Os03g14030.2	thaumatin, putative, expressed	GO:0050825-ice binding	-7.93		LOC_Os05g09704.1	HAD superfamily phosphatase, putative, expressed	GO:0003993-acid phosphatase activity	-7.67
					LOC_Os03g28160.2	jacalin-like lectin domain containing protein, expressed	-	-7.93		LOC_Os07g08150.1	early light-induced protein, chloroplast precursor, putative, expressed	-	-7.69
					LOC_Os10g40620.1	expressed protein	-	-7.96		LOC_Os06g01972.1	auxin-induced protein 5NG4, putative, expressed	GO:0015520-tetracycline:hydrogen antiporter activity	-7.72
					LOC_Os03g03990.1	signal recognition particle 43 kDa protein, chloroplast precursor, putative, expressed	GO:0003682-chromatin binding	-8		LOC_Os01g15830.1	peroxidase precursor, putative, expressed	GO:0004601-peroxidase activity, GO:0005506-iron ion binding, GO:0005509-calcium ion binding, GO:0009055-electron carrier activity, GO:0016491-oxidoreductase activity, GO:0020037-heme binding, GO:0046872-metal ion binding	-7.75
					LOC_Os05g10690.1	Myb transcription factor, putative, expressed	GO:0003676-nucleic acid binding, GO:0003677-DNA binding, GO:0008270-zinc ion binding	-8.02		LOC_Os01g52240.1	chlorophyll A-B binding protein, putative, expressed	GO:0016020-membrane, GO:0009507-chloroplast, GO:0009535-chloroplast thylakoid membrane, GO:0009579-thylakoid, GO:0010287-plastoglobule, GO:0005739-mitochondrion, GO:0048046-apoplast, GO:0009941-chloroplast envelope	-7.86
					LOC_Os10g32990.1	receptor-like protein kinase 2 precursor, putative, expressed	GO:0000166-nucleotide binding, GO:0004672-protein kinase activity, GO:0004713-protein tyrosine kinase activity, GO:0005515-protein binding, GO:0005524-ATP binding, GO:0004674-protein serine/threonine kinase activity	-8.05		LOC_Os09g36680.1	ribonuclease T2 family domain containing protein, expressed	GO:0003723-RNA binding, GO:0033897-ribonuclease T2 activity	-7.86
					LOC_Os07g32630.1	UDP-glucoronosyl and UDP-glucosyl transferase domain containing protein, expressed	GO:0016758-transferase activity, transferring hexosyl groups, GO:0016740-transferase activity	-8.07		LOC_Os07g48980.1	nicotianamine synthase, putative, expressed	GO:0016740-transferase activity, GO:0030410-nicotianamine synthase activity	-7.89
					LOC_Os09g07350.1	fasciclin-like arabinogalactan protein 8 precursor, putative, expressed	GO:0016020-membrane, GO:0005886-plasma membrane, GO:0046658-anchored to plasma membrane	-8.07		LOC_Os07g23120.1	expressed protein	-	-7.92
					LOC_Os03g54130.1	cysteine protease 1 precursor, putative, expressed	GO:0004197-cysteine-type endopeptidase activity, GO:0008233-peptidase activity, GO:0008234-cysteine-type peptidase activity, GO:0016787-hydrolase activity	-8.09		LOC_Os06g18790.1	anthocyanidin 3-O-glucosyltransferase, putative, expressed	GO:0016740-transferase activity, GO:0016757-transferase activity, transferring glycosyl groups, GO:0016758-transferase activity, transferring hexosyl groups	-7.97
					LOC_Os06g48810.1	OsHKT2;1 - Na+ transporter, expressed	GO:0008324-cation transmembrane transporter activity, GO:0015079-potassium ion transmembrane transporter activity, GO:0030955-potassium ion binding, GO:0031402-sodium ion binding	-8.1		LOC_Os07g01600.1	dirigent, putative, expressed	-	-7.97
					LOC_Os02g09850.1	expressed protein	-	-8.12		LOC_Os06g21270.1	glycine rich protein family protein, putative, expressed	GO:0016020-membrane	-8.05
					LOC_Os02g37654.1	lecithin:cholesterol acyltransferase, putative, expressed	GO:0004607-phosphatidylcholine-sterol O-acyltransferase activity, GO:0016740-transferase activity	-8.14		LOC_Os12g29160.1	LTPL105 - Protease inhibitor/seed storage/LTP family protein precursor, putative, expressed	GO:0005525-GTP binding	-8.09
					LOC_Os03g02190.1	protein kinase domain containing protein, expressed	GO:0000166-nucleotide binding, GO:0004672-protein kinase activity, GO:0004674-protein serine/threonine kinase activity, GO:0005524-ATP binding, GO:0016301-kinase activity, GO:0004713-protein tyrosine kinase activity	-8.18		LOC_Os04g48200.1	cytochrome P450, putative, expressed	GO:0004497-monooxygenase activity, GO:0005506-iron ion binding, GO:0009055-electron carrier activity, GO:0020037-heme binding, GO:0046872-metal ion binding	-8.12
					LOC_Os02g33060.2	expressed protein	-	-8.29		LOC_Os03g61720.1	glycerol-3-phosphate acyltransferase, putative, expressed	GO:0016740-transferase activity	-8.18
					LOC_Os03g04680.1	cytochrome P450, putative, expressed	GO:0004497-monooxygenase activity, GO:0005506-iron ion binding, GO:0009055-electron carrier activity, GO:0016491-oxidoreductase activity, GO:0020037-heme binding, GO:0046872-metal ion binding	-8.35		LOC_Os08g08850.1	carotenoid synthesis regulator CarF, putative, expressed	GO:0050825-ice binding, GO:0052637-delta 3-trans-hexadecenoic acid phosphatidylglycerol desaturase activity	-8.24
					LOC_Os07g48980.1	nicotianamine synthase, putative, expressed	GO:0016740-transferase activity, GO:0030410-nicotianamine synthase activity	-8.35		LOC_Os08g36760.1	remorin C-terminal domain containing protein, putative, expressed	-	-8.25
					LOC_Os05g09740.1	HAD superfamily phosphatase, putative, expressed	GO:0003993-acid phosphatase activity	-8.38		LOC_Os06g04920.1	zinc finger family protein, putative, expressed	GO:0008270-zinc ion binding	-8.38
					LOC_Os09g28690.1	gibberellin receptor GID1L2, putative, expressed	GO:0016787-hydrolase activity	-8.49		LOC_Os01g09880.1	harpin-induced protein 1 domain containing protein, expressed	-	-8.48
					LOC_Os05g36010.1	OsSub47 - Putative Subtilisin homologue, expressed	GO:0004252-serine-type endopeptidase activity, GO:0042802-identical protein binding	-8.51		LOC_Os01g12210.1	aluminum-activated malate transporter, putative, expressed	-	-8.5
					LOC_Os01g54620.1	CESA4 - cellulose synthase, expressed	GO:0005515-protein binding, GO:0008270-zinc ion binding, GO:0016760-cellulose synthase (UDP-forming) activity	-8.54		LOC_Os10g40620.1	expressed protein	-	-8.5
					LOC_Os08g09690.1	nuclear transcription factor Y subunit, putative, expressed	GO:0003700-sequence-specific DNA binding transcription factor activity	-8.59		LOC_Os07g02440.1	peroxidase precursor, putative, expressed	GO:0004601-peroxidase activity, GO:0005506-iron ion binding, GO:0005509-calcium ion binding, GO:0009055-electron carrier activity, GO:0016491-oxidoreductase activity, GO:0020037-heme binding, GO:0046872-metal ion binding	-8.55
					LOC_Os04g26320.1	mannose-binding lectin, putative, expressed	-	-8.62		LOC_Os05g33900.1	auxin-induced protein 5NG4, putative, expressed	GO:0016020-membrane	-8.69
					LOC_Os05g38230.1	oxidoreductase, aldo/keto reductase family protein, putative, expressed	GO:0016491-oxidoreductase activity	-8.63		LOC_Os08g35750.1	Cupin domain containing protein, expressed	GO:0030145-manganese ion binding, GO:0045735-nutrient reservoir activity, GO:0046872-metal ion binding	-8.87
					LOC_Os05g38230.3	oxidoreductase, aldo/keto reductase family protein, putative, expressed	GO:0016491-oxidoreductase activity	-8.63		LOC_Os12g33120.1	expressed protein	-	-8.89
					LOC_Os09g36680.1	ribonuclease T2 family domain containing protein, expressed	GO:0003723-RNA binding, GO:0033897-ribonuclease T2 activity	-8.64		LOC_Os02g11770.1	expressed protein	GO:0050825-ice binding	-8.92
					LOC_Os01g02150.1	sulfated surface glycoprotein 185 precursor, putative, expressed	GO:0003677-DNA binding, GO:0004879-ligand-activated sequence-specific DNA binding RNA polymerase II transcription factor activity	-8.68		LOC_Os02g33550.1	harpin-induced protein 1 domain containing protein, expressed	-	-8.93
					LOC_Os11g06570.1	transposon protein, putative, CACTA, En/Spm sub-class, expressed	GO:0008234-cysteine-type peptidase activity	-8.68		LOC_Os05g10210.1	HAD superfamily phosphatase, putative, expressed	GO:0003993-acid phosphatase activity	-8.95
					LOC_Os07g08150.1	early light-induced protein, chloroplast precursor, putative, expressed	-	-8.73		LOC_Os06g18670.1	anthocyanidin 3-O-glucosyltransferase, putative, expressed	GO:0016740-transferase activity, GO:0016757-transferase activity, transferring glycosyl groups, GO:0016758-transferase activity, transferring hexosyl groups	-9.02
					LOC_Os02g40100.1	plant protein of unknown function DUF869 domain containing protein, expressed	-	-8.76		LOC_Os11g08569.1	cycloartenol synthase, putative, expressed	GO:0003824-catalytic activity, GO:0016866-intramolecular transferase activity	-9.13
					LOC_Os05g02070.3	expressed protein	GO:0046872-metal ion binding	-8.84		LOC_Os12g33150.1	expressed protein	-	-9.23
					LOC_Os01g53240.1	BURP domain containing protein, expressed	-	-8.91		LOC_Os01g74300.1	metallothionein, putative, expressed	GO:0046872-metal ion binding, GO:0005507-copper ion binding	-9.24
					LOC_Os04g49680.1	DUF581 domain containing protein, expressed	-	-8.92		LOC_Os02g40100.1	plant protein of unknown function DUF869 domain containing protein, expressed	-	-9.3
					LOC_Os11g01570.1	PMR5, putative, expressed	-	-8.92		LOC_Os01g65690.1	4,5-DOPA dioxygenase extradiol, putative, expressed	GO:0008198-ferrous iron binding, GO:0008270-zinc ion binding, GO:0016491-oxidoreductase activity, GO:0016701-oxidoreductase activity, acting on single donors with incorporation of molecular oxygen, GO:0016702-oxidoreductase activity, acting on single donors with incorporation of molecular oxygen, incorporation of two atoms of oxygen	-9.51
					LOC_Os09g29710.1	beta-expansin precursor, putative, expressed	GO:0004190-aspartic-type endopeptidase activity	-8.93		LOC_Os05g09724.1	HAD superfamily phosphatase, putative, expressed	GO:0003993-acid phosphatase activity	-9.56
					LOC_Os01g09880.1	harpin-induced protein 1 domain containing protein, expressed	-	-8.94		LOC_Os05g09740.1	HAD superfamily phosphatase, putative, expressed	GO:0003993-acid phosphatase activity	-9.92
					LOC_Os04g01140.2	cytochrome P450 93A2, putative, expressed	GO:0004497-monooxygenase activity, GO:0005506-iron ion binding, GO:0009055-electron carrier activity, GO:0020037-heme binding	-8.94		LOC_Os11g42550.1	dirigent, putative, expressed	GO:0016740-transferase activity	-10.18
					LOC_Os06g38960.1	expressed protein	-	-8.96		LOC_Os08g38170.1	methyladenine glycosylase, putative, expressed	GO:0003824-catalytic activity, GO:0008725-DNA-3-methyladenine glycosylase activity	-10.25
					LOC_Os02g11770.1	expressed protein	GO:0050825-ice binding	-9.05		LOC_Os04g33450.1	expressed protein	GO:0005886-plasma membrane	-10.33
					LOC_Os02g43194.1	aldehyde dehydrogenase, putative, expressed	GO:0004030-aldehyde dehydrogenase [NAD(P)+] activity, GO:0016491-oxidoreductase activity, GO:0003676-nucleic acid binding, GO:0008168-methyltransferase activity	-9.08		LOC_Os09g36700.1	ribonuclease T2 family domain containing protein, expressed	GO:0003723-RNA binding, GO:0033897-ribonuclease T2 activity	-10.41
					LOC_Os09g29390.1	plastocyanin-like domain containing protein, putative, expressed	GO:0005507-copper ion binding, GO:0009055-electron carrier activity	-9.11		LOC_Os02g20560.1	fasciclin domain containing protein, expressed	GO:0050825-ice binding	-10.53
					LOC_Os09g26370.1	DUF581 domain containing protein, expressed	-	-9.14		LOC_Os09g13650.1	microtubule-associated protein, putative, expressed	-	-10.78
					LOC_Os08g03610.1	LSD1 zinc finger domain containing protein, expressed	-	-9.15		LOC_Os03g45619.1	cytochrome P450, putative, expressed	GO:0004497-monooxygenase activity, GO:0005506-iron ion binding, GO:0009055-electron carrier activity, GO:0016491-oxidoreductase activity, GO:0020037-heme binding, GO:0046872-metal ion binding	-11.33
					LOC_Os11g38010.1	targeting protein for Xklp2, putative, expressed	-	-9.25		LOC_Os11g42500.1	dirigent, putative, expressed	GO:0003872-6-phosphofructokinase activity	-12.68
					LOC_Os08g02110.1	peroxidase precursor, putative, expressed	GO:0004601-peroxidase activity, GO:0005506-iron ion binding, GO:0005509-calcium ion binding, GO:0009055-electron carrier activity, GO:0016491-oxidoreductase activity, GO:0020037-heme binding, GO:0046872-metal ion binding, GO:0004252-serine-type endopeptidase activity	-9.32
					LOC_Os08g37040.1	gibberellin receptor GID1L2, putative, expressed	GO:0016787-hydrolase activity	-9.41
					LOC_Os06g10750.1	integral membrane protein DUF6 containing protein, expressed	GO:0016020-membrane	-9.43
					LOC_Os03g04660.1	cytochrome P450 86A1, putative, expressed	GO:0004497-monooxygenase activity, GO:0005506-iron ion binding, GO:0009055-electron carrier activity, GO:0016491-oxidoreductase activity, GO:0020037-heme binding, GO:0046872-metal ion binding	-9.5
					LOC_Os07g10440.1	expressed protein	-	-9.5
					LOC_Os03g52070.3	OsSCP20 - Putative Serine Carboxypeptidase homologue, expressed	GO:0004180-carboxypeptidase activity, GO:0004185-serine-type carboxypeptidase activity	-9.63
					LOC_Os04g33450.3	expressed protein	-	-9.78
					LOC_Os12g09300.1	amino acid transporter, putative, expressed	GO:0016020-membrane, GO:0016021-integral to membrane	-9.96
					LOC_Os07g44060.1	haloacid dehalogenase-like hydrolase family protein, putative, expressed	GO:0003824-catalytic activity	-10.02
					LOC_Os11g18570.1	cytochrome P450, putative, expressed	GO:0004497-monooxygenase activity, GO:0005506-iron ion binding, GO:0009055-electron carrier activity, GO:0016491-oxidoreductase activity, GO:0020037-heme binding, GO:0046872-metal ion binding	-10.41
					LOC_Os04g38220.1	transporter family protein, putative, expressed	GO:0005215-transporter activity, GO:0022891-substrate-specific transmembrane transporter activity	-10.43
					LOC_Os12g29160.1	LTPL105 - Protease inhibitor/seed storage/LTP family protein precursor, putative, expressed	GO:0005525-GTP binding	-10.55
					LOC_Os06g18780.1	transposon protein, putative, CACTA, En/Spm sub-class, expressed	GO:0008234-cysteine-type peptidase activity	-11.19
		GO:0006508-proteolysis

## Sheet: CTV
Table S6.Top DEGs detected at different response phases of chilling stress in both the constrasting parents
	Early Response Phase					Late response Phase					Recovery Phase
Gene ID	Gene name	GO description	T1		Gene ID	Gene name	GO description	T4		Gene ID	Gene name	GO description	T5
LOC_Os01g28300.1	OsFBX7 - F-box domain containing protein, expressed	-	8.09		LOC_Os04g12720.1	indole-3-acetate beta-glucosyltransferase, putative, expressed	GO:0016758-transferase activity, transferring hexosyl groups	12.49		LOC_Os03g48750.1	Cupin domain containing protein, expressed	GO:0030145-manganese ion binding, GO:0045735-nutrient reservoir activity, GO:0046872-metal ion binding	11.55
LOC_Os07g03740.1	SCP-like extracellular protein, expressed	GO:0005576-extracellular region	8.09		LOC_Os01g70280.1	expressed protein	-	11.91		LOC_Os05g15880.1	glycosyl hydrolase, putative, expressed	GO:0003824-catalytic activity, GO:0004553-hydrolase activity, hydrolyzing O-glycosyl compounds, GO:0043169-cation binding	11.42
LOC_Os01g51580.1	expressed protein	-	7.77		LOC_Os03g53220.1	U5 small nuclear ribonucleoprotein 200 kDa helicase, putative, expressed	GO:0003676-nucleic acid binding, GO:0004386-helicase activity, GO:0005524-ATP binding, GO:0008026-ATP-dependent helicase activity, GO:0016787-hydrolase activity, GO:0000166-nucleotide binding, GO:0017111-nucleoside-triphosphatase activity, GO:0003677-DNA binding	10.92		LOC_Os04g56430.1	cysteine-rich receptor-like protein kinase, putative, expressed	GO:0004872-receptor activity, GO:0016301-kinase activity	11.31
LOC_Os08g03170.1	lectin-like receptor kinase 1, putative, expressed	GO:0000166-nucleotide binding, GO:0004672-protein kinase activity, GO:0004674-protein serine/threonine kinase activity, GO:0004872-receptor activity, GO:0005488-binding, GO:0005524-ATP binding, GO:0005529-sugar binding, GO:0016301-kinase activity, GO:0004713-protein tyrosine kinase activity	7.74		LOC_Os03g07930.1	retrotransposon protein, putative, Ty3-gypsy subclass, expressed	GO:0005673-transcription factor TFIIE complex	10.57		LOC_Os05g13970.1	phosphorylase domain containing protein, putative, expressed	GO:0003824-catalytic activity	11.25
LOC_Os10g39270.1	nucleoid DNA-binding, putative, expressed	GO:0004190-aspartic-type endopeptidase activity, GO:0008233-peptidase activity	7.61		LOC_Os03g08580.1	expressed protein	GO:0005198-structural molecule activity	10.21		LOC_Os04g27670.1	terpene synthase family, metal binding domain containing protein, expressed	GO:0000287-magnesium ion binding, GO:0016829-lyase activity	11.04
LOC_Os07g03730.1	SCP-like extracellular protein, expressed	GO:0005576-extracellular region	7.49		LOC_Os04g50850.1	aspartyl protease family, putative, expressed	GO:0004190-aspartic-type endopeptidase activity	10.14		LOC_Os02g26720.1	Inositol 1, 3, 4-trisphosphate 5/6-kinase, putative, expressed	GO:0000287-magnesium ion binding, GO:0005524-ATP binding, GO:0047325-inositol tetrakisphosphate 1-kinase activity, GO:0016301-kinase activity	10.97
LOC_Os03g09910.1	aminotransferase, classes I and II, domain containing protein, expressed	GO:0003824-catalytic activity, GO:0016769-transferase activity, transferring nitrogenous groups, GO:0030170-pyridoxal phosphate binding, GO:0008483-transaminase activity, GO:0016740-transferase activity	7.29		LOC_Os10g25060.1	expressed protein	-	10.07		LOC_Os02g53100.1	WRKY32, expressed	GO:0003677-DNA binding, GO:0003700-sequence-specific DNA binding transcription factor activity, GO:0043565-sequence-specific DNA binding	10.92
LOC_Os10g39260.1	aspartic proteinase nepenthesin, putative, expressed	GO:0004190-aspartic-type endopeptidase activity, GO:0008233-peptidase activity	7.2		LOC_Os01g06890.1	leucine-rich repeat family protein, putative, expressed	GO:0005515-protein binding	9.9		LOC_Os04g33920.1	LTPL102 - Protease inhibitor/seed storage/LTP family protein precursor, expressed	GO:0008289-lipid binding	10.77
LOC_Os05g40070.1	WRKY84, expressed	GO:0003677-DNA binding, GO:0003700-sequence-specific DNA binding transcription factor activity, GO:0043565-sequence-specific DNA binding, GO:0005179-hormone activity	7.19		LOC_Os01g50090.1	retrotransposon protein, putative, unclassified, expressed	GO:0003676-nucleic acid binding, GO:0003677-DNA binding, GO:0050825-ice binding, GO:0008270-zinc ion binding	9.84		LOC_Os01g01430.1	No apical meristem protein, putative, expressed	GO:0003677-DNA binding	10.7
LOC_Os02g16940.1	OsSub13 - Putative Subtilisin homologue, expressed	GO:0004252-serine-type endopeptidase activity, GO:0042802-identical protein binding	7.13		LOC_Os09g32370.1	gp176, putative, expressed	-	9.78		LOC_Os03g52370.1	PIII4 - Proteinase inhibitor II family protein precursor, expressed	-	10.34
LOC_Os10g39300.1	aspartic proteinase nepenthesin, putative, expressed	GO:0004190-aspartic-type endopeptidase activity, GO:0008233-peptidase activity	7.06		LOC_Os07g41320.1	COBRA-like protein precursor, putative, expressed	GO:0030246-carbohydrate binding	9.76		LOC_Os08g39730.1	cytochrome P450, putative, expressed	GO:0004497-monooxygenase activity, GO:0005506-iron ion binding, GO:0009055-electron carrier activity, GO:0016491-oxidoreductase activity, GO:0020037-heme binding, GO:0046872-metal ion binding	10.31
LOC_Os02g42640.1	CBS domain-containing protein, putative, expressed	-	7.03		LOC_Os05g50830.1	protein kinase family protein, putative, expressed	GO:0004672-protein kinase activity, GO:0004713-protein tyrosine kinase activity, GO:0005524-ATP binding, GO:0004674-protein serine/threonine kinase activity	9.67		LOC_Os10g23310.1	transferase family protein, putative, expressed	GO:0016740-transferase activity, GO:0016747-transferase activity, transferring acyl groups other than amino-acyl groups	10.17
LOC_Os07g34280.1	CXE carboxylesterase, putative, expressed	GO:0016787-hydrolase activity	7.02		LOC_Os08g33430.1	formin, putative, expressed	GO:0003779-actin binding	9.63		LOC_Os11g04010.1	ICE-like protease p20 domain containing protein, putative, expressed	GO:0004197-cysteine-type endopeptidase activity, GO:0008234-cysteine-type peptidase activity	9.91
LOC_Os07g35560.1	glucan endo-1,3-beta-glucosidase precursor, putative, expressed	GO:0016787-hydrolase activity, GO:0003824-catalytic activity, GO:0004553-hydrolase activity, hydrolyzing O-glycosyl compounds, GO:0043169-cation binding	6.94		LOC_Os08g03880.1	retrotransposon protein, putative, unclassified, expressed	GO:0003676-nucleic acid binding, GO:0003677-DNA binding, GO:0008270-zinc ion binding, GO:0046872-metal ion binding	9.54		LOC_Os01g71820.1	glycosyl hydrolases family 17, putative, expressed	GO:0003824-catalytic activity, GO:0004553-hydrolase activity, hydrolyzing O-glycosyl compounds, GO:0016787-hydrolase activity, GO:0016798-hydrolase activity, acting on glycosyl bonds, GO:0043169-cation binding	9.9
LOC_Os09g29480.1	2-aminoethanethiol dioxygenase, putative, expressed	GO:0047800-cysteamine dioxygenase activity	6.81		LOC_Os05g32370.1	ATP-dependent RNA helicase, putative, expressed	GO:0000166-nucleotide binding, GO:0003676-nucleic acid binding, GO:0004386-helicase activity, GO:0005524-ATP binding, GO:0008026-ATP-dependent helicase activity, GO:0016787-hydrolase activity, GO:0017111-nucleoside-triphosphatase activity	9.52		LOC_Os06g13310.1	SAM dependent carboxyl methyltransferase, putative, expressed	GO:0008168-methyltransferase activity, GO:0019871-sodium channel inhibitor activity, GO:0016740-transferase activity	9.75
LOC_Os09g17920.1	transposon protein, putative, CACTA, En/Spm sub-class, expressed	GO:0016491-oxidoreductase activity, GO:0051536-iron-sulfur cluster binding	6.77		LOC_Os04g12970.1	UDP-glucoronosyl/UDP-glucosyl transferase, putative, expressed	GO:0016740-transferase activity, GO:0016757-transferase activity, transferring glycosyl groups, GO:0016758-transferase activity, transferring hexosyl groups	9.48		LOC_Os12g38290.1	metallothionein, putative, expressed	GO:0046872-metal ion binding, GO:0005507-copper ion binding	9.74
LOC_Os08g37210.1	patatin, putative, expressed	GO:0016787-hydrolase activity	6.72		LOC_Os03g61980.1	cytochrome P450, putative, expressed	GO:0004497-monooxygenase activity, GO:0005506-iron ion binding, GO:0009055-electron carrier activity, GO:0016491-oxidoreductase activity, GO:0020037-heme binding, GO:0046872-metal ion binding	9.45		LOC_Os12g15530.1	retrotransposon protein, putative, unclassified, expressed	GO:0005507-copper ion binding, GO:0016491-oxidoreductase activity, GO:0003676-nucleic acid binding, GO:0008270-zinc ion binding, GO:0046872-metal ion binding	9.72
LOC_Os09g39530.1	Cupin domain containing protein, expressed	GO:0030145-manganese ion binding, GO:0045735-nutrient reservoir activity, GO:0046872-metal ion binding	6.65		LOC_Os08g06659.1	expressed protein	-	9.28		LOC_Os08g23870.1	late embryogenesis abundant group 1, putative, expressed	GO:0009790-embryo development	9.7
LOC_Os08g07100.1	terpene synthase, putative, expressed	GO:0000287-magnesium ion binding, GO:0016829-lyase activity	6.6		LOC_Os01g37140.1	retrotransposon protein, putative, unclassified, expressed	-	9.2		LOC_Os08g34390.1	retrotransposon protein, putative, unclassified, expressed	GO:0005525-GTP binding, GO:0004937-alpha1-adrenergic receptor activity	9.7
LOC_Os06g20790.1	SAM dependent carboxyl methyltransferase, putative, expressed	GO:0008168-methyltransferase activity	6.47		LOC_Os02g27790.1	splicing factor 3B subunit 1, putative, expressed	GO:0005488-binding	9.16		LOC_Os08g37210.1	patatin, putative, expressed	GO:0016787-hydrolase activity	9.68
LOC_Os08g25839.1	expressed protein	-	6.46		LOC_Os03g05960.1	retrotransposon protein, putative, unclassified, expressed	GO:0003723-RNA binding, GO:0003964-RNA-directed DNA polymerase activity, GO:0004190-aspartic-type endopeptidase activity	9.07		LOC_Os11g43760.1	lipase class 3 family protein, putative, expressed	GO:0004091-carboxylesterase activity, GO:0004806-triglyceride lipase activity, GO:0004937-alpha1-adrenergic receptor activity	9.55
LOC_Os11g47630.1	ZOS11-10 - C2H2 zinc finger protein, expressed	GO:0008270-zinc ion binding	6.42		LOC_Os11g12650.1	PHD-finger domain containing protein, putative, expressed	GO:0005515-protein binding, GO:0008270-zinc ion binding, GO:0046872-metal ion binding, GO:0031072-heat shock protein binding, GO:0051082-unfolded protein binding	8.88		LOC_Os05g48840.1	expressed protein	-	9.36
LOC_Os04g56000.1	AGAP001055-PA, putative, expressed	-	6.41		LOC_Os04g53606.1	expressed protein	-	8.86		LOC_Os02g12680.1	cytochrome P450, putative, expressed	GO:0004497-monooxygenase activity, GO:0005506-iron ion binding, GO:0009055-electron carrier activity, GO:0020037-heme binding, GO:0046872-metal ion binding, GO:0016829-lyase activity, GO:0047987-hydroperoxide dehydratase activity, GO:0016836-hydro-lyase activity, GO:0009978-allene oxide synthase activity	9.34
LOC_Os07g03710.1	SCP-like extracellular protein, expressed	GO:0005576-extracellular region	6.41		LOC_Os01g39136.1	retrotransposon protein, putative, unclassified, expressed	-	8.81		LOC_Os11g44950.1	glycosyl hydrolase family 3 protein, putative, expressed	GO:0004553-hydrolase activity, hydrolyzing O-glycosyl compounds	9.31
LOC_Os09g19350.1	expressed protein	GO:0004672-protein kinase activity, GO:0004674-protein serine/threonine kinase activity, GO:0005524-ATP binding, GO:0000166-nucleotide binding, GO:0004713-protein tyrosine kinase activity, GO:0005515-protein binding	6.41		LOC_Os11g34460.1	OsFBO10 - F-box and other domain containing protein, expressed	GO:0004871-signal transducer activity, GO:0004872-receptor activity, GO:0009881-photoreceptor activity	8.74		LOC_Os08g44270.1	vignain precursor, putative, expressed	GO:0004197-cysteine-type endopeptidase activity, GO:0008233-peptidase activity, GO:0008234-cysteine-type peptidase activity, GO:0016787-hydrolase activity	9.14
LOC_Os04g56430.1	cysteine-rich receptor-like protein kinase, putative, expressed	GO:0004872-receptor activity, GO:0016301-kinase activity	6.38		LOC_Os06g42380.1	retrotransposon protein, putative, unclassified, expressed	GO:0003676-nucleic acid binding, GO:0003723-RNA binding, GO:0003964-RNA-directed DNA polymerase activity	8.71		LOC_Os01g71830.1	glycosyl hydrolases family 17, putative, expressed	GO:0003824-catalytic activity, GO:0004553-hydrolase activity, hydrolyzing O-glycosyl compounds, GO:0016787-hydrolase activity, GO:0016798-hydrolase activity, acting on glycosyl bonds, GO:0043169-cation binding	9.1
LOC_Os11g47370.1	expressed protein	-	6.37		LOC_Os01g68490.1	tetratricopeptide-like helical, putative, expressed	-	8.67		LOC_Os01g06740.1	ribosome inactivating protein, putative, expressed	GO:0016787-hydrolase activity, GO:0030598-rRNA N-glycosylase activity	9.03
LOC_Os03g61500.1	uncharacterized Cys-rich domain containing protein, putative, expressed	-	6.3		LOC_Os09g27550.1	expressed protein	-	8.64		LOC_Os02g02210.1	aminotransferase, putative, expressed	GO:0003824-catalytic activity, GO:0008483-transaminase activity, GO:0016740-transferase activity, GO:0030170-pyridoxal phosphate binding	8.96
LOC_Os11g12350.1	disease resistance protein, putative, expressed	-	6.25		LOC_Os01g32670.1	expressed protein	-	8.61		LOC_Os09g24350.1	THION32 - Plant thionin family protein precursor, expressed	GO:0050825-ice binding	8.91
LOC_Os07g03790.1	lectin-like receptor kinase 7, putative, expressed	GO:0004672-protein kinase activity, GO:0004674-protein serine/threonine kinase activity, GO:0005488-binding, GO:0005524-ATP binding, GO:0004872-receptor activity, GO:0016301-kinase activity, GO:0004713-protein tyrosine kinase activity, GO:0004675-transmembrane receptor protein serine/threonine kinase activity	6.23		LOC_Os03g06510.1	KIP1, putative, expressed	GO:0004965-G-protein coupled GABA receptor activity, GO:0005198-structural molecule activity	8.6		LOC_Os01g47300.1	retrotransposon protein, putative, unclassified, expressed	-	8.9
LOC_Os04g29450.1	transposon protein, putative, CACTA, En/Spm sub-class, expressed	-	6.19		LOC_Os02g50220.1	expressed protein	-	8.59		LOC_Os03g63580.1	phosphoesterase family protein, putative, expressed	GO:0016788-hydrolase activity, acting on ester bonds, GO:0004629-phospholipase C activity	8.85
LOC_Os12g04200.1	GRAS family transcription factor containing protein, expressed	-	6.19		LOC_Os04g58870.1	exo70 exocyst complex subunit, putative, expressed	GO:0000145-exocyst	8.59		LOC_Os11g47500.1	glycosyl hydrolase, putative, expressed	GO:0003824-catalytic activity, GO:0004553-hydrolase activity, hydrolyzing O-glycosyl compounds, GO:0043169-cation binding, GO:0004568-chitinase activity, GO:0016787-hydrolase activity, GO:0016798-hydrolase activity, acting on glycosyl bonds	8.77
LOC_Os01g09990.1	helix-loop-helix DNA-binding domain containing protein, expressed	GO:0003677-DNA binding, GO:0003700-sequence-specific DNA binding transcription factor activity	6.13		LOC_Os02g45390.1	RING-H2 finger protein, putative, expressed	GO:0005515-protein binding, GO:0008270-zinc ion binding, GO:0046872-metal ion binding	8.58		LOC_Os02g30910.1	nodulin MtN3 family protein, putative, expressed	GO:0016021-integral to membrane, GO:0005887-integral to plasma membrane	8.75
LOC_Os02g32465.1	expressed protein	-	6.13		LOC_Os01g59700.1	expressed protein	-	8.51		LOC_Os01g24710.1	jacalin-like lectin domain containing protein, expressed	-	8.73
LOC_Os11g11950.1	disease resistance protein RPM1, putative, expressed	GO:0005524-ATP binding	6.06		LOC_Os03g07350.1	CSLA4 - cellulose synthase-like family A; mannan synthase, expressed	GO:0016740-transferase activity, GO:0016757-transferase activity, transferring glycosyl groups	8.44		LOC_Os12g15680.1	laccase precursor protein, putative, expressed	GO:0005507-copper ion binding, GO:0016491-oxidoreductase activity, GO:0046872-metal ion binding	8.66
LOC_Os03g46884.1	transposon protein, putative, CACTA, En/Spm sub-class, expressed	GO:0003677-DNA binding, GO:0004803-transposase activity	6.04		LOC_Os02g08330.1	gp176, putative, expressed	GO:0015078-hydrogen ion transmembrane transporter activity	8.41		LOC_Os04g43170.1	caleosin related protein, putative, expressed	GO:0005509-calcium ion binding, GO:0016165-lipoxygenase activity, GO:0004497-monooxygenase activity, GO:0004392-heme oxygenase (decyclizing) activity, GO:0071614-linoleic acid epoxygenase activity	8.64
LOC_Os07g31070.1	expressed protein	-	6.04		LOC_Os06g47870.1	expressed protein	GO:0003677-DNA binding, GO:0005515-protein binding	8.39		LOC_Os01g47290.1	expressed protein	-	8.58
LOC_Os12g28250.1	disease resistance protein RPM1, putative, expressed	GO:0005524-ATP binding	6.04		LOC_Os08g01630.1	DNA repair metallo-beta-lactamase, putative, expressed	GO:0016874-ligase activity	8.36		LOC_Os06g10530.1	expressed protein	-	8.5
LOC_Os01g68730.1	RNA-binding protein FUS, putative, expressed	-	5.98		LOC_Os09g29480.1	2-aminoethanethiol dioxygenase, putative, expressed	GO:0047800-cysteamine dioxygenase activity	8.34		LOC_Os10g02880.1	O-methyltransferase, putative, expressed	GO:0008168-methyltransferase activity, GO:0008171-O-methyltransferase activity, GO:0046983-protein dimerization activity, GO:0016740-transferase activity	8.48
LOC_Os10g23310.1	transferase family protein, putative, expressed	GO:0016740-transferase activity, GO:0016747-transferase activity, transferring acyl groups other than amino-acyl groups	5.96		LOC_Os01g51690.1	WRKY26, expressed	GO:0003677-DNA binding, GO:0003700-sequence-specific DNA binding transcription factor activity, GO:0043565-sequence-specific DNA binding, GO:0050825-ice binding	8.33		LOC_Os06g17070.1	retrotransposon protein, putative, Ty1-copia subclass, expressed	GO:0003676-nucleic acid binding, GO:0008270-zinc ion binding	8.44
LOC_Os09g13440.1	expressed protein	-	5.95		LOC_Os01g42190.1	heat shock protein DnaJ, putative, expressed	GO:0031072-heat shock protein binding	8.32		LOC_Os11g07911.1	expressed protein	-	8.41
LOC_Os12g25660.1	cytochrome P450, putative, expressed	GO:0004497-monooxygenase activity, GO:0005506-iron ion binding, GO:0009055-electron carrier activity, GO:0016491-oxidoreductase activity, GO:0020037-heme binding, GO:0046872-metal ion binding	5.92		LOC_Os09g28450.1	paramyosin, putative, expressed	-	8.3		LOC_Os07g44850.1	gibberellin receptor GID1L2, putative, expressed	GO:0016787-hydrolase activity	8.32
LOC_Os01g70280.1	expressed protein	-	5.88		LOC_Os02g32590.1	HSF-type DNA-binding domain containing protein, expressed	GO:0003677-DNA binding, GO:0003700-sequence-specific DNA binding transcription factor activity, GO:0043565-sequence-specific DNA binding	8.28		LOC_Os02g54240.1	OsFBX62 - F-box domain containing protein, expressed	-	8.28
LOC_Os05g15880.1	glycosyl hydrolase, putative, expressed	GO:0003824-catalytic activity, GO:0004553-hydrolase activity, hydrolyzing O-glycosyl compounds, GO:0043169-cation binding	5.87		LOC_Os03g57490.1	fasciclin domain containing protein, expressed	GO:0005773-vacuole	8.28		LOC_Os03g35750.1	expressed protein	-	8.26
LOC_Os03g57490.1	fasciclin domain containing protein, expressed	GO:0005773-vacuole	5.78		LOC_Os08g40480.1	transposon protein, putative, Pong sub-class, expressed	-	8.24		LOC_Os04g51830.1	OsHKT1;4 - Na+ transporter, expressed	GO:0008324-cation transmembrane transporter activity	8.22
LOC_Os01g71830.1	glycosyl hydrolases family 17, putative, expressed	GO:0003824-catalytic activity, GO:0004553-hydrolase activity, hydrolyzing O-glycosyl compounds, GO:0016787-hydrolase activity, GO:0016798-hydrolase activity, acting on glycosyl bonds, GO:0043169-cation binding	5.76		LOC_Os04g57750.1	plastocyanin-like domain containing protein, putative, expressed	GO:0005507-copper ion binding, GO:0009055-electron carrier activity	8.18		LOC_Os03g09910.1	aminotransferase, classes I and II, domain containing protein, expressed	GO:0003824-catalytic activity, GO:0016769-transferase activity, transferring nitrogenous groups, GO:0030170-pyridoxal phosphate binding, GO:0008483-transaminase activity, GO:0016740-transferase activity	8.16
LOC_Os10g35640.1	Rf1, mitochondrial precursor, putative, expressed	-	5.76		LOC_Os12g04200.1	GRAS family transcription factor containing protein, expressed	-	8.17		LOC_Os04g45520.1	integral membrane protein, putative, expressed	-	8.1
LOC_Os11g12050.1	NBS-LRR type disease resistance protein, putative, expressed	GO:0005524-ATP binding, GO:0000166-nucleotide binding, GO:0017111-nucleoside-triphosphatase activity	5.76		LOC_Os05g07060.1	fasciclin domain containing protein, expressed	GO:0050825-ice binding	8.13		LOC_Os08g24750.1	xyloglucan fucosyltransferase, putative, expressed	GO:0008107-galactoside 2-alpha-L-fucosyltransferase activity, GO:0016740-transferase activity, GO:0016757-transferase activity, transferring glycosyl groups	8.1
LOC_Os08g12950.1	transposon protein, putative, Pong sub-class, expressed	-	5.74		LOC_Os07g43820.1	glycosyl hydrolase, putative, expressed	GO:0003824-catalytic activity, GO:0004553-hydrolase activity, hydrolyzing O-glycosyl compounds, GO:0043169-cation binding	8.12		LOC_Os03g36279.1	retrotransposon protein, putative, Ty3-gypsy subclass, expressed	GO:0003676-nucleic acid binding, GO:0003677-DNA binding	8.03
LOC_Os01g66250.1	S-locus-like receptor protein kinase, putative, expressed	GO:0000166-nucleotide binding, GO:0004672-protein kinase activity, GO:0004674-protein serine/threonine kinase activity, GO:0005524-ATP binding, GO:0005529-sugar binding, GO:0004872-receptor activity, GO:0016301-kinase activity, GO:0004252-serine-type endopeptidase activity, GO:0004713-protein tyrosine kinase activity	5.73		LOC_Os04g41250.1	armadillo/beta-catenin repeat family protein, putative, expressed	GO:0004842-ubiquitin-protein ligase activity, GO:0005488-binding	8.11		LOC_Os10g38340.1	glutathione S-transferase GSTU6, putative, expressed	GO:0016740-transferase activity, GO:0004364-glutathione transferase activity	8.01
LOC_Os11g36880.1	retrotransposon protein, putative, unclassified, expressed	GO:0003723-RNA binding, GO:0003964-RNA-directed DNA polymerase activity	5.72		LOC_Os06g48240.1	AAA ATPase, putative, expressed	GO:0000166-nucleotide binding, GO:0005524-ATP binding, GO:0017111-nucleoside-triphosphatase activity	8.1		LOC_Os11g45400.1	glycerol-3-phosphate acyltransferase, putative, expressed	GO:0016740-transferase activity	8
LOC_Os02g05820.1	protein kinase domain containing protein, expressed	GO:0004672-protein kinase activity, GO:0004674-protein serine/threonine kinase activity, GO:0005524-ATP binding, GO:0016301-kinase activity, GO:0004713-protein tyrosine kinase activity	5.7		LOC_Os10g41350.1	transposon protein, putative, Pong sub-class, expressed	-	8.03		LOC_Os05g02390.1	ZOS5-02 - C2H2 zinc finger protein, expressed	GO:0008270-zinc ion binding	7.95
LOC_Os10g24094.1	expressed protein	-	5.67		LOC_Os03g14440.1	expressed protein	-	8.02		LOC_Os03g05440.1	DUF677 domain containing protein, putative, expressed	GO:0016020-membrane, GO:0016021-integral to membrane	7.92
LOC_Os06g18960.1	embryogenesis transmembrane protein, putative, expressed	GO:0016021-integral to membrane	5.66		LOC_Os08g34700.1	GDU1, putative, expressed	-	-7.03		LOC_Os04g19114.1	retrotransposon protein, putative, Ty3-gypsy subclass, expressed	GO:0003676-nucleic acid binding, GO:0003723-RNA binding, GO:0003964-RNA-directed DNA polymerase activity, GO:0004523-ribonuclease H activity	7.9
LOC_Os10g34040.1	nodulin, putative, expressed	GO:0005773-vacuole, GO:0005886-plasma membrane	5.66		LOC_Os02g37654.1	lecithin:cholesterol acyltransferase, putative, expressed	GO:0004607-phosphatidylcholine-sterol O-acyltransferase activity, GO:0016740-transferase activity	-7.04		LOC_Os05g50570.1	OsSCP29 - Putative Serine Carboxypeptidase homologue, expressed	GO:0004185-serine-type carboxypeptidase activity, GO:0004180-carboxypeptidase activity	7.87
LOC_Os05g46790.1	expressed protein	-	5.6		LOC_Os02g18390.1	expressed protein	-	-7.05		LOC_Os11g07980.1	ion channel nompc, putative, expressed	-	7.86
LOC_Os03g01600.1	aminotransferase domain containing protein, putative, expressed	GO:0003824-catalytic activity, GO:0004084-branched-chain-amino-acid transaminase activity, GO:0008483-transaminase activity, GO:0016740-transferase activity	5.56		LOC_Os03g04650.1	cytochrome P450 protein, putative, expressed	GO:0004497-monooxygenase activity, GO:0005506-iron ion binding, GO:0009055-electron carrier activity, GO:0016491-oxidoreductase activity, GO:0020037-heme binding, GO:0046872-metal ion binding	-7.05		LOC_Os02g50690.1	GDSL-like lipase/acylhydrolase, putative, expressed	GO:0016788-hydrolase activity, acting on ester bonds	7.85
LOC_Os03g36550.1	transposon protein, putative, unclassified, expressed	GO:0046983-protein dimerization activity, GO:0003677-DNA binding	5.51		LOC_Os08g41880.1	nucleotide pyrophosphatase/phosphodiesterase, putative, expressed	GO:0003993-acid phosphatase activity, GO:0016787-hydrolase activity, GO:0046872-metal ion binding	-7.05		LOC_Os07g44430.1	peroxiredoxin, putative, expressed	GO:0016209-antioxidant activity, GO:0016491-oxidoreductase activity, GO:0004601-peroxidase activity, GO:0051920-peroxiredoxin activity	7.83
LOC_Os01g72140.1	glutathione S-transferase, putative, expressed	GO:0016740-transferase activity, GO:0004364-glutathione transferase activity	5.45		LOC_Os05g08860.1	expressed protein	-	-7.06		LOC_Os11g38640.1	expressed protein	GO:0004221-ubiquitin thiolesterase activity, GO:0003677-DNA binding, GO:0008270-zinc ion binding	7.82
LOC_Os11g07980.1	ion channel nompc, putative, expressed	-	5.45		LOC_Os03g28160.1	jacalin-like lectin domain containing protein, expressed	GO:0005529-sugar binding	-7.1		LOC_Os11g05410.2	Ser/Thr protein phosphatase family protein, putative, expressed	GO:0003993-acid phosphatase activity, GO:0046872-metal ion binding	7.74
LOC_Os11g11940.1	MLA10, putative, expressed	GO:0005524-ATP binding	5.45		LOC_Os12g06260.1	harpin-induced protein 1 domain containing protein, expressed	GO:0009505-plant-type cell wall	-7.1		LOC_Os07g43604.1	expressed protein	-	7.71
LOC_Os08g40480.1	transposon protein, putative, Pong sub-class, expressed	-	5.44		LOC_Os06g08660.1	pentatricopeptide, putative, expressed	-	-7.11		LOC_Os10g35800.1	expressed protein	GO:0005488-binding, GO:0004601-peroxidase activity	7.7
LOC_Os04g56910.1	transferase family protein, putative, expressed	GO:0016747-transferase activity, transferring acyl groups other than amino-acyl groups	5.41		LOC_Os06g43350.1	cytochrome P450, putative, expressed	GO:0004497-monooxygenase activity, GO:0005506-iron ion binding, GO:0009055-electron carrier activity, GO:0016491-oxidoreductase activity, GO:0020037-heme binding, GO:0046872-metal ion binding	-7.12		LOC_Os12g22600.1	tRNA synthetases class II domain containing protein, expressed	GO:0000166-nucleotide binding, GO:0004812-aminoacyl-tRNA ligase activity, GO:0005524-ATP binding, GO:0003676-nucleic acid binding, GO:0004815-aspartate-tRNA ligase activity	7.7
LOC_Os08g01630.1	DNA repair metallo-beta-lactamase, putative, expressed	GO:0016874-ligase activity	5.41		LOC_Os05g02070.2	expressed protein	GO:0050825-ice binding, GO:0003735-structural constituent of ribosome	-7.14		LOC_Os06g48020.1	peroxidase precursor, putative, expressed	GO:0004601-peroxidase activity, GO:0005506-iron ion binding, GO:0005509-calcium ion binding, GO:0009055-electron carrier activity, GO:0016491-oxidoreductase activity, GO:0020037-heme binding, GO:0046872-metal ion binding	7.66
LOC_Os11g14160.1	transposon protein, putative, Pong sub-class, expressed	-	5.41		LOC_Os09g28600.1	expressed protein	-	-7.15		LOC_Os11g32890.1	expressed protein	GO:0050825-ice binding	7.66
LOC_Os02g41670.1	phenylalanine ammonia-lyase, putative, expressed	GO:0003824-catalytic activity, GO:0016211-ammonia ligase activity, GO:0016829-lyase activity, GO:0016841-ammonia-lyase activity	5.4		LOC_Os01g09830.1	OsGrx_A2 - glutaredoxin subgroup III, expressed	GO:0009055-electron carrier activity, GO:0015035-protein disulfide oxidoreductase activity, GO:0005524-ATP binding	-7.19		LOC_Os12g25090.1	expressed protein	-	7.65
LOC_Os11g28530.1	terpene synthase, putative, expressed	GO:0000287-magnesium ion binding, GO:0016829-lyase activity, GO:0009899-ent-kaurene synthase activity, GO:0034278-stemar-13-ene synthase activity, GO:0003774-motor activity	5.4		LOC_Os04g24110.1	anthocyanin 3-O-beta-glucosyltransferase, putative, expressed	GO:0016740-transferase activity, GO:0016757-transferase activity, transferring glycosyl groups, GO:0016758-transferase activity, transferring hexosyl groups, GO:0003824-catalytic activity, GO:0005524-ATP binding	-7.2		LOC_Os05g38264.1	expressed protein	-	7.63
LOC_Os02g53690.1	growth regulating factor protein, putative, expressed	GO:0005524-ATP binding, GO:0016818-hydrolase activity, acting on acid anhydrides, in phosphorus-containing anhydrides	5.39		LOC_Os05g42040.1	UDP-glucoronosyl and UDP-glucosyl transferase domain containing protein, expressed	GO:0016740-transferase activity, GO:0016757-transferase activity, transferring glycosyl groups, GO:0016758-transferase activity, transferring hexosyl groups	-7.2		LOC_Os12g34360.1	expressed protein	GO:0005488-binding	7.59
LOC_Os01g66260.1	expressed protein	-	5.38		LOC_Os05g33900.1	auxin-induced protein 5NG4, putative, expressed	GO:0016020-membrane	-7.27		LOC_Os11g13720.1	expressed protein	GO:0003677-DNA binding, GO:0004879-ligand-activated sequence-specific DNA binding RNA polymerase II transcription factor activity	7.58
LOC_Os09g19360.1	senescence-induced receptor-like serine/threonine-protein kinase precursor, putative, expressed	-	5.38		LOC_Os02g13260.1	F-box family protein, putative, expressed	GO:0050825-ice binding, GO:0004974-leukotriene receptor activity	-7.31		LOC_Os04g49980.1	late embryogenesis abundant group 1, putative, expressed	GO:0009790-embryo development	7.57
LOC_Os09g25070.1	WRKY62, expressed	GO:0003677-DNA binding, GO:0003700-sequence-specific DNA binding transcription factor activity, GO:0043565-sequence-specific DNA binding, GO:0050825-ice binding	5.38		LOC_Os03g56930.1	app1, putative, expressed	-	-7.31		LOC_Os05g47730.1	LTPL153 - Protease inhibitor/seed storage/LTP family protein precursor, expressed	GO:0006869-lipid transport	7.55
LOC_Os02g26810.1	cytochrome P450, putative, expressed	GO:0004497-monooxygenase activity, GO:0005506-iron ion binding, GO:0009055-electron carrier activity, GO:0016491-oxidoreductase activity, GO:0020037-heme binding, GO:0046872-metal ion binding	5.37		LOC_Os06g02940.1	expressed protein	-	-7.31		LOC_Os06g13460.1	SAM dependent carboxyl methyltransferase family protein, putative, expressed	GO:0008168-methyltransferase activity	7.54
LOC_Os07g05830.1	zinc-finger protein, putative, expressed	-	5.34		LOC_Os04g08828.1	cytochrome P450, putative, expressed	GO:0004497-monooxygenase activity, GO:0005506-iron ion binding, GO:0009055-electron carrier activity, GO:0016491-oxidoreductase activity, GO:0020037-heme binding, GO:0046872-metal ion binding	-7.36		LOC_Os04g45590.1	glyoxalase family protein, putative, expressed	-	7.51
LOC_Os09g37834.1	serine/threonine-protein kinase receptor precursor, putative, expressed	GO:0004713-protein tyrosine kinase activity, GO:0005524-ATP binding, GO:0005529-sugar binding, GO:0004674-protein serine/threonine kinase activity, GO:0004672-protein kinase activity	5.31		LOC_Os03g14030.1	thaumatin, putative, expressed	GO:0050825-ice binding	-7.37		LOC_Os07g34520.1	isocitrate lyase, putative, expressed	GO:0003824-catalytic activity, GO:0004451-isocitrate lyase activity, GO:0016829-lyase activity	7.5
LOC_Os01g59680.1	NHL25, putative, expressed	-	5.26		LOC_Os12g16130.1	transposon protein, putative, unclassified, expressed	GO:0046983-protein dimerization activity	-7.4		LOC_Os03g02874.1	retrotransposon protein, putative, Ty3-gypsy subclass, expressed	-	7.49
LOC_Os11g06240.1	ATOZI1, putative, expressed	GO:0016020-membrane, GO:0005739-mitochondrion, GO:0009536-plastid, GO:0005777-peroxisome	5.24		LOC_Os10g40700.1	expansin precursor, putative, expressed	GO:0005576-extracellular region, GO:0005618-cell wall, GO:0016020-membrane	-7.42		LOC_Os05g49940.1	expressed protein	GO:0050825-ice binding	7.48
LOC_Os01g05730.1	retrotransposon protein, putative, unclassified, expressed	GO:0003676-nucleic acid binding, GO:0008270-zinc ion binding	5.22		LOC_Os03g14110.1	expressed protein	-	-7.43		LOC_Os04g51796.1	DNA repair ATPase-related, putative, expressed	-	7.42
LOC_Os07g09675.1	expressed protein	-	5.2		LOC_Os08g09110.1	NB-ARC domain containing protein, expressed	GO:0005524-ATP binding, GO:0000166-nucleotide binding, GO:0017111-nucleoside-triphosphatase activity	-7.44		LOC_Os02g52380.1	DUF1645 domain containing protein, putative, expressed	-	7.41
LOC_Os02g52000.1	phosphate-induced protein 1 conserved region domain containing protein, expressed	-	5.16		LOC_Os08g03610.1	LSD1 zinc finger domain containing protein, expressed	-	-7.45		LOC_Os02g30610.1	expressed protein	-	7.4
LOC_Os02g34760.1	retrotransposon protein, putative, unclassified, expressed	GO:0003676-nucleic acid binding, GO:0008270-zinc ion binding	5.12		LOC_Os01g62630.1	aspartic proteinase nepenthesin precursor, putative, expressed	GO:0004190-aspartic-type endopeptidase activity, GO:0008233-peptidase activity, GO:0016787-hydrolase activity	-7.47		LOC_Os05g31670.1	AWPM-19-like membrane family protein, putative, expressed	GO:0017153-sodium:dicarboxylate symporter activity	7.36
LOC_Os05g50830.1	protein kinase family protein, putative, expressed	GO:0004672-protein kinase activity, GO:0004713-protein tyrosine kinase activity, GO:0005524-ATP binding, GO:0004674-protein serine/threonine kinase activity	5.11		LOC_Os06g49660.1	transferase family protein, putative, expressed	GO:0016747-transferase activity, transferring acyl groups other than amino-acyl groups, GO:0016740-transferase activity	-7.47		LOC_Os02g36020.1	transposon protein, putative, CACTA, En/Spm sub-class, expressed	GO:0016829-lyase activity, GO:0000287-magnesium ion binding	7.26
LOC_Os07g10880.1	expressed protein	GO:0004252-serine-type endopeptidase activity	5.11		LOC_Os04g01140.1	cytochrome P450 93A2, putative, expressed	GO:0004497-monooxygenase activity, GO:0005506-iron ion binding, GO:0009055-electron carrier activity, GO:0016491-oxidoreductase activity, GO:0020037-heme binding, GO:0046872-metal ion binding	-7.55		LOC_Os04g56040.1	glycine rich protein family protein, putative, expressed	GO:0050825-ice binding, GO:0005215-transporter activity	7.26
LOC_Os11g45990.1	von Willebrand factor type A domain containing protein, putative, expressed	-	5.11		LOC_Os10g28570.1	expressed protein	-	-7.59		LOC_Os04g43200.2	caleosin related protein, putative, expressed	-	7.23
LOC_Os03g08880.1	purine permease, putative, expressed	GO:0016020-membrane, GO:0016021-integral to membrane	5.08		LOC_Os06g11490.1	plastocyanin-like domain containing protein, putative, expressed	GO:0005507-copper ion binding, GO:0009055-electron carrier activity	-7.61		LOC_Os05g03130.1	OsRCI2-7 - Putative low temperature and salt responsive protein, expressed	GO:0016021-integral to membrane	7.23
LOC_Os03g23940.1	expressed protein	GO:0003840-gamma-glutamyltransferase activity	5.06		LOC_Os02g11770.1	expressed protein	GO:0050825-ice binding	-7.67		LOC_Os03g58180.1	basic proline-rich protein precursor, putative, expressed	GO:0005198-structural molecule activity	7.22
LOC_Os01g65830.1	acyl-desaturase, chloroplast precursor, putative, expressed	GO:0016491-oxidoreductase activity, GO:0045300-acyl-[acyl-carrier-protein] desaturase activity, GO:0046914-transition metal ion binding	5.01		LOC_Os04g44200.1	oxygen-evolving enhancer protein 3, chloroplast precursor, putative, expressed	GO:0005509-calcium ion binding	-7.77		LOC_Os03g25440.1	expressed protein	-	7.17
LOC_Os04g32404.1	expressed protein	GO:0050825-ice binding, GO:0005164-tumor necrosis factor receptor binding	5.01		LOC_Os09g16280.1	hydroxyproline-rich glycoprotein family protein, putative, expressed	-	-7.8		LOC_Os01g45659.1	expressed protein	-	7.09
LOC_Os08g36910.1	alpha-amylase precursor, putative, expressed	GO:0003824-catalytic activity, GO:0004556-alpha-amylase activity, GO:0005509-calcium ion binding, GO:0043169-cation binding, GO:0016787-hydrolase activity, GO:0016798-hydrolase activity, acting on glycosyl bonds, GO:0046872-metal ion binding	5.01		LOC_Os04g54210.1	expressed protein	GO:0050825-ice binding	-7.82		LOC_Os11g24060.1	permease domain containing protein, putative, expressed	GO:0005215-transporter activity, GO:0050825-ice binding, GO:0005345-purine base transmembrane transporter activity	7.08
LOC_Os07g44100.1	expressed protein	-	-5		LOC_Os06g43304.1	cytochrome P450, putative, expressed	GO:0004497-monooxygenase activity, GO:0005506-iron ion binding, GO:0009055-electron carrier activity, GO:0020037-heme binding, GO:0046872-metal ion binding, GO:0016491-oxidoreductase activity	-7.88		LOC_Os05g45450.1	DUF584 domain containing protein, putative, expressed	-	7.07
LOC_Os08g39460.1	AGC_PVPK_like_CDK8.2 - ACG kinases include homologs to PKA, PKG and PKC, expressed	GO:0000166-nucleotide binding, GO:0004672-protein kinase activity, GO:0004674-protein serine/threonine kinase activity, GO:0005524-ATP binding, GO:0004713-protein tyrosine kinase activity	-5		LOC_Os09g29390.1	plastocyanin-like domain containing protein, putative, expressed	GO:0005507-copper ion binding, GO:0009055-electron carrier activity	-7.93		LOC_Os03g52390.1	PIII1 - Proteinase inhibitor II family protein precursor, expressed	GO:0004867-serine-type endopeptidase inhibitor activity	7.06
LOC_Os11g42500.1	dirigent, putative, expressed	GO:0003872-6-phosphofructokinase activity	-5.03		LOC_Os06g12320.1	transmembrane amino acid transporter protein, putative, expressed	GO:0016020-membrane, GO:0016021-integral to membrane	-8.07		LOC_Os01g42190.1	heat shock protein DnaJ, putative, expressed	GO:0031072-heat shock protein binding	7.05
LOC_Os06g10510.1	oxidoreductase/ transition metal ion binding protein, putative, expressed	-	-5.2		LOC_Os03g54130.1	cysteine protease 1 precursor, putative, expressed	GO:0004197-cysteine-type endopeptidase activity, GO:0008233-peptidase activity, GO:0008234-cysteine-type peptidase activity, GO:0016787-hydrolase activity	-8.08		LOC_Os01g62190.1	ZOS1-15 - C2H2 zinc finger protein, expressed	GO:0008270-zinc ion binding	7.03
LOC_Os07g27580.1	HAD superfamily phosphatase, putative, expressed	GO:0003993-acid phosphatase activity	-5.21		LOC_Os08g37040.1	gibberellin receptor GID1L2, putative, expressed	GO:0016787-hydrolase activity	-8.09		LOC_Os08g01530.1	expressed protein	-	7.01
LOC_Os05g06920.1	relA-SpoT like protein RSH4, putative, expressed	GO:0005509-calcium ion binding, GO:0016787-hydrolase activity, GO:0050825-ice binding, GO:0008728-GTP diphosphokinase activity	-5.22		LOC_Os03g29930.1	expressed protein	GO:0003676-nucleic acid binding, GO:0004519-endonuclease activity	-8.13		LOC_Os09g27890.1	lysM domain-containing GPI-anchored protein precursor, putative, expressed	GO:0005886-plasma membrane, GO:0046658-anchored to plasma membrane	-5
LOC_Os08g02904.1	expressed protein	-	-5.22		LOC_Os02g46100.1	RING-H2 finger protein, putative, expressed	GO:0005515-protein binding, GO:0008270-zinc ion binding, GO:0046872-metal ion binding	-8.18		LOC_Os08g43390.1	cytochrome P450, putative, expressed	GO:0004497-monooxygenase activity, GO:0005506-iron ion binding, GO:0009055-electron carrier activity, GO:0016491-oxidoreductase activity, GO:0020037-heme binding, GO:0046872-metal ion binding, GO:0005096-GTPase activator activity, GO:0008083-growth factor activity	-5.06
LOC_Os09g15670.1	protein phosphatase 2C, putative, expressed	GO:0000287-magnesium ion binding, GO:0003824-catalytic activity, GO:0004721-phosphoprotein phosphatase activity, GO:0004722-protein serine/threonine phosphatase activity, GO:0016787-hydrolase activity, GO:0046872-metal ion binding, GO:0030145-manganese ion binding	-5.22		LOC_Os11g42550.1	dirigent, putative, expressed	GO:0016740-transferase activity	-8.22		LOC_Os03g52070.1	OsSCP20 - Putative Serine Carboxypeptidase homologue, expressed	GO:0004180-carboxypeptidase activity, GO:0004185-serine-type carboxypeptidase activity	-5.07
LOC_Os10g11830.1	expressed protein	-	-5.25		LOC_Os04g54280.1	retrotransposon protein, putative, Ty1-copia subclass, expressed	GO:0003676-nucleic acid binding, GO:0003677-DNA binding, GO:0008270-zinc ion binding, GO:0046872-metal ion binding	-9.37		LOC_Os07g32170.1	OsSPL13 - SBP-box gene family member, expressed	GO:0003677-DNA binding, GO:0008270-zinc ion binding, GO:0046872-metal ion binding, GO:0004930-G-protein coupled receptor activity	-5.07
LOC_Os08g07340.1	mla1, putative, expressed	GO:0005524-ATP binding, GO:0000166-nucleotide binding, GO:0017111-nucleoside-triphosphatase activity	-5.28		LOC_Os08g07660.1	expressed protein	-	-11.02		LOC_Os02g56540.1	kinesin motor domain containing protein, putative, expressed	GO:0000166-nucleotide binding, GO:0003774-motor activity, GO:0003777-microtubule motor activity, GO:0005524-ATP binding	-5.08
LOC_Os08g07620.1	expressed protein	-	-5.28							LOC_Os05g06920.1	relA-SpoT like protein RSH4, putative, expressed	GO:0005509-calcium ion binding, GO:0016787-hydrolase activity, GO:0050825-ice binding, GO:0008728-GTP diphosphokinase activity	-5.08
LOC_Os12g40260.1	WD-40 repeat family protein, putative, expressed	-	-5.28							LOC_Os09g34890.1	expressed protein	-	-5.09
LOC_Os08g41520.1	zinc finger, C3HC4 type domain containing protein, expressed	GO:0005515-protein binding, GO:0008270-zinc ion binding, GO:0046872-metal ion binding, GO:0050825-ice binding, GO:0005242-inward rectifier potassium channel activity	-5.29							LOC_Os08g40910.1	expressed protein	-	-5.1
LOC_Os11g44800.1	expressed protein	-	-5.3							LOC_Os11g42500.1	dirigent, putative, expressed	GO:0003872-6-phosphofructokinase activity	-5.1
LOC_Os07g12720.1	expressed protein	-	-5.34							LOC_Os08g23720.1	glucan endo-1,3-beta-glucosidase precursor, putative, expressed	GO:0003824-catalytic activity, GO:0004553-hydrolase activity, hydrolyzing O-glycosyl compounds, GO:0016787-hydrolase activity, GO:0016798-hydrolase activity, acting on glycosyl bonds, GO:0043169-cation binding	-5.11
LOC_Os03g17410.1	expressed protein	-	-5.35							LOC_Os05g43860.1	expressed protein	-	-5.15
LOC_Os07g43740.1	zinc finger, C3HC4 type domain containing protein, expressed	GO:0005515-protein binding, GO:0008270-zinc ion binding, GO:0046872-metal ion binding	-5.4							LOC_Os06g43350.1	cytochrome P450, putative, expressed	GO:0004497-monooxygenase activity, GO:0005506-iron ion binding, GO:0009055-electron carrier activity, GO:0016491-oxidoreductase activity, GO:0020037-heme binding, GO:0046872-metal ion binding	-5.15
LOC_Os12g13910.1	expressed protein	GO:0003677-DNA binding, GO:0004879-ligand-activated sequence-specific DNA binding RNA polymerase II transcription factor activity	-5.43							LOC_Os08g04500.1	terpene synthase, putative, expressed	GO:0000287-magnesium ion binding, GO:0016829-lyase activity	-5.16
LOC_Os04g35680.1	U-box domain containing protein, expressed	GO:0004842-ubiquitin-protein ligase activity, GO:0005488-binding, GO:0005515-protein binding, GO:0008270-zinc ion binding	-5.44							LOC_Os09g25490.1	CESA9 - cellulose synthase, expressed	GO:0005515-protein binding, GO:0008270-zinc ion binding, GO:0016740-transferase activity, GO:0016757-transferase activity, transferring glycosyl groups, GO:0016760-cellulose synthase (UDP-forming) activity, GO:0046872-metal ion binding	-5.17
LOC_Os10g32940.1	expressed protein	-	-5.48							LOC_Os10g33130.1	leucine-rich repeat receptor protein kinase EXS precursor, putative, expressed	GO:0005515-protein binding	-5.17
LOC_Os08g38020.1	bZIP transcription factor domain containing protein, expressed	GO:0003677-DNA binding, GO:0003700-sequence-specific DNA binding transcription factor activity, GO:0043565-sequence-specific DNA binding, GO:0046983-protein dimerization activity	-5.5							LOC_Os06g18790.1	anthocyanidin 3-O-glucosyltransferase, putative, expressed	GO:0016740-transferase activity, GO:0016757-transferase activity, transferring glycosyl groups, GO:0016758-transferase activity, transferring hexosyl groups	-5.18
LOC_Os03g55770.1	expressed protein	-	-5.58							LOC_Os06g46970.1	wound induced protein, putative, expressed	GO:0003735-structural constituent of ribosome	-5.2
LOC_Os08g37040.1	gibberellin receptor GID1L2, putative, expressed	GO:0016787-hydrolase activity	-5.6							LOC_Os02g11770.1	expressed protein	GO:0050825-ice binding	-5.23
LOC_Os01g09870.1	expressed protein	-	-5.63							LOC_Os08g36920.1	AP2 domain containing protein, expressed	GO:0003677-DNA binding, GO:0003700-sequence-specific DNA binding transcription factor activity	-5.24
LOC_Os01g65692.1	expressed protein	-	-5.68							LOC_Os09g27410.1	expressed protein	GO:0009061-anaerobic respiration	-5.25
LOC_Os04g37880.1	expressed protein	-	-5.75							LOC_Os04g33450.1	expressed protein	GO:0005886-plasma membrane	-5.29
LOC_Os01g62480.1	laccase precursor protein, putative, expressed	GO:0005507-copper ion binding, GO:0016491-oxidoreductase activity, GO:0046872-metal ion binding	-5.86							LOC_Os02g52040.1	phosphate-induced protein 1 conserved region domain containing protein, expressed	GO:0005618-cell wall, GO:0009505-plant-type cell wall, GO:0016020-membrane	-5.31
LOC_Os06g47910.1	GDSL-like lipase/acylhydrolase, putative, expressed	GO:0016788-hydrolase activity, acting on ester bonds, GO:0008199-ferric iron binding	-5.91							LOC_Os02g43940.1	AP2 domain containing protein, expressed	GO:0003677-DNA binding, GO:0003700-sequence-specific DNA binding transcription factor activity, GO:0050825-ice binding	-5.34
LOC_Os05g40630.1	DUF567 domain containing protein, putative, expressed	-	-5.93							LOC_Os08g08850.1	carotenoid synthesis regulator CarF, putative, expressed	GO:0050825-ice binding, GO:0052637-delta 3-trans-hexadecenoic acid phosphatidylglycerol desaturase activity	-5.36
LOC_Os09g25700.1	TsetseEP precursor, putative, expressed	GO:0005199-structural constituent of cell wall, GO:0005198-structural molecule activity	-6							LOC_Os03g25850.1	expressed protein	-	-5.38
LOC_Os01g45860.1	GRAS family transcription factor domain containing protein, expressed	-	-6.02							LOC_Os10g05490.1	cytochrome P450, putative, expressed	GO:0004497-monooxygenase activity, GO:0005506-iron ion binding, GO:0009055-electron carrier activity, GO:0016491-oxidoreductase activity, GO:0020037-heme binding, GO:0046872-metal ion binding	-5.41
LOC_Os10g33130.1	leucine-rich repeat receptor protein kinase EXS precursor, putative, expressed	GO:0005515-protein binding	-6.05							LOC_Os07g18874.1	white-brown complex homolog protein 11, putative, expressed	GO:0000166-nucleotide binding, GO:0005524-ATP binding, GO:0016887-ATPase activity, GO:0017111-nucleoside-triphosphatase activity, GO:0004176-ATP-dependent peptidase activity, GO:0004252-serine-type endopeptidase activity	-5.48
LOC_Os03g10150.1	DUF623 domain containing protein, expressed	GO:0004937-alpha1-adrenergic receptor activity	-6.36							LOC_Os09g35020.1	AP2 domain containing protein, expressed	GO:0003677-DNA binding, GO:0003700-sequence-specific DNA binding transcription factor activity	-5.51
LOC_Os01g33930.1	expressed protein	GO:0005488-binding	-6.68							LOC_Os01g65692.1	expressed protein	-	-5.54
LOC_Os03g36160.1	DNAJ heat shock N-terminal domain-containing protein, putative, expressed	GO:0031072-heat shock protein binding, GO:0051082-unfolded protein binding	-6.72							LOC_Os11g33270.1	glycosyl hydrolases family 16, putative, expressed	GO:0004553-hydrolase activity, hydrolyzing O-glycosyl compounds, GO:0016762-xyloglucan:xyloglucosyl transferase activity, GO:0016787-hydrolase activity	-5.57
LOC_Os08g07660.1	expressed protein	-	-6.86							LOC_Os02g33550.1	harpin-induced protein 1 domain containing protein, expressed	-	-5.58
LOC_Os11g42550.1	dirigent, putative, expressed	GO:0016740-transferase activity	-7.38							LOC_Os01g67810.1	transposon protein, putative, unclassified, expressed	GO:0005215-transporter activity, GO:0008237-metallopeptidase activity, GO:0008270-zinc ion binding	-5.68
LOC_Os08g07630.1	expressed protein	-	-7.43							LOC_Os08g07660.1	expressed protein	-	-5.69
LOC_Os08g40910.1	expressed protein	-	-9.6							LOC_Os07g18750.1	LTPL42 - Protease inhibitor/seed storage/LTP family protein precursor, expressed	-	-5.76
										LOC_Os02g44590.1	OsSub20 - Putative Subtilisin homologue, expressed	GO:0004252-serine-type endopeptidase activity, GO:0042802-identical protein binding, GO:0008233-peptidase activity	-5.83
										LOC_Os05g48900.1	fasciclin domain containing protein, expressed	GO:0050825-ice binding	-5.88
										LOC_Os02g07830.1	OsHKT1;3 - Na+ transporter, expressed	GO:0008324-cation transmembrane transporter activity	-5.89
										LOC_Os07g44090.1	myb-related protein Hv33, putative, expressed	GO:0003677-DNA binding	-5.99
										LOC_Os01g19020.1	peroxidase precursor, putative, expressed	GO:0004601-peroxidase activity, GO:0005506-iron ion binding, GO:0005509-calcium ion binding, GO:0009055-electron carrier activity, GO:0016491-oxidoreductase activity, GO:0020037-heme binding, GO:0046872-metal ion binding	-6
										LOC_Os02g45450.1	dehydration-responsive element-binding protein, putative, expressed	GO:0003677-DNA binding, GO:0003700-sequence-specific DNA binding transcription factor activity	-6
										LOC_Os01g66010.1	amino acid transporter, putative, expressed	GO:0017153-sodium:dicarboxylate symporter activity	-6.17
										LOC_Os09g36680.1	ribonuclease T2 family domain containing protein, expressed	GO:0003723-RNA binding, GO:0033897-ribonuclease T2 activity	-6.23
										LOC_Os08g36760.1	remorin C-terminal domain containing protein, putative, expressed	-	-6.25
										LOC_Os07g34320.1	nodulin, putative, expressed	GO:0016020-membrane	-6.27
										LOC_Os05g46610.1	myb-like DNA-binding domain containing protein, putative, expressed	GO:0003677-DNA binding, GO:0050825-ice binding	-6.28
										LOC_Os03g30420.1	cytochrome P450, putative, expressed	GO:0004497-monooxygenase activity, GO:0005506-iron ion binding, GO:0009055-electron carrier activity, GO:0016491-oxidoreductase activity, GO:0020037-heme binding, GO:0046872-metal ion binding	-6.31
										LOC_Os06g18670.1	anthocyanidin 3-O-glucosyltransferase, putative, expressed	GO:0016740-transferase activity, GO:0016757-transferase activity, transferring glycosyl groups, GO:0016758-transferase activity, transferring hexosyl groups	-6.44
										LOC_Os07g30950.1	hydroxylase, putative, expressed	GO:0004497-monooxygenase activity, GO:0005506-iron ion binding, GO:0009055-electron carrier activity, GO:0020037-heme binding	-6.73
										LOC_Os08g38170.1	methyladenine glycosylase, putative, expressed	GO:0003824-catalytic activity, GO:0008725-DNA-3-methyladenine glycosylase activity	-6.88
										LOC_Os01g09880.1	harpin-induced protein 1 domain containing protein, expressed	-	-7.3
										LOC_Os11g42550.1	dirigent, putative, expressed	GO:0016740-transferase activity	-9.83
										LOC_Os04g48350.1	dehydration-responsive element-binding protein, putative, expressed	GO:0003677-DNA binding, GO:0003700-sequence-specific DNA binding transcription factor activity	-10.97
