# Supplementary material for: Genes, pathways and transcription factors involved in seedling stage chilling stress tolerance in indica rice through RNA-Seq analysis
Source: BMC Plant Biol. 2019 Aug 14;19:352. doi: 10.1186/s12870-019-1922-8 (PMC6694648; doi:10.1186/s12870-019-1922-8)
Supplement: Supplementary file 21 — Table S15. KEGG Pathway analysis of DEGs at 48 h late response phase and after 24 h recovery of CSV and their comparison with CTV genotype. (XLS 489 kb) [file 12870_2019_1922_MOESM21_ESM.xls]

## Sheet: Table S12
Table S15. KEGG Pathway analysis of DEGs at 48 hrs late response phase and after 24 hrs recovery of CSV and their comparison with CTV genotype
Pathways Enriched (S4 & S5 DEGs)	S4_up_exl_S5	S4_dwn_exl_S5	S5_up_exl_S4	S5_dwn_exl_S4	S4_S5_up	S4_S5_dwn	S4_T4_up	S4_T4_dwn	S5_T5_up	S5_T5_dwn	S1-S5 DEGs	S1-S5_exl DEGs	KO ids	Enzyme Name
Metabolism
Carbohydrate metabolism
00010 Glycolysis / Gluconeogenesis [PATH:ko00010]
LOC_Os05g10650	Yes	No	No	No	No	No	No	No	No	No	No	No	K00850 pfkA, PFK	6-phosphofructokinase 1 [EC:2.7.1.11]
LOC_Os05g36270	No	Yes	No	No	No	No	No	No	No	No	No	No	K03841 FBP, fbp	fructose-1,6-bisphosphatase I [EC:3.1.3.11]
LOC_Os06g45370	No	No	No	Yes	No	No	No	No	No	No	No	No	K03841 FBP, fbp	fructose-1,6-bisphosphatase I [EC:3.1.3.11]
LOC_Os06g40640	No	No	No	Yes	No	No	No	No	No	Yes	No	No	K01623 ALDO	fructose-bisphosphate aldolase, class I [EC:4.1.2.13]
LOC_Os02g51590	No	Yes	No	No	No	No	No	Yes	No	No	No	No	K01834 PGAM, gpmA	2,3-bisphosphoglycerate-dependent phosphoglycerate mutase [EC:5.4.2.1]
LOC_Os01g16960	Yes	No	No	No	No	No	No	No	No	No	No	No	K00873 PK, pyk	pyruvate kinase [EC:2.7.1.40]
LOC_Os03g09020	No	Yes	Yes	No	No	No	No	No	Yes	No	No	No	K00121 frmA, ADH5, adhC	S-(hydroxymethyl)glutathione dehydrogenase / alcohol dehydrogenase [EC:1.1.1.284 1.1.1.1]
LOC_Os05g38230	No	Yes	No	No	No	No	No	No	No	No	No	No	K00002 E1.1.1.2, adh	alcohol dehydrogenase (NADP+) [EC:1.1.1.2]
LOC_Os02g43194	No	No	No	No	No	Yes	No	Yes	No	Yes	Yes	Yes	K00128 E1.2.1.3	aldehyde dehydrogenase (NAD+) [EC:1.2.1.3]
LOC_Os02g43280	No	Yes	No	No	No	No	No	Yes	No	No	No	No	K00128 E1.2.1.3	aldehyde dehydrogenase (NAD+) [EC:1.2.1.3]
LOC_Os04g38540	No	Yes	Yes	No	No	No	No	No	Yes	No	No	No	K01785 E5.1.3.3, galM	aldose 1-epimerase [EC:5.1.3.3]
LOC_Os10g06720	No	Yes	No	No	No	No	No	No	No	No	No	No	K01785 E5.1.3.3, galM	aldose 1-epimerase [EC:5.1.3.3]
LOC_Os03g15050	No	Yes	No	No	No	No	No	Yes	No	No	No	No	K01610 E4.1.1.49, pckA	phosphoeNolpyruvate carboxykinase (ATP) [EC:4.1.1.49]
00020 Citrate cycle (TCA cycle) [PATH:ko00020]	No	No	No	No	No	No	No	No	No	No	No	No
LOC_Os11g47120	No	Yes	No	No	No	No	No	No	No	No	No	No	K01648 ACLY	ATP citrate lyase [EC:2.3.3.8]
LOC_Os04g40310	Yes	No	No	No	No	No	Yes	No	No	No	No	No	K00030 IDH3	isocitrate dehydrogenase (NAD+) [EC:1.1.1.41]
LOC_Os07g43700	No	Yes	No	No	No	No	No	Yes	No	No	No	No	K00026 MDH2	malate dehydrogenase [EC:1.1.1.37]
LOC_Os03g15050	No	Yes	No	No	No	No	No	Yes	No	No	No	No	K01610 E4.1.1.49, pckA	phosphoeNolpyruvate carboxykinase (ATP) [EC:4.1.1.49]
00030 Pentose phosphate pathway [PATH:ko00030]	No	No	No	No	No	No	No	No	No	No	No	No
LOC_Os01g47550	No	Yes	No	No	No	No	No	No	No	No	No	No	K00852 rbsK, RBKS	ribokinase [EC:2.7.1.15]
LOC_Os02g03540	No	Yes	No	No	No	No	No	No	No	No	No	No	K00948 PRPS, prsA	ribose-phosphate pyrophosphokinase [EC:2.7.6.1]
LOC_Os06g40640	No	No	No	Yes	No	No	No	No	No	Yes	No	No	K01623 ALDO	fructose-bisphosphate aldolase, class I [EC:4.1.2.13]
LOC_Os05g36270	No	Yes	No	No	No	No	No	No	No	No	No	No	K03841 FBP, fbp	fructose-1,6-bisphosphatase I [EC:3.1.3.11]
LOC_Os06g45370	No	No	No	Yes	No	No	No	No	No	No	No	No	K03841 FBP, fbp	fructose-1,6-bisphosphatase I [EC:3.1.3.11]
LOC_Os05g10650	Yes	No	No	No	No	No	No	No	No	No	No	No	K00850 pfkA, PFK	6-phosphofructokinase 1 [EC:2.7.1.11]
00040 Pentose and glucuronate interconversions [PATH:ko00040]	No	No	No	No	No	No	No	No	No	No	No	No
LOC_Os01g21034	No	Yes	No	No	No	No	No	Yes	No	No	No	No	K01051 E3.1.1.11	pectinesterase [EC:3.1.1.11]
LOC_Os01g57854	No	Yes	No	No	No	No	No	No	No	No	No	No	K01051 E3.1.1.11	pectinesterase [EC:3.1.1.11]
LOC_Os04g05050	No	Yes	No	No	No	No	No	No	No	No	No	No	K01728 E4.2.2.2, pel	pectate lyase [EC:4.2.2.2]
LOC_Os12g25700	No	Yes	No	No	No	No	No	No	No	No	No	No	K00012 UGDH, ugd	UDPglucose 6-dehydrogenase [EC:1.1.1.22]
LOC_Os07g44660	No	Yes	No	No	No	No	No	No	No	No	No	No	K00854 xylB, XYLB	xylulokinase [EC:2.7.1.17]
LOC_Os07g47290	No	Yes	No	No	No	No	No	No	No	No	No	No	K01805 xylA	xylose isomerase [EC:5.3.1.5]
LOC_Os02g43194	No	No	No	No	No	Yes	No	Yes	No	Yes	Yes	Yes	K00128 E1.2.1.3	aldehyde dehydrogenase (NAD+) [EC:1.2.1.3]
LOC_Os02g43280	No	Yes	No	No	No	No	No	Yes	No	No	No	No	K00128 E1.2.1.3	aldehyde dehydrogenase (NAD+) [EC:1.2.1.3]
00051 Fructose and manNose metabolism [PATH:ko00051]	No	No	No	No	No	No	No	No	No	No	No	No
LOC_Os06g28194	Yes	No	No	No	No	No	No	No	No	No	No	No	K01840 E5.4.2.8, manB	phosphomanNomutase [EC:5.4.2.8]
LOC_Os05g10650	Yes	No	No	No	No	No	No	No	No	No	No	No	K00850 pfkA, PFK	6-phosphofructokinase 1 [EC:2.7.1.11]
LOC_Os05g36270	No	Yes	No	No	No	No	No	No	No	No	No	No	K03841 FBP, fbp	fructose-1,6-bisphosphatase I [EC:3.1.3.11]
LOC_Os06g45370	No	No	No	Yes	No	No	No	No	No	No	No	No	K03841 FBP, fbp	fructose-1,6-bisphosphatase I [EC:3.1.3.11]
LOC_Os07g47290	No	Yes	No	No	No	No	No	No	No	No	No	No	K01805 xylA	xylose isomerase [EC:5.3.1.5]
LOC_Os06g40640	No	No	No	Yes	No	No	No	No	No	Yes	No	No	K01623 ALDO	fructose-bisphosphate aldolase, class I [EC:4.1.2.13]
00052 Galactose metabolism [PATH:ko00052]	No	No	No	No	No	No	No	No	No	No	No	No
LOC_Os03g59430	No	Yes	No	No	No	No	No	Yes	No	No	No	No	K06617 E2.4.1.82	raffiNose synthase [EC:2.4.1.82]
LOC_Os07g10840	No	Yes	No	No	No	No	No	Yes	No	No	No	No	K06617 E2.4.1.82	raffiNose synthase [EC:2.4.1.82]
LOC_Os07g48160	No	No	Yes	No	No	No	No	No	Yes	No	No	No	K07407 E3.2.1.22B, galA, rafA	alpha-galactosidase [EC:3.2.1.22]
LOC_Os10g35110	No	No	Yes	No	No	No	No	No	No	No	No	No	K07407 E3.2.1.22B, galA, rafA	alpha-galactosidase [EC:3.2.1.22]
LOC_Os05g10650	Yes	No	No	No	No	No	No	No	No	No	No	No	K00850 pfkA, PFK	6-phosphofructokinase 1 [EC:2.7.1.11]
LOC_Os02g01590	No	Yes	No	No	No	No	No	Yes	No	No	No	No	K01193 E3.2.1.26, sacA	beta-fructofuraNosidase [EC:3.2.1.26]
LOC_Os06g46284	No	Yes	No	No	No	No	No	Yes	No	No	No	No	K01187 E3.2.1.20, malZ	alpha-glucosidase [EC:3.2.1.20]
00053 Ascorbate and aldarate metabolism [PATH:ko00053]	No	No	No	No	No	No	No	No	No	No	No	No
LOC_Os12g25700	No	Yes	No	No	No	No	No	No	No	No	No	No	K00012 UGDH, ugd	UDPglucose 6-dehydrogenase [EC:1.1.1.22]
LOC_Os06g36560	No	Yes	No	No	No	No	No	No	No	No	No	No	K00469 MIOX	iNositol oxygenase [EC:1.13.99.1]
LOC_Os07g49400	No	Yes	No	No	No	No	No	No	No	No	No	No	K00434 E1.11.1.11	L-ascorbate peroxidase [EC:1.11.1.11]
LOC_Os02g43194	No	No	No	No	No	Yes	No	Yes	No	Yes	Yes	Yes	K00128 E1.2.1.3	aldehyde dehydrogenase (NAD+) [EC:1.2.1.3]
LOC_Os02g43280	No	Yes	No	No	No	No	No	Yes	No	No	No	No	K00128 E1.2.1.3	aldehyde dehydrogenase (NAD+) [EC:1.2.1.3]
00500 Starch and sucrose metabolism [PATH:ko00500]	No	No	No	No	No	No	No	No	No	No	No	No
LOC_Os02g01590	No	Yes	No	No	No	No	No	Yes	No	No	No	No	K01193 E3.2.1.26, sacA	beta-fructofuraNosidase [EC:3.2.1.26]
LOC_Os03g22120	No	No	Yes	No	No	No	No	No	Yes	No	No	No	K00695 E2.4.1.13	sucrose synthase [EC:2.4.1.13]
LOC_Os06g46284	No	Yes	No	No	No	No	No	Yes	No	No	No	No	K01187 E3.2.1.20, malZ	alpha-glucosidase [EC:3.2.1.20]
LOC_Os04g39900	No	Yes	No	No	No	No	No	Yes	No	No	No	No	K01188 E3.2.1.21	beta-glucosidase [EC:3.2.1.21]
LOC_Os05g30350	No	Yes	No	No	No	No	No	Yes	No	No	No	No	K01188 E3.2.1.21	beta-glucosidase [EC:3.2.1.21]
LOC_Os08g39860	No	No	No	No	No	Yes	No	No	No	No	No	No	K01188 E3.2.1.21	beta-glucosidase [EC:3.2.1.21]
LOC_Os10g17650	No	No	Yes	No	No	No	No	No	Yes	No	No	No	K01188 E3.2.1.21	beta-glucosidase [EC:3.2.1.21]
LOC_Os03g49600	No	Yes	No	No	No	No	No	No	No	No	No	No	K05350 bglB	beta-glucosidase [EC:3.2.1.21]
LOC_Os02g44230	Yes	No	No	No	No	No	Yes	No	No	No	No	No	K01087 otsB	trehalose 6-phosphate phosphatase [EC:3.1.3.12]
LOC_Os02g44235	Yes	No	No	No	No	No	Yes	No	No	No	No	No	K01087 otsB	trehalose 6-phosphate phosphatase [EC:3.1.3.12]
LOC_Os02g51680	No	Yes	No	No	No	No	No	No	No	No	No	No	K01087 otsB	trehalose 6-phosphate phosphatase [EC:3.1.3.12]
LOC_Os09g20390	No	Yes	No	No	No	No	No	Yes	No	No	No	No	K01087 otsB	trehalose 6-phosphate phosphatase [EC:3.1.3.12]
LOC_Os10g40550	Yes	No	No	No	No	No	No	No	No	No	No	No	K01087 otsB	trehalose 6-phosphate phosphatase [EC:3.1.3.12]
LOC_Os08g34580	Yes	No	No	No	No	No	No	No	No	No	No	No	K16055 TPS	trehalose 6-phosphate synthase/phosphatase [EC:2.4.1.15 3.1.3.12]
LOC_Os09g29404	No	Yes	No	No	No	No	No	No	No	No	No	No	K02438 treX, glgX	glycogen operon protein [EC:3.2.1.-]
LOC_Os12g25700	No	Yes	No	No	No	No	No	No	No	No	No	No	K00012 UGDH, ugd	UDPglucose 6-dehydrogenase [EC:1.1.1.22]
LOC_Os04g54810	No	No	No	Yes	No	No	No	No	No	No	No	No	K15920 XYL4	beta-D-xylosidase 4 [EC:3.2.1.37]
LOC_Os06g49810	No	Yes	No	No	No	No	No	No	No	No	No	No	K13648 GAUT	alpha-1,4-galacturoNosyltransferase [EC:2.4.1.43]
LOC_Os01g21034	No	Yes	No	No	No	No	No	Yes	No	No	No	No	K01051 E3.1.1.11	pectinesterase [EC:3.1.1.11]
LOC_Os01g57854	No	Yes	No	No	No	No	No	No	No	No	No	No	K01051 E3.1.1.11	pectinesterase [EC:3.1.1.11]
LOC_Os05g50380	No	No	No	Yes	No	No	No	No	No	No	No	No	K00975 glgC	glucose-1-phosphate adenylyltransferase [EC:2.7.7.27]
LOC_Os06g49970	No	No	Yes	No	No	No	No	No	Yes	No	No	No	K01176 E3.2.1.1, amyA, malS	alpha-amylase [EC:3.2.1.1]
LOC_Os10g41550	Yes	No	No	No	No	No	No	No	No	No	No	No	K01177 E3.2.1.2	beta-amylase [EC:3.2.1.2]
LOC_Os03g52630	No	No	No	Yes	No	No	No	No	No	Yes	No	No	K01179 E3.2.1.4	endoglucanase [EC:3.2.1.4]
00520 AmiNo sugar and nucleotide sugar metabolism [PATH:ko00520]	No	No	No	No	No	No	No	No	No	No	No	No
LOC_Os02g39330	Yes	No	No	No	No	No	No	No	No	No	No	No	K01183 E3.2.1.14	chitinase [EC:3.2.1.14]
LOC_Os04g41680	No	No	Yes	No	No	No	No	No	Yes	No	No	No	K01183 E3.2.1.14	chitinase [EC:3.2.1.14]
LOC_Os07g38790	No	No	No	No	No	Yes	No	No	No	Yes	No	No	K12373 HEXA_B	hexosaminidase [EC:3.2.1.52]
LOC_Os04g52370	No	Yes	No	No	No	No	No	No	No	No	No	No	K00972 UAP1	UDP-N-acetylglucosamine pyrophosphorylase [EC:2.7.7.23]
LOC_Os08g10600	No	Yes	No	No	No	No	No	No	No	No	No	No	K00972 UAP1	UDP-N-acetylglucosamine pyrophosphorylase [EC:2.7.7.23]
LOC_Os09g31310	No	Yes	No	No	No	No	No	Yes	No	No	No	No	K00621 E2.3.1.4, GNA1	glucosamine-phosphate N-acetyltransferase [EC:2.3.1.4]
LOC_Os11g03730	No	Yes	No	No	No	No	No	No	No	No	No	No	K01209 E3.2.1.55, abfA	alpha-N-arabiNofuraNosidase [EC:3.2.1.55]
LOC_Os12g03470	No	Yes	Yes	No	No	No	No	No	Yes	No	No	No	K01209 E3.2.1.55, abfA	alpha-N-arabiNofuraNosidase [EC:3.2.1.55]
LOC_Os04g54810	No	No	No	Yes	No	No	No	No	No	No	No	No	K15920 XYL4	beta-D-xylosidase 4 [EC:3.2.1.37]
LOC_Os12g25700	No	Yes	No	No	No	No	No	No	No	No	No	No	K00012 UGDH, ugd	UDPglucose 6-dehydrogenase [EC:1.1.1.22]
LOC_Os06g49810	No	Yes	No	No	No	No	No	No	No	No	No	No	K13648 GAUT	alpha-1,4-galacturoNosyltransferase [EC:2.4.1.43]
LOC_Os06g28194	Yes	No	No	No	No	No	No	No	No	No	No	No	K01840 E5.4.2.8, manB	phosphomanNomutase [EC:5.4.2.8]
LOC_Os05g50380	No	No	No	Yes	No	No	No	No	No	No	No	No	K00975 glgC	glucose-1-phosphate adenylyltransferase [EC:2.7.7.27]
00620 Pyruvate metabolism [PATH:ko00620]	No	No	No	No	No	No	No	No	No	No	No	No
LOC_Os01g16960	Yes	No	No	No	No	No	No	No	No	No	No	No	K00873 PK, pyk	pyruvate kinase [EC:2.7.1.40]
LOC_Os06g15390	No	Yes	No	No	No	No	No	Yes	No	No	No	No	K01512 acyP	acylphosphatase [EC:3.6.1.7]
LOC_Os02g43194	No	No	No	No	No	Yes	No	Yes	No	Yes	Yes	Yes	K00128 E1.2.1.3	aldehyde dehydrogenase (NAD+) [EC:1.2.1.3]
LOC_Os02g43280	No	Yes	No	No	No	No	No	Yes	No	No	No	No	K00128 E1.2.1.3	aldehyde dehydrogenase (NAD+) [EC:1.2.1.3]
LOC_Os02g17920	No	No	No	Yes	No	No	No	No	No	No	No	No	K01759 E4.4.1.5, GLO1, gloA	lactoylglutathione lyase [EC:4.4.1.5]
LOC_Os03g21460	No	Yes	No	No	No	No	No	Yes	No	No	No	No	K01069 E3.1.2.6, gloB	hydroxyacylglutathione hydrolase [EC:3.1.2.6]
LOC_Os07g43700	No	Yes	No	No	No	No	No	Yes	No	No	No	No	K00026 MDH2	malate dehydrogenase [EC:1.1.1.37]
LOC_Os03g15050	No	Yes	No	No	No	No	No	Yes	No	No	No	No	K01610 E4.1.1.49, pckA	phosphoeNolpyruvate carboxykinase (ATP) [EC:4.1.1.49]
00630 Glyoxylate and dicarboxylate metabolism [PATH:ko00630]	No	No	No	No	No	No	No	No	No	No	No	No
LOC_Os07g34520	No	Yes	Yes	No	No	No	No	No	Yes	No	Yes	Yes	K01637 E4.1.3.1, aceA	isocitrate lyase [EC:4.1.3.1]
LOC_Os07g43700	No	Yes	No	No	No	No	No	Yes	No	No	No	No	K00026 MDH2	malate dehydrogenase [EC:1.1.1.37]
LOC_Os04g53210	No	Yes	Yes	No	No	No	No	No	Yes	No	No	No	K11517 HAO	(S)-2-hydroxy-acid oxidase [EC:1.1.3.15]
LOC_Os07g42440	No	Yes	No	No	No	No	No	Yes	No	No	No	No	K11517 HAO	(S)-2-hydroxy-acid oxidase [EC:1.1.3.15]
LOC_Os02g02400	No	Yes	No	No	No	No	No	No	No	No	No	No	K03781 katE, CAT, catB, srpA	catalase [EC:1.11.1.6]
LOC_Os07g46460	No	No	No	Yes	No	No	No	No	No	No	No	No	K00284 E1.4.7.1	glutamate synthase (ferredoxin) [EC:1.4.7.1]
LOC_Os02g50240	No	Yes	No	No	No	No	No	No	No	No	No	No	K01915 glnA	glutamine synthetase [EC:6.3.1.2]
LOC_Os03g12290	No	No	No	Yes	No	No	No	No	No	No	No	No	K01915 glnA	glutamine synthetase [EC:6.3.1.2]
LOC_Os10g37180	No	No	No	No	No	Yes	No	Yes	No	No	No	No	K02437 gcvH, GCSH	glycine cleavage system H protein
LOC_Os01g48990	No	Yes	No	No	No	No	No	No	No	No	No	No	K15918 GLYK	D-glycerate 3-kinase [EC:2.7.1.31]
LOC_Os06g29180	No	Yes	No	No	No	No	No	No	No	No	No	No	K00122 FDH	formate dehydrogenase [EC:1.2.1.2]
00640 PropaNoate metabolism [PATH:ko00640]	No	No	No	No	No	No	No	No	No	No	No	No
LOC_Os07g09060	No	Yes	No	No	No	No	No	No	No	No	No	No	K00140 mmsA, iolA, ALDH6A1	malonate-semialdehyde dehydrogenase (acetylating) / methylmalonate-semialdehyde dehydrogenase [EC:1.2.1.18 1.2.1.27]
LOC_Os02g43194	No	No	No	No	No	Yes	No	Yes	No	Yes	Yes	Yes	K00128 E1.2.1.3	aldehyde dehydrogenase (NAD+) [EC:1.2.1.3]
LOC_Os02g43280	No	Yes	No	No	No	No	No	Yes	No	No	No	No	K00128 E1.2.1.3	aldehyde dehydrogenase (NAD+) [EC:1.2.1.3]
00650 ButaNoate metabolism [PATH:ko00650]	No	No	No	No	No	No	No	No	No	No	No	No
LOC_Os03g13300	No	No	No	No	Yes	No	No	No	No	No	No	No	K01580 E4.1.1.15, gadB, gadA, GAD	glutamate decarboxylase [EC:4.1.1.15]
LOC_Os04g37500	No	Yes	No	No	No	No	No	No	No	No	No	No	K01580 E4.1.1.15, gadB, gadA, GAD	glutamate decarboxylase [EC:4.1.1.15]
LOC_Os08g36320	No	Yes	No	No	No	No	No	Yes	No	No	No	No	K01580 E4.1.1.15, gadB, gadA, GAD	glutamate decarboxylase [EC:4.1.1.15]
LOC_Os01g16350	No	No	Yes	No	No	No	No	No	Yes	No	No	No	K01640 E4.1.3.4, HMGCL, hmgL	hydroxymethylglutaryl-CoA lyase [EC:4.1.3.4]
LOC_Os02g39570	No	No	No	No	No	Yes	No	No	No	No	No	No	K01653 E2.2.1.6S, ilvH, ilvN	acetolactate synthase I/III small subunit [EC:2.2.1.6]
00660 C5-Branched dibasic acid metabolism [PATH:ko00660]	No	No	No	No	No	No	No	No	No	No	No	No
LOC_Os02g39570	No	No	No	No	No	Yes	No	No	No	No	No	No	K01653 E2.2.1.6S, ilvH, ilvN	acetolactate synthase I/III small subunit [EC:2.2.1.6]
00562 INositol phosphate metabolism [PATH:ko00562]	No	No	No	No	No	No	No	No	No	No	No	No
LOC_Os07g46490	No	No	No	Yes	No	No	No	No	No	No	No	No	K00889 E2.7.1.68, PIP5K	1-phosphatidyliNositol-4-phosphate 5-kinase [EC:2.7.1.68]
LOC_Os05g03610	No	No	No	No	No	Yes	No	No	No	No	Yes	Yes	K05857 PLCD	phosphatidyliNositol phospholipase C, delta [EC:3.1.4.11]
LOC_Os04g59540	No	No	Yes	No	No	No	No	No	Yes	No	No	No	K00921 PIKFYVE, FAB1	1-phosphatidyliNositol-3-phosphate 5-kinase [EC:2.7.1.150]
LOC_Os03g63580	No	No	Yes	No	No	No	No	No	Yes	No	No	No	K01114 plcC	phospholipase C [EC:3.1.4.3]
LOC_Os02g26720	No	No	Yes	No	No	No	No	No	Yes	No	No	No	K00913 ITPK1	iNositol-1,3,4-trisphosphate 5/6-kinase / iNositol-tetrakisphosphate 1-kinase [EC:2.7.1.159 2.7.1.134]
LOC_Os03g12840	No	No	No	Yes	No	No	No	No	No	No	No	No	K00913 ITPK1	iNositol-1,3,4-trisphosphate 5/6-kinase / iNositol-tetrakisphosphate 1-kinase [EC:2.7.1.159 2.7.1.134]
LOC_Os06g36560	No	Yes	No	No	No	No	No	No	No	No	No	No	K00469 MIOX	iNositol oxygenase [EC:1.13.99.1]
LOC_Os07g09060	No	Yes	No	No	No	No	No	No	No	No	No	No	K00140 mmsA, iolA, ALDH6A1	malonate-semialdehyde dehydrogenase (acetylating) / methylmalonate-semialdehyde dehydrogenase [EC:1.2.1.18 1.2.1.27]
Energy metabolism	No	No	No	No	No	No	No	No	No	No	No	No
00190 Oxidative phosphorylation [PATH:ko00190]	No	No	No	No	No	No	No	No	No	No	No	No
LOC_Os02g24574	No	No	Yes	No	No	No	No	No	No	No	No	No	K05578 ndhG	NAD(P)H-quiNone oxidoreductase subunit 6 [EC:1.6.5.3]
LOC_Os04g16732	No	No	Yes	No	No	No	No	No	No	No	No	No	K05579 ndhH	NAD(P)H-quiNone oxidoreductase subunit H [EC:1.6.5.3]
LOC_Os10g21394	No	No	Yes	No	No	No	No	No	No	No	No	No	K05579 ndhH	NAD(P)H-quiNone oxidoreductase subunit H [EC:1.6.5.3]
LOC_Os10g21398	No	No	Yes	No	No	No	No	No	No	No	No	No	K05580 ndhI	NAD(P)H-quiNone oxidoreductase subunit I [EC:1.6.5.3]
LOC_Os02g57180	No	Yes	No	No	No	No	No	Yes	No	No	No	No	K03953 NDUFA9	NADH dehydrogenase (ubiquiNone) 1 alpha subcomplex 9 [EC:1.6.5.3 1.6.99.3]
LOC_Os07g12150	No	Yes	No	No	No	No	No	No	No	No	No	No	K03955 NDUFAB1	NADH dehydrogenase (ubiquiNone) 1 alpha/beta subcomplex 1 [EC:1.6.5.3 1.6.99.3]
LOC_Os03g09210	No	Yes	No	No	No	No	No	No	No	No	No	No	K11353 NDUFA13	NADH dehydrogenase (ubiquiNone) 1 alpha subcomplex 13 [EC:1.6.5.3 1.6.99.3]
LOC_Os05g26660	Yes	No	No	No	No	No	No	No	No	No	No	No	K03885 ndh	NADH dehydrogenase [EC:1.6.99.3]
LOC_Os06g47000	No	Yes	No	No	No	No	No	Yes	No	No	No	No	K03885 ndh	NADH dehydrogenase [EC:1.6.99.3]
LOC_Os03g27290	No	Yes	No	No	No	No	No	No	No	No	No	No	K02267 COX6B	cytochrome c oxidase subunit 6b
LOC_Os09g08880	No	No	Yes	No	No	No	No	No	No	No	No	No	K02111 ATPF1A, atpA	F-type H+-transporting ATPase subunit alpha [EC:3.6.3.14]
LOC_Os02g57854	No	Yes	No	No	No	No	No	No	No	No	No	No	K02151 ATPeVF, ATP6S14	V-type H+-transporting ATPase subunit F [EC:3.6.3.14]
LOC_Os04g05080	No	Yes	No	No	No	No	No	No	No	No	No	No	K02151 ATPeVF, ATP6S14	V-type H+-transporting ATPase subunit F [EC:3.6.3.14]
LOC_Os02g15970	No	Yes	No	No	No	No	No	Yes	No	No	No	No	K01535 E3.6.3.6	H+-transporting ATPase [EC:3.6.3.6]
LOC_Os02g55890	No	Yes	No	No	No	No	No	Yes	No	No	No	No	K01507 ppa	iNorganic pyrophosphatase [EC:3.6.1.1]
LOC_Os05g36260	Yes	No	No	No	No	No	Yes	No	No	No	No	No	K01507 ppa	iNorganic pyrophosphatase [EC:3.6.1.1]
LOC_Os06g08080	No	Yes	No	No	No	No	No	No	No	No	No	No	K01507 ppa	iNorganic pyrophosphatase [EC:3.6.1.1]
00195 Photosynthesis [PATH:ko00195]	No	No	No	No	No	No	No	No	No	No	No	No
LOC_Os07g04840	No	Yes	No	No	No	No	No	Yes	No	No	No	No	K02717 psbP	photosystem II oxygen-evolving enhancer protein 2
LOC_Os02g36850	No	No	No	No	No	Yes	No	Yes	No	No	No	No	K08901 psbQ	photosystem II oxygen-evolving enhancer protein 3
LOC_Os07g01490	No	No	No	Yes	No	No	No	No	No	No	No	No	K08901 psbQ	photosystem II oxygen-evolving enhancer protein 3
LOC_Os07g36080	No	Yes	No	No	No	No	No	Yes	No	No	No	No	K08901 psbQ	photosystem II oxygen-evolving enhancer protein 3
LOC_Os07g05360	No	Yes	No	No	No	No	No	Yes	No	No	No	No	K03541 psbR	photosystem II 10kDa protein
LOC_Os07g05365	No	Yes	Yes	No	No	No	No	No	Yes	No	No	No	K03541 psbR	photosystem II 10kDa protein
LOC_Os01g64960	No	No	No	Yes	No	No	No	No	No	No	No	No	K03542 psbS	photosystem II 22kDa protein
LOC_Os03g21560	No	Yes	No	No	No	No	No	Yes	No	No	No	No	K08902 psb27	photosystem II Psb27 protein
LOC_Os01g71190	No	No	No	Yes	No	No	No	No	No	No	No	No	K08903 psb28	photosystem II 13kDa protein
LOC_Os08g44680	No	Yes	No	No	No	No	No	Yes	No	No	No	No	K02692 psaD	photosystem I subunit II
LOC_Os03g56670	No	Yes	No	No	No	No	No	Yes	No	No	No	No	K02694 psaF	photosystem I subunit III
LOC_Os12g08770	No	Yes	No	No	No	No	No	Yes	No	No	No	No	K02701 psaN	photosystem I subunit PsaN
LOC_Os03g48040	No	No	No	Yes	No	No	No	No	No	No	No	No	K02639 petF	ferredoxin
LOC_Os04g33630	No	No	No	No	No	Yes	No	No	No	No	No	No	K02639 petF	ferredoxin
LOC_Os03g57120	No	Yes	No	No	No	No	No	Yes	No	No	No	No	K02641 petH	ferredoxin--NADP+ reductase [EC:1.18.1.2]
LOC_Os06g01850	No	No	No	Yes	No	No	No	No	No	No	No	No	K02641 petH	ferredoxin--NADP+ reductase [EC:1.18.1.2]
LOC_Os07g38000	No	No	No	No	No	Yes	No	No	No	No	No	No	K08906 petJ	cytochrome c6
LOC_Os09g08880	No	No	Yes	No	No	No	No	No	No	No	No	No	K02111 ATPF1A, atpA	F-type H+-transporting ATPase subunit alpha [EC:3.6.3.14]
00196 Photosynthesis - antenna proteins [PATH:ko00196]	No	No	No	No	No	No	No	No	No	No	No	No
LOC_Os09g26810	No	No	No	No	No	Yes	No	Yes	No	No	No	No	K08908 LHCA2	light-harvesting complex I chlorophyll a/b binding protein 2
LOC_Os08g33820	No	Yes	No	No	No	No	No	Yes	No	No	No	No	K08910 LHCA4	light-harvesting complex I chlorophyll a/b binding protein 4
LOC_Os01g41710	No	Yes	No	No	No	No	No	Yes	No	No	No	No	K08912 LHCB1	light-harvesting complex II chlorophyll a/b binding protein 1
LOC_Os01g52240	No	No	No	Yes	No	No	No	No	No	No	No	No	K08912 LHCB1	light-harvesting complex II chlorophyll a/b binding protein 1
LOC_Os09g17740	No	Yes	No	No	No	No	No	Yes	No	No	No	No	K08912 LHCB1	light-harvesting complex II chlorophyll a/b binding protein 1
LOC_Os07g37240	No	Yes	No	No	No	No	No	Yes	No	No	No	No	K08915 LHCB4	light-harvesting complex II chlorophyll a/b binding protein 4
LOC_Os04g38410	No	Yes	No	No	No	No	No	Yes	No	No	No	No	K08917 LHCB6	light-harvesting complex II chlorophyll a/b binding protein 6
00194 Photosynthesis proteins [BR:ko00194]	No	No	No	No	No	No	No	No	No	No	No	No
00710 Carbon fixation in photosynthetic organisms [PATH:ko00710]	No	No	No	No	No	No	No	No	No	No	No	No
LOC_Os06g40640	No	No	No	Yes	No	No	No	No	No	Yes	No	No	K01623 ALDO	fructose-bisphosphate aldolase, class I [EC:4.1.2.13]
LOC_Os05g36270	No	Yes	No	No	No	No	No	No	No	No	No	No	K03841 FBP, fbp	fructose-1,6-bisphosphatase I [EC:3.1.3.11]
LOC_Os06g45370	No	No	No	Yes	No	No	No	No	No	No	No	No	K03841 FBP, fbp	fructose-1,6-bisphosphatase I [EC:3.1.3.11]
LOC_Os03g15050	No	Yes	No	No	No	No	No	Yes	No	No	No	No	K01610 E4.1.1.49, pckA	phosphoeNolpyruvate carboxykinase (ATP) [EC:4.1.1.49]
LOC_Os01g16960	Yes	No	No	No	No	No	No	No	No	No	No	No	K00873 PK, pyk	pyruvate kinase [EC:2.7.1.40]
LOC_Os07g43700	No	Yes	No	No	No	No	No	Yes	No	No	No	No	K00026 MDH2	malate dehydrogenase [EC:1.1.1.37]
00720 Carbon fixation pathways in prokaryotes [PATH:ko00720]	No	No	No	No	No	No	No	No	No	No	No	No
LOC_Os11g47120	No	Yes	No	No	No	No	No	No	No	No	No	No	K01648 ACLY	ATP citrate lyase [EC:2.3.3.8]
LOC_Os09g27420	No	Yes	No	No	No	No	No	No	No	No	No	No	K01938 fhs	formate--tetrahydrofolate ligase [EC:6.3.4.3]
00680 Methane metabolism [PATH:ko00680]	No	No	No	No	No	No	No	No	No	No	No	No
LOC_Os03g09020	No	Yes	Yes	No	No	No	No	No	Yes	No	No	No	K00121 frmA, ADH5, adhC	S-(hydroxymethyl)glutathione dehydrogenase / alcohol dehydrogenase [EC:1.1.1.284 1.1.1.1]
LOC_Os06g29180	No	Yes	No	No	No	No	No	No	No	No	No	No	K00122 FDH	formate dehydrogenase [EC:1.2.1.2]
LOC_Os06g40640	No	No	No	Yes	No	No	No	No	No	Yes	No	No	K01623 ALDO	fructose-bisphosphate aldolase, class I [EC:4.1.2.13]
LOC_Os05g36270	No	Yes	No	No	No	No	No	No	No	No	No	No	K03841 FBP, fbp	fructose-1,6-bisphosphatase I [EC:3.1.3.11]
LOC_Os06g45370	No	No	No	Yes	No	No	No	No	No	No	No	No	K03841 FBP, fbp	fructose-1,6-bisphosphatase I [EC:3.1.3.11]
LOC_Os05g10650	Yes	No	No	No	No	No	No	No	No	No	No	No	K00850 pfkA, PFK	6-phosphofructokinase 1 [EC:2.7.1.11]
LOC_Os02g51590	No	Yes	No	No	No	No	No	Yes	No	No	No	No	K01834 PGAM, gpmA	2,3-bisphosphoglycerate-dependent phosphoglycerate mutase [EC:5.4.2.1]
00910 Nitrogen metabolism [PATH:ko00910]	No	No	No	No	No	No	No	No	No	No	No	No
LOC_Os01g45274	No	No	No	Yes	No	No	No	No	No	Yes	No	No	K01673 cynT, can	carbonic anhydrase [EC:4.2.1.1]
LOC_Os09g28910	No	Yes	No	No	No	No	No	Yes	No	No	No	No	K01673 cynT, can	carbonic anhydrase [EC:4.2.1.1]
LOC_Os02g33030	No	No	No	No	No	Yes	No	No	No	No	Yes	Yes	K01674 cah	carbonic anhydrase [EC:4.2.1.1]
LOC_Os04g53230	No	No	No	Yes	No	No	No	No	No	No	No	No	K00605 gcvT, AMT	amiNomethyltransferase [EC:2.1.2.10]
LOC_Os03g58040	No	No	No	Yes	No	No	No	No	No	No	No	No	K00261 E1.4.1.3	glutamate dehydrogenase (NAD(P)+) [EC:1.4.1.3]
LOC_Os02g50240	No	Yes	No	No	No	No	No	No	No	No	No	No	K01915 glnA	glutamine synthetase [EC:6.3.1.2]
LOC_Os03g12290	No	No	No	Yes	No	No	No	No	No	No	No	No	K01915 glnA	glutamine synthetase [EC:6.3.1.2]
LOC_Os07g46460	No	No	No	Yes	No	No	No	No	No	No	No	No	K00284 E1.4.7.1	glutamate synthase (ferredoxin) [EC:1.4.7.1]
LOC_Os04g10400	No	Yes	No	No	No	No	No	No	No	No	No	No	K03521 fixA, etfB	electron transfer flavoprotein beta subunit
00920 Sulfur metabolism [PATH:ko00920]	No	No	No	No	No	No	No	No	No	No	No	No
LOC_Os11g41650	No	Yes	No	No	No	No	No	No	No	No	No	No	K00860 cysC	adenylylsulfate kinase [EC:2.7.1.25]
LOC_Os03g10050	Yes	No	No	No	No	No	No	No	No	No	No	No	K00640 cysE	serine O-acetyltransferase [EC:2.3.1.30]
LOC_Os02g12900	Yes	No	No	No	No	No	No	No	No	No	No	No	K01738 cysK	cysteine synthase A [EC:2.5.1.47]
Lipid metabolism	No	No	No	No	No	No	No	No	No	No	No	No
00061 Fatty acid biosynthesis [PATH:ko00061]	No	No	No	No	No	No	No	No	No	No	No	No
LOC_Os04g36800	No	No	No	Yes	No	No	No	No	No	No	No	No	K09458 fabF	3-oxoacyl-[acyl-carrier-protein] synthase II [EC:2.3.1.179]
LOC_Os07g07450	No	No	No	Yes	No	No	No	No	No	No	No	No	K00059 fabG	3-oxoacyl-[acyl-carrier protein] reductase [EC:1.1.1.100]
LOC_Os07g37420	No	Yes	No	No	No	No	No	Yes	No	No	No	No	K00059 fabG	3-oxoacyl-[acyl-carrier protein] reductase [EC:1.1.1.100]
LOC_Os08g23810	No	Yes	No	No	No	No	No	No	No	No	No	No	K00208 fabI	eNoyl-[acyl-carrier protein] reductase I [EC:1.3.1.9 1.3.1.10]
LOC_Os09g10600	No	Yes	No	No	No	No	No	No	No	No	No	No	K00208 fabI	eNoyl-[acyl-carrier protein] reductase I [EC:1.3.1.9 1.3.1.10]
LOC_Os06g05130	Yes	No	No	No	No	No	Yes	No	No	No	No	No	K10781 FATB	fatty acyl-ACP thioesterase B [EC:3.1.2.14 3.1.2.-]
LOC_Os01g65830	Yes	No	No	No	No	No	No	No	No	No	No	No	K03921 DESA1	acyl-[acyl-carrier-protein] desaturase [EC:1.14.19.2]
LOC_Os08g10010	No	Yes	No	No	No	No	No	No	No	No	No	No	K03921 DESA1	acyl-[acyl-carrier-protein] desaturase [EC:1.14.19.2]
00062 Fatty acid elongation [PATH:ko00062]	No	No	No	No	No	No	No	No	No	No	No	No
LOC_Os01g34560	No	No	No	Yes	No	No	No	No	No	No	No	No	K15397 KCS	3-ketoacyl-CoA synthase [EC:2.3.1.199]
LOC_Os02g11070	Yes	No	No	No	No	No	No	No	No	No	No	No	K15397 KCS	3-ketoacyl-CoA synthase [EC:2.3.1.199]
LOC_Os02g49920	No	Yes	No	No	No	No	No	Yes	No	No	No	No	K15397 KCS	3-ketoacyl-CoA synthase [EC:2.3.1.199]
LOC_Os03g08360	No	No	No	No	No	Yes	No	Yes	No	Yes	Yes	Yes	K15397 KCS	3-ketoacyl-CoA synthase [EC:2.3.1.199]
LOC_Os04g02640	No	Yes	No	No	No	No	No	No	No	No	No	No	K15397 KCS	3-ketoacyl-CoA synthase [EC:2.3.1.199]
LOC_Os05g49900	No	No	Yes	No	No	No	No	No	Yes	No	No	No	K15397 KCS	3-ketoacyl-CoA synthase [EC:2.3.1.199]
LOC_Os06g39750	No	Yes	No	No	No	No	No	Yes	No	No	No	No	K15397 KCS	3-ketoacyl-CoA synthase [EC:2.3.1.199]
LOC_Os10g07010	No	No	Yes	No	No	No	No	No	Yes	No	No	No	K15397 KCS	3-ketoacyl-CoA synthase [EC:2.3.1.199]
LOC_Os04g40730	No	Yes	No	No	No	No	No	No	No	No	No	No	K10251 HSD17B12, KAR, IFA38	17beta-estradiol 17-dehydrogenase / very-long-chain 3-oxoacyl-CoA reductase [EC:1.1.1.62 1.1.1.330]
00071 Fatty acid metabolism [PATH:ko00071]	No	No	No	No	No	No	No	No	No	No	No	No
LOC_Os01g24680	No	Yes	No	No	No	No	No	No	No	No	No	No	K10527 MFP2	eNoyl-CoA hydratase/3-hydroxyacyl-CoA dehydrogenase [EC:4.2.1.17 1.1.1.35 1.1.1.211]
LOC_Os11g39220	No	No	Yes	No	No	No	No	No	Yes	No	No	No	K00232 E1.3.3.6, ACOX1, ACOX3	acyl-CoA oxidase [EC:1.3.3.6]
LOC_Os05g04170	No	Yes	No	No	No	No	No	Yes	No	No	No	No	K01897 ACSL, fadD	long-chain acyl-CoA synthetase [EC:6.2.1.3]
LOC_Os05g25310	No	Yes	No	No	No	No	No	Yes	No	No	No	No	K01897 ACSL, fadD	long-chain acyl-CoA synthetase [EC:6.2.1.3]
LOC_Os03g09020	No	Yes	Yes	No	No	No	No	No	Yes	No	No	No	K00121 frmA, ADH5, adhC	S-(hydroxymethyl)glutathione dehydrogenase / alcohol dehydrogenase [EC:1.1.1.284 1.1.1.1]
LOC_Os02g43194	No	No	No	No	No	Yes	No	Yes	No	Yes	Yes	Yes	K00128 E1.2.1.3	aldehyde dehydrogenase (NAD+) [EC:1.2.1.3]
LOC_Os02g43280	No	Yes	No	No	No	No	No	Yes	No	No	No	No	K00128 E1.2.1.3	aldehyde dehydrogenase (NAD+) [EC:1.2.1.3]
00072 Synthesis and degradation of ketone bodies [PATH:ko00072]	No	No	No	No	No	No	No	No	No	No	No	No
LOC_Os01g16350	No	No	Yes	No	No	No	No	No	Yes	No	No	No	K01640 E4.1.3.4, HMGCL, hmgL	hydroxymethylglutaryl-CoA lyase [EC:4.1.3.4]
00073 Cutin, suberine and wax biosynthesis [PATH:ko00073]	No	No	No	No	No	No	No	No	No	No	No	No
LOC_Os11g31090	No	No	No	Yes	No	No	No	No	No	No	No	No	K15400 HHT1	omega-hydroxypalmitate O-feruloyl transferase [EC:2.3.1.188]
LOC_Os10g34480	No	No	No	No	No	Yes	No	No	No	No	Yes	Yes	K15402 CYP86B1	cytochrome P450, family 86, subfamily B, polypeptide 1 (fatty acid omega-hydroxylase) [EC:1.14.-.-]							`
LOC_Os02g40784	No	No	Yes	No	No	No	No	No	Yes	No	No	No	K15404 K15404, CER1	aldehyde decarbonylase [EC:4.1.99.5]
LOC_Os04g28520	No	No	No	Yes	No	No	No	No	No	No	No	No	K13356 FAR	fatty acyl-CoA reductase [EC:1.2.1.-]
00100 Steroid biosynthesis [PATH:ko00100]	No	No	No	No	No	No	No	No	No	No	No	No
LOC_Os05g12040	No	No	Yes	No	No	No	No	No	No	No	No	No	K05917 CYP51	cytochrome P450, family 51 (sterol 14-demethylase) [EC:1.14.13.70]
LOC_Os03g59620	No	Yes	No	No	No	No	No	No	No	No	No	No	K14674 TGL4	TAG lipase / steryl ester hydrolase / phospholipase A2 / LPA acyltransferase [EC:3.1.1.3 3.1.1.13 3.1.1.4 2.3.1.51]
LOC_Os03g01820	No	No	No	Yes	No	No	No	No	No	No	No	No	K14423 SMO1	4,4-dimethyl-9beta,19-cyclopropylsterol-4alpha-methyl oxidase [EC:1.14.13.72]
LOC_Os03g04340	Yes	No	No	No	No	No	No	No	No	No	No	No	K08242 E2.1.1.143	24-methylenesterol C-methyltransferase [EC:2.1.1.143]
LOC_Os11g48020	No	Yes	No	No	No	No	No	Yes	No	No	No	No	K14424 SMO2	4-alpha-methyl-delta7-sterol-4alpha-methyl oxidase [EC:1.14.13.72]
LOC_Os01g11340	No	Yes	No	No	No	No	No	Yes	No	No	No	No	K09832 CYP710A	cytochrome P450, family 710, subfamily A
00120 Primary bile acid biosynthesis [PATH:ko00120]	No	No	No	No	No	No	No	No	No	No	No	No
00121 Secondary bile acid biosynthesis [PATH:ko00121]	No	No	No	No	No	No	No	No	No	No	No	No
00140 Steroid hormone biosynthesis [PATH:ko00140]	No	No	No	No	No	No	No	No	No	No	No	No
LOC_Os04g40730	No	Yes	No	No	No	No	No	No	No	No	No	No	K10251 HSD17B12, KAR, IFA38	17beta-estradiol 17-dehydrogenase / very-long-chain 3-oxoacyl-CoA reductase [EC:1.1.1.62 1.1.1.330]
00561 Glycerolipid metabolism [PATH:ko00561]	No	No	No	No	No	No	No	No	No	No	No	No
LOC_Os01g48990	No	Yes	No	No	No	No	No	No	No	No	No	No	K15918 GLYK	D-glycerate 3-kinase [EC:2.7.1.31]
LOC_Os02g43194	No	No	No	No	No	Yes	No	Yes	No	Yes	Yes	Yes	K00128 E1.2.1.3	aldehyde dehydrogenase (NAD+) [EC:1.2.1.3]
LOC_Os02g43280	No	Yes	No	No	No	No	No	Yes	No	No	No	No	K00128 E1.2.1.3	aldehyde dehydrogenase (NAD+) [EC:1.2.1.3]
LOC_Os05g38230	No	Yes	No	No	No	No	No	No	No	No	No	No	K00002 E1.1.1.2, adh	alcohol dehydrogenase (NADP+) [EC:1.1.1.2]
LOC_Os01g22560	No	No	No	Yes	No	No	No	No	No	No	No	No	K13508 GPAT	glycerol-3-phosphate acyltransferase [EC:2.3.1.15]
LOC_Os05g38350	Yes	No	No	No	No	No	No	No	No	No	No	No	K13508 GPAT	glycerol-3-phosphate acyltransferase [EC:2.3.1.15]
LOC_Os11g45400	No	Yes	No	No	No	No	No	No	No	No	No	No	K13508 GPAT	glycerol-3-phosphate acyltransferase [EC:2.3.1.15]
LOC_Os12g12260	Yes	No	No	No	No	No	No	No	No	No	No	No	K00901 E2.7.1.107, DGK, dgkA	diacylglycerol kinase (ATP dependent) [EC:2.7.1.107]
LOC_Os12g38780	No	Yes	No	No	No	No	No	No	No	No	No	No	K00901 E2.7.1.107, DGK, dgkA	diacylglycerol kinase (ATP dependent) [EC:2.7.1.107]
LOC_Os03g59620	No	Yes	No	No	No	No	No	No	No	No	No	No	K14674 TGL4	TAG lipase / steryl ester hydrolase / phospholipase A2 / LPA acyltransferase [EC:3.1.1.3 3.1.1.13 3.1.1.4 2.3.1.51]
LOC_Os01g04920	Yes	No	No	No	No	No	No	No	No	No	No	No	K06119 SQD2	sulfoquiNovosyltransferase [EC:2.4.1.-]
LOC_Os02g55910	Yes	No	No	No	No	No	Yes	No	No	No	No	No	K03715 E2.4.1.46	1,2-diacylglycerol 3-beta-galactosyltransferase [EC:2.4.1.46]
LOC_Os03g11560	No	Yes	No	No	No	No	No	No	No	No	No	No	K09480 E2.4.1.241	digalactosyldiacylglycerol synthase [EC:2.4.1.241]
LOC_Os03g16140	No	Yes	No	No	No	No	No	Yes	No	No	No	No	K09480 E2.4.1.241	digalactosyldiacylglycerol synthase [EC:2.4.1.241]
LOC_Os07g48160	No	No	Yes	No	No	No	No	No	Yes	No	No	No	K07407 E3.2.1.22B, galA, rafA	alpha-galactosidase [EC:3.2.1.22]
LOC_Os10g35110	No	No	Yes	No	No	No	No	No	No	No	No	No	K07407 E3.2.1.22B, galA, rafA	alpha-galactosidase [EC:3.2.1.22]
00564 Glycerophospholipid metabolism [PATH:ko00564]	No	No	No	No	No	No	No	No	No	No	No	No
LOC_Os01g22560	No	No	No	Yes	No	No	No	No	No	No	No	No	K13508 GPAT	glycerol-3-phosphate acyltransferase [EC:2.3.1.15]
LOC_Os05g38350	Yes	No	No	No	No	No	No	No	No	No	No	No	K13508 GPAT	glycerol-3-phosphate acyltransferase [EC:2.3.1.15]
LOC_Os11g45400	No	Yes	No	No	No	No	No	No	No	No	No	No	K13508 GPAT	glycerol-3-phosphate acyltransferase [EC:2.3.1.15]
LOC_Os12g12260	Yes	No	No	No	No	No	No	No	No	No	No	No	K00901 E2.7.1.107, DGK, dgkA	diacylglycerol kinase (ATP dependent) [EC:2.7.1.107]
LOC_Os12g38780	No	Yes	No	No	No	No	No	No	No	No	No	No	K00901 E2.7.1.107, DGK, dgkA	diacylglycerol kinase (ATP dependent) [EC:2.7.1.107]
LOC_Os03g63580	No	No	Yes	No	No	No	No	No	Yes	No	No	No	K01114 plcC	phospholipase C [EC:3.1.4.3]
LOC_Os03g27370	No	Yes	No	No	No	No	No	No	No	No	No	No	K01115 PLD1_2	phospholipase D1/2 [EC:3.1.4.4]
LOC_Os06g40170	No	No	No	Yes	No	No	No	No	No	No	No	No	K01115 PLD1_2	phospholipase D1/2 [EC:3.1.4.4]
LOC_Os03g59620	No	Yes	No	No	No	No	No	No	No	No	No	No	K14674 TGL4	TAG lipase / steryl ester hydrolase / phospholipase A2 / LPA acyltransferase [EC:3.1.1.3 3.1.1.13 3.1.1.4 2.3.1.51]
LOC_Os03g40670	No	Yes	No	No	No	No	No	Yes	No	No	No	No	K01126 E3.1.4.46, glpQ, ugpQ	glycerophosphoryl diester phosphodiesterase [EC:3.1.4.46]
LOC_Os08g12830	Yes	No	No	No	No	No	Yes	No	No	No	No	No	K00967 PCYT2	ethaNolamine-phosphate cytidylyltransferase [EC:2.7.7.14]
00565 Ether lipid metabolism [PATH:ko00565]	No	No	No	No	No	No	No	No	No	No	No	No
LOC_Os03g59620	No	Yes	No	No	No	No	No	No	No	No	No	No	K14674 TGL4	TAG lipase / steryl ester hydrolase / phospholipase A2 / LPA acyltransferase [EC:3.1.1.3 3.1.1.13 3.1.1.4 2.3.1.51]
LOC_Os03g63580	No	No	Yes	No	No	No	No	No	Yes	No	No	No	K01114 plcC	phospholipase C [EC:3.1.4.3]
LOC_Os03g27370	No	Yes	No	No	No	No	No	No	No	No	No	No	K01115 PLD1_2	phospholipase D1/2 [EC:3.1.4.4]
LOC_Os06g40170	No	No	No	Yes	No	No	No	No	No	No	No	No	K01115 PLD1_2	phospholipase D1/2 [EC:3.1.4.4]
00600 Sphingolipid metabolism [PATH:ko00600]	No	No	No	No	No	No	No	No	No	No	No	No
LOC_Os01g43520	No	Yes	No	No	No	No	No	No	No	No	No	No	K12349 ASAH2	neutral ceramidase [EC:3.5.1.23]
LOC_Os07g48160	No	No	Yes	No	No	No	No	No	Yes	No	No	No	K07407 E3.2.1.22B, galA, rafA	alpha-galactosidase [EC:3.2.1.22]
LOC_Os10g35110	No	No	Yes	No	No	No	No	No	No	No	No	No	K07407 E3.2.1.22B, galA, rafA	alpha-galactosidase [EC:3.2.1.22]
00590 Arachidonic acid metabolism [PATH:ko00590]	No	No	No	No	No	No	No	No	No	No	No	No
LOC_Os03g59620	No	Yes	No	No	No	No	No	No	No	No	No	No	K14674 TGL4	TAG lipase / steryl ester hydrolase / phospholipase A2 / LPA acyltransferase [EC:3.1.1.3 3.1.1.13 3.1.1.4 2.3.1.51]
LOC_Os04g46960	Yes	No	No	No	No	No	No	No	No	No	No	No	K00432 E1.11.1.9	glutathione peroxidase [EC:1.11.1.9]
LOC_Os01g05810	No	No	Yes	No	No	No	No	No	Yes	No	No	No	K00681 ggt	gamma-glutamyltranspeptidase [EC:2.3.2.2]
00591 LiNoleic acid metabolism [PATH:ko00591]	No	No	No	No	No	No	No	No	No	No	No	No
LOC_Os03g59620	No	Yes	No	No	No	No	No	No	No	No	No	No	K14674 TGL4	TAG lipase / steryl ester hydrolase / phospholipase A2 / LPA acyltransferase [EC:3.1.1.3 3.1.1.13 3.1.1.4 2.3.1.51]
LOC_Os03g49350	No	Yes	No	No	No	No	No	No	No	No	No	No	K15718 LOX1_5	liNoleate 9S-lipoxygenase [EC:1.13.11.58]
LOC_Os03g49380	No	No	No	No	Yes	No	No	No	Yes	No	No	No	K15718 LOX1_5	liNoleate 9S-lipoxygenase [EC:1.13.11.58]
LOC_Os03g08220	No	Yes	No	No	No	No	No	No	No	No	No	No	K00454 LOX2S	lipoxygenase [EC:1.13.11.12]
00592 alpha-LiNolenic acid metabolism [PATH:ko00592]	No	No	No	No	No	No	No	No	No	No	No	No
LOC_Os03g59620	No	Yes	No	No	No	No	No	No	No	No	No	No	K14674 TGL4	TAG lipase / steryl ester hydrolase / phospholipase A2 / LPA acyltransferase [EC:3.1.1.3 3.1.1.13 3.1.1.4 2.3.1.51]
LOC_Os03g08220	No	Yes	No	No	No	No	No	No	No	No	No	No	K00454 LOX2S	lipoxygenase [EC:1.13.11.12]
LOC_Os03g32314	No	Yes	No	No	No	No	No	Yes	No	No	No	No	K10525 E5.3.99.6, aoc	allene oxide cyclase [EC:5.3.99.6]
LOC_Os06g11210	No	Yes	No	No	No	No	No	No	No	No	No	No	K05894 E1.3.1.42	12-oxophytodieNoic acid reductase [EC:1.3.1.42]
LOC_Os06g11290	Yes	No	No	No	No	No	Yes	No	No	No	No	No	K05894 E1.3.1.42	12-oxophytodieNoic acid reductase [EC:1.3.1.42]
LOC_Os11g39220	No	No	Yes	No	No	No	No	No	Yes	No	No	No	K00232 E1.3.3.6, ACOX1, ACOX3	acyl-CoA oxidase [EC:1.3.3.6]
LOC_Os01g24680	No	Yes	No	No	No	No	No	No	No	No	No	No	K10527 MFP2	eNoyl-CoA hydratase/3-hydroxyacyl-CoA dehydrogenase [EC:4.2.1.17 1.1.1.35 1.1.1.211]
LOC_Os02g02000	No	No	No	Yes	No	No	No	No	No	Yes	No	No	K10528 HPL	hydroperoxide lyase [EC:4.1.2.-]
01040 Biosynthesis of unsaturated fatty acids [PATH:ko01040]	No	No	No	No	No	No	No	No	No	No	No	No
LOC_Os04g40730	No	Yes	No	No	No	No	No	No	No	No	No	No	K10251 HSD17B12, KAR, IFA38	17beta-estradiol 17-dehydrogenase / very-long-chain 3-oxoacyl-CoA reductase [EC:1.1.1.62 1.1.1.330]
LOC_Os07g07450	No	No	No	Yes	No	No	No	No	No	No	No	No	K00059 fabG	3-oxoacyl-[acyl-carrier protein] reductase [EC:1.1.1.100]
LOC_Os07g37420	No	Yes	No	No	No	No	No	Yes	No	No	No	No	K00059 fabG	3-oxoacyl-[acyl-carrier protein] reductase [EC:1.1.1.100]
LOC_Os01g65830	Yes	No	No	No	No	No	No	No	No	No	No	No	K03921 DESA1	acyl-[acyl-carrier-protein] desaturase [EC:1.14.19.2]
LOC_Os08g10010	No	Yes	No	No	No	No	No	No	No	No	No	No	K03921 DESA1	acyl-[acyl-carrier-protein] desaturase [EC:1.14.19.2]
LOC_Os03g18070	No	No	No	Yes	No	No	No	No	No	Yes	No	No	K10257 FAD8, desB	omega-3 fatty acid desaturase (delta-15 desaturase) [EC:1.14.19.-]
LOC_Os07g49310	No	No	No	Yes	No	No	No	No	No	No	No	No	K10257 FAD8, desB	omega-3 fatty acid desaturase (delta-15 desaturase) [EC:1.14.19.-]
LOC_Os11g39220	No	No	Yes	No	No	No	No	No	Yes	No	No	No	K00232 E1.3.3.6, ACOX1, ACOX3	acyl-CoA oxidase [EC:1.3.3.6]
01004 Lipid biosynthesis proteins [BR:ko01004]	No	No	No	No	No	No	No	No	No	No	No	No
Nucleotide metabolism	No	No	No	No	No	No	No	No	No	No	No	No
00230 Purine metabolism [PATH:ko00230]	No	No	No	No	No	No	No	No	No	No	No	No
LOC_Os02g03540	No	Yes	No	No	No	No	No	No	No	No	No	No	K00948 PRPS, prsA	ribose-phosphate pyrophosphokinase [EC:2.7.6.1]
LOC_Os08g39160	No	Yes	No	No	No	No	No	Yes	No	No	No	No	K00601 E2.1.2.2	phosphoribosylglycinamide formyltransferase [EC:2.1.2.2]
LOC_Os01g66500	No	Yes	No	No	No	No	No	No	No	No	No	No	K01952 purL, PFAS	phosphoribosylformylglycinamidine synthase [EC:6.3.5.3]
LOC_Os05g01440	No	Yes	No	No	No	No	No	No	No	No	No	No	K01952 purL, PFAS	phosphoribosylformylglycinamidine synthase [EC:6.3.5.3]
LOC_Os03g19930	No	Yes	No	No	No	No	No	No	No	No	No	No	K01756 purB, ADSL	adenylosuccinate lyase [EC:4.3.2.2]
LOC_Os07g30150	No	Yes	No	No	No	No	No	No	No	No	No	No	K00759 E2.4.2.7, apt	adenine phosphoribosyltransferase [EC:2.4.2.7]
LOC_Os01g16960	Yes	No	No	No	No	No	No	No	No	No	No	No	K00873 PK, pyk	pyruvate kinase [EC:2.7.1.40]
LOC_Os06g07210	No	Yes	No	No	No	No	No	No	No	No	No	No	K10807 RRM1	ribonucleoside-diphosphate reductase subunit M1 [EC:1.17.4.1]
LOC_Os06g14620	No	No	No	Yes	No	No	No	No	No	No	No	No	K10808 RRM2	ribonucleoside-diphosphate reductase subunit M2 [EC:1.17.4.1]
LOC_Os04g16820	No	No	Yes	No	No	No	No	No	No	No	No	No	K03043 rpoB	DNA-directed RNA polymerase subunit beta [EC:2.7.7.6]
LOC_Os05g22830	No	No	Yes	No	No	No	No	No	No	No	No	No	K03043 rpoB	DNA-directed RNA polymerase subunit beta [EC:2.7.7.6]
LOC_Os05g22860	No	No	Yes	No	No	No	No	No	No	No	No	No	K03043 rpoB	DNA-directed RNA polymerase subunit beta [EC:2.7.7.6]
LOC_Os02g24614	No	No	Yes	No	No	No	No	No	No	No	No	No	K03046 rpoC	DNA-directed RNA polymerase subunit beta' [EC:2.7.7.6]
LOC_Os04g16830	No	No	Yes	No	No	No	No	No	No	No	No	No	K03046 rpoC	DNA-directed RNA polymerase subunit beta' [EC:2.7.7.6]
LOC_Os05g05860	Yes	No	No	No	No	No	Yes	No	No	No	No	No	K03006 RPB1, POLR2A	DNA-directed RNA polymerase II subunit RPB1 [EC:2.7.7.6]
LOC_Os07g42395	No	Yes	No	No	No	No	No	No	No	No	No	No	K03017 RPB9, POLR2I	DNA-directed RNA polymerase II subunit RPB9
LOC_Os12g37370	No	Yes	No	No	No	No	No	Yes	No	No	No	No	K03017 RPB9, POLR2I	DNA-directed RNA polymerase II subunit RPB9
LOC_Os01g34614	No	Yes	No	No	No	No	No	Yes	No	No	No	No	K03009 RPB12, POLR2K	DNA-directed RNA polymerases I, II, and III subunit RPABC4
LOC_Os07g07310	No	No	No	Yes	No	No	No	No	No	No	No	No	K00962 pnp, PNPT1	polyribonucleotide nucleotidyltransferase [EC:2.7.7.8]
LOC_Os11g41650	No	Yes	No	No	No	No	No	No	No	No	No	No	K00860 cysC	adenylylsulfate kinase [EC:2.7.1.25]
00240 Pyrimidine metabolism [PATH:ko00240]	No	No	No	No	No	No	No	No	No	No	No	No
LOC_Os02g47850	No	Yes	No	No	No	No	No	Yes	No	No	No	No	K01956 carA, CPA1	carbamoyl-phosphate synthase small subunit [EC:6.3.5.5]
LOC_Os07g07310	No	No	No	Yes	No	No	No	No	No	No	No	No	K00962 pnp, PNPT1	polyribonucleotide nucleotidyltransferase [EC:2.7.7.8]
LOC_Os04g16820	No	No	Yes	No	No	No	No	No	No	No	No	No	K03043 rpoB	DNA-directed RNA polymerase subunit beta [EC:2.7.7.6]
LOC_Os05g22830	No	No	Yes	No	No	No	No	No	No	No	No	No	K03043 rpoB	DNA-directed RNA polymerase subunit beta [EC:2.7.7.6]
LOC_Os05g22860	No	No	Yes	No	No	No	No	No	No	No	No	No	K03043 rpoB	DNA-directed RNA polymerase subunit beta [EC:2.7.7.6]
LOC_Os02g24614	No	No	Yes	No	No	No	No	No	No	No	No	No	K03046 rpoC	DNA-directed RNA polymerase subunit beta' [EC:2.7.7.6]
LOC_Os04g16830	No	No	Yes	No	No	No	No	No	No	No	No	No	K03046 rpoC	DNA-directed RNA polymerase subunit beta' [EC:2.7.7.6]
LOC_Os05g05860	Yes	No	No	No	No	No	Yes	No	No	No	No	No	K03006 RPB1, POLR2A	DNA-directed RNA polymerase II subunit RPB1 [EC:2.7.7.6]
LOC_Os07g42395	No	Yes	No	No	No	No	No	No	No	No	No	No	K03017 RPB9, POLR2I	DNA-directed RNA polymerase II subunit RPB9
LOC_Os12g37370	No	Yes	No	No	No	No	No	Yes	No	No	No	No	K03017 RPB9, POLR2I	DNA-directed RNA polymerase II subunit RPB9
LOC_Os01g34614	No	Yes	No	No	No	No	No	Yes	No	No	No	No	K03009 RPB12, POLR2K	DNA-directed RNA polymerases I, II, and III subunit RPABC4
LOC_Os02g50350	No	No	Yes	No	No	No	No	No	Yes	No	No	No	K00207 E1.3.1.2, DPYD	dihydropyrimidine dehydrogenase (NADP+) [EC:1.3.1.2]
LOC_Os07g30170	No	No	Yes	No	No	No	No	No	Yes	No	No	No	K01431 E3.5.1.6	beta-ureidopropionase [EC:3.5.1.6]
LOC_Os06g22140	Yes	No	No	No	No	No	No	No	No	No	No	No	K00384 E1.8.1.9, trxB	thioredoxin reductase (NADPH) [EC:1.8.1.9]
LOC_Os06g07210	No	Yes	No	No	No	No	No	No	No	No	No	No	K10807 RRM1	ribonucleoside-diphosphate reductase subunit M1 [EC:1.17.4.1]
LOC_Os06g14620	No	No	No	Yes	No	No	No	No	No	No	No	No	K10808 RRM2	ribonucleoside-diphosphate reductase subunit M2 [EC:1.17.4.1]
LOC_Os01g51540	No	Yes	No	No	No	No	No	No	No	No	No	No	K01489 E3.5.4.5, cdd	cytidine deaminase [EC:3.5.4.5]
AmiNo acid metabolism	No	No	No	No	No	No	No	No	No	No	No	No
00250 Alanine, aspartate and glutamate metabolism [PATH:ko00250]	No	No	No	No	No	No	No	No	No	No	No	No
LOC_Os02g04170	No	No	No	Yes	No	No	No	No	No	Yes	No	No	K00278 nadB	L-aspartate oxidase [EC:1.4.3.16]
LOC_Os03g07570	No	Yes	No	No	No	No	No	Yes	No	No	No	No	K00827 AGXT2	alanine-glyoxylate transaminase / (R)-3-amiNo-2-methylpropionate-pyruvate transaminase [EC:2.6.1.44 2.6.1.40]
LOC_Os03g19930	No	Yes	No	No	No	No	No	No	No	No	No	No	K01756 purB, ADSL	adenylosuccinate lyase [EC:4.3.2.2]
LOC_Os03g13300	No	No	No	No	Yes	No	No	No	No	No	No	No	K01580 E4.1.1.15, gadB, gadA, GAD	glutamate decarboxylase [EC:4.1.1.15]
LOC_Os04g37500	No	Yes	No	No	No	No	No	No	No	No	No	No	K01580 E4.1.1.15, gadB, gadA, GAD	glutamate decarboxylase [EC:4.1.1.15]
LOC_Os08g36320	No	Yes	No	No	No	No	No	Yes	No	No	No	No	K01580 E4.1.1.15, gadB, gadA, GAD	glutamate decarboxylase [EC:4.1.1.15]
LOC_Os03g58040	No	No	No	Yes	No	No	No	No	No	No	No	No	K00261 E1.4.1.3	glutamate dehydrogenase (NAD(P)+) [EC:1.4.1.3]
LOC_Os02g50240	No	Yes	No	No	No	No	No	No	No	No	No	No	K01915 glnA	glutamine synthetase [EC:6.3.1.2]
LOC_Os03g12290	No	No	No	Yes	No	No	No	No	No	No	No	No	K01915 glnA	glutamine synthetase [EC:6.3.1.2]
LOC_Os02g47850	No	Yes	No	No	No	No	No	Yes	No	No	No	No	K01956 carA, CPA1	carbamoyl-phosphate synthase small subunit [EC:6.3.5.5]
00260 Glycine, serine and threonine metabolism [PATH:ko00260]	No	No	No	No	No	No	No	No	No	No	No	No
LOC_Os02g58510	No	Yes	No	No	No	No	No	No	No	No	No	No	K00872 thrB1	homoserine kinase [EC:2.7.1.39]
LOC_Os05g47640	No	Yes	No	No	No	No	No	Yes	No	No	No	No	K01733 thrC	threonine synthase [EC:4.2.3.1]
LOC_Os01g48990	No	Yes	No	No	No	No	No	No	No	No	No	No	K15918 GLYK	D-glycerate 3-kinase [EC:2.7.1.31]
LOC_Os02g51590	No	Yes	No	No	No	No	No	Yes	No	No	No	No	K01834 PGAM, gpmA	2,3-bisphosphoglycerate-dependent phosphoglycerate mutase [EC:5.4.2.1]
LOC_Os01g51410	No	No	No	Yes	No	No	No	No	No	No	No	No	K00281 GLDC, gcvP	glycine dehydrogenase [EC:1.4.4.2]
LOC_Os04g53230	No	No	No	Yes	No	No	No	No	No	No	No	No	K00605 gcvT, AMT	amiNomethyltransferase [EC:2.1.2.10]
LOC_Os03g07570	No	Yes	No	No	No	No	No	Yes	No	No	No	No	K00827 AGXT2	alanine-glyoxylate transaminase / (R)-3-amiNo-2-methylpropionate-pyruvate transaminase [EC:2.6.1.44 2.6.1.40]
LOC_Os04g46930	No	Yes	No	No	No	No	No	No	No	No	No	No	K12235 SRR	serine racemase [EC:5.1.1.18]
00270 Cysteine and methionine metabolism [PATH:ko00270]	No	No	No	No	No	No	No	No	No	No	No	No
LOC_Os03g10050	Yes	No	No	No	No	No	No	No	No	No	No	No	K00640 cysE	serine O-acetyltransferase [EC:2.3.1.30]
LOC_Os02g12900	Yes	No	No	No	No	No	No	No	No	No	No	No	K01738 cysK	cysteine synthase A [EC:2.5.1.47]
LOC_Os10g28630	Yes	No	No	No	No	No	No	No	No	No	No	No	K00547 mmuM	homocysteine S-methyltransferase [EC:2.1.1.10]
LOC_Os12g42876	No	No	No	Yes	No	No	No	No	No	No	No	No	K00549 metE	5-methyltetrahydropteroyltriglutamate--homocysteine methyltransferase [EC:2.1.1.14]
LOC_Os01g18860	No	Yes	No	No	No	No	No	No	No	No	No	No	K00789 metK	S-adeNosylmethionine synthetase [EC:2.5.1.6]
LOC_Os01g01120	No	Yes	No	No	No	No	No	Yes	No	No	No	No	K09880 mtnC, ENoPH1	eNolase-phosphatase E1 [EC:3.1.3.77]
LOC_Os01g39860	No	No	No	No	No	Yes	No	No	No	No	Yes	Yes	K05933 E1.14.17.4	amiNocyclopropanecarboxylate oxidase [EC:1.14.17.4]
00280 Valine, leucine and isoleucine degradation [PATH:ko00280]	No	No	No	No	No	No	No	No	No	No	No	No
LOC_Os05g15530	No	No	Yes	No	No	No	No	No	No	No	No	No	K00826 E2.6.1.42, ilvE	branched-chain amiNo acid amiNotransferase [EC:2.6.1.42]
LOC_Os05g48450	No	Yes	No	No	No	No	No	Yes	No	No	No	No	K00826 E2.6.1.42, ilvE	branched-chain amiNo acid amiNotransferase [EC:2.6.1.42]
LOC_Os12g08260	No	Yes	Yes	No	No	No	No	Yes	Yes	No	No	No	K00166 E1.2.4.4A, bkdA1	2-oxoisovalerate dehydrogenase E1 component, alpha subunit [EC:1.2.4.4]
LOC_Os01g21160	No	No	Yes	No	No	No	No	No	Yes	No	No	No	K09699 E2.3.1.168, bkdB	2-oxoisovalerate dehydrogenase E2 component (dihydrolipoyl transacylase) [EC:2.3.1.168]
LOC_Os07g09060	No	Yes	No	No	No	No	No	No	No	No	No	No	K00140 mmsA, iolA, ALDH6A1	malonate-semialdehyde dehydrogenase (acetylating) / methylmalonate-semialdehyde dehydrogenase [EC:1.2.1.18 1.2.1.27]
LOC_Os02g43194	No	No	No	No	No	Yes	No	Yes	No	Yes	Yes	Yes	K00128 E1.2.1.3	aldehyde dehydrogenase (NAD+) [EC:1.2.1.3]
LOC_Os02g43280	No	Yes	No	No	No	No	No	Yes	No	No	No	No	K00128 E1.2.1.3	aldehyde dehydrogenase (NAD+) [EC:1.2.1.3]
LOC_Os01g16350	No	No	Yes	No	No	No	No	No	Yes	No	No	No	K01640 E4.1.3.4, HMGCL, hmgL	hydroxymethylglutaryl-CoA lyase [EC:4.1.3.4]
00290 Valine, leucine and isoleucine biosynthesis [PATH:ko00290]	No	No	No	No	No	No	No	No	No	No	No	No
LOC_Os02g39570	No	No	No	No	No	Yes	No	No	No	No	No	No	K01653 E2.2.1.6S, ilvH, ilvN	acetolactate synthase I/III small subunit [EC:2.2.1.6]
LOC_Os05g15530	No	No	Yes	No	No	No	No	No	No	No	No	No	K00826 E2.6.1.42, ilvE	branched-chain amiNo acid amiNotransferase [EC:2.6.1.42]
LOC_Os05g48450	No	Yes	No	No	No	No	No	Yes	No	No	No	No	K00826 E2.6.1.42, ilvE	branched-chain amiNo acid amiNotransferase [EC:2.6.1.42]
00300 Lysine biosynthesis [PATH:ko00300]	No	No	No	No	No	No	No	No	No	No	No	No
LOC_Os02g24020	No	Yes	No	No	No	No	No	Yes	No	No	No	No	K00215 dapB	4-hydroxy-tetrahydrodipicolinate reductase [EC:1.17.1.8]
LOC_Os12g37960	No	Yes	No	No	No	No	No	Yes	No	No	No	No	K01778 dapF	diamiNopimelate epimerase [EC:5.1.1.7]
LOC_Os03g18810	No	Yes	No	No	No	No	No	No	No	No	No	No	K10206 E2.6.1.83	LL-diamiNopimelate amiNotransferase [EC:2.6.1.83]
00310 Lysine degradation [PATH:ko00310]	No	No	No	No	No	No	No	No	No	No	No	No
LOC_Os02g43194	No	No	No	No	No	Yes	No	Yes	No	Yes	Yes	Yes	K00128 E1.2.1.3	aldehyde dehydrogenase (NAD+) [EC:1.2.1.3]
LOC_Os02g43280	No	Yes	No	No	No	No	No	Yes	No	No	No	No	K00128 E1.2.1.3	aldehyde dehydrogenase (NAD+) [EC:1.2.1.3]
00330 Arginine and proline metabolism [PATH:ko00330]	No	No	No	No	No	No	No	No	No	No	No	No
LOC_Os02g28110	No	No	Yes	No	No	No	No	No	Yes	No	No	No	K01581 E4.1.1.17, ODC1, speC, speF	ornithine decarboxylase [EC:4.1.1.17]
LOC_Os02g43194	No	No	No	No	No	Yes	No	Yes	No	Yes	Yes	Yes	K00128 E1.2.1.3	aldehyde dehydrogenase (NAD+) [EC:1.2.1.3]
LOC_Os02g43280	No	Yes	No	No	No	No	No	Yes	No	No	No	No	K00128 E1.2.1.3	aldehyde dehydrogenase (NAD+) [EC:1.2.1.3]
LOC_Os05g43830	No	Yes	Yes	No	No	No	No	No	Yes	No	No	No	K01259 pip	proline imiNopeptidase [EC:3.4.11.5]
LOC_Os02g50240	No	Yes	No	No	No	No	No	No	No	No	No	No	K01915 glnA	glutamine synthetase [EC:6.3.1.2]
LOC_Os03g12290	No	No	No	Yes	No	No	No	No	No	No	No	No	K01915 glnA	glutamine synthetase [EC:6.3.1.2]
LOC_Os03g58040	No	No	No	Yes	No	No	No	No	No	No	No	No	K00261 E1.4.1.3	glutamate dehydrogenase (NAD(P)+) [EC:1.4.1.3]
LOC_Os04g46460	No	Yes	No	No	No	No	No	No	No	No	No	No	K00930 argB	acetylglutamate kinase [EC:2.7.2.8]
00340 Histidine metabolism [PATH:ko00340]	No	No	No	No	No	No	No	No	No	No	No	No
LOC_Os02g47940	No	Yes	No	No	No	No	No	No	No	No	No	No	K00817 hisC	histidiNol-phosphate amiNotransferase [EC:2.6.1.9]
LOC_Os02g43194	No	No	No	No	No	Yes	No	Yes	No	Yes	Yes	Yes	K00128 E1.2.1.3	aldehyde dehydrogenase (NAD+) [EC:1.2.1.3]
LOC_Os02g43280	No	Yes	No	No	No	No	No	Yes	No	No	No	No	K00128 E1.2.1.3	aldehyde dehydrogenase (NAD+) [EC:1.2.1.3]
00350 Tyrosine metabolism [PATH:ko00350]	No	No	No	No	No	No	No	No	No	No	No	No
LOC_Os02g47940	No	Yes	No	No	No	No	No	No	No	No	No	No	K00817 hisC	histidiNol-phosphate amiNotransferase [EC:2.6.1.9]
LOC_Os02g10310	No	No	Yes	No	No	No	No	No	Yes	No	No	No	K01555 FAH, fahA	fumarylacetoacetase [EC:3.7.1.2]
LOC_Os01g56380	No	Yes	No	No	No	No	No	Yes	No	No	No	No	K01592 E4.1.1.25	tyrosine decarboxylase [EC:4.1.1.25]
LOC_Os05g43510	Yes	No	No	No	No	No	No	No	No	No	No	No	K01592 E4.1.1.25	tyrosine decarboxylase [EC:4.1.1.25]
LOC_Os08g04560	No	Yes	No	No	No	No	No	Yes	No	No	No	No	K01592 E4.1.1.25	tyrosine decarboxylase [EC:4.1.1.25]
LOC_Os03g09020	No	Yes	Yes	No	No	No	No	No	Yes	No	No	No	K00121 frmA, ADH5, adhC	S-(hydroxymethyl)glutathione dehydrogenase / alcohol dehydrogenase [EC:1.1.1.284 1.1.1.1]
00360 Phenylalanine metabolism [PATH:ko00360]	No	No	No	No	No	No	No	No	No	No	No	No
LOC_Os02g47940	No	Yes	No	No	No	No	No	No	No	No	No	No	K00817 hisC	histidiNol-phosphate amiNotransferase [EC:2.6.1.9]
LOC_Os07g44440	Yes	No	No	No	No	No	No	No	No	No	No	No	K11188 PRDX6	peroxiredoxin 6, 1-Cys peroxiredoxin [EC:1.11.1.7 1.11.1.15 3.1.1.-]
LOC_Os01g15830	No	No	No	No	No	Yes	No	No	No	No	No	No	K00430 E1.11.1.7	peroxidase [EC:1.11.1.7]
LOC_Os01g73170	No	Yes	No	No	No	No	No	No	No	No	No	No	K00430 E1.11.1.7	peroxidase [EC:1.11.1.7]
LOC_Os03g13200	No	No	No	Yes	No	No	No	No	No	No	No	No	K00430 E1.11.1.7	peroxidase [EC:1.11.1.7]
LOC_Os03g13210	No	Yes	No	No	No	No	No	No	No	No	No	No	K00430 E1.11.1.7	peroxidase [EC:1.11.1.7]
LOC_Os03g25330	No	No	No	No	No	Yes	No	No	No	No	No	No	K00430 E1.11.1.7	peroxidase [EC:1.11.1.7]
LOC_Os03g55420	No	No	Yes	No	No	No	No	No	Yes	No	No	No	K00430 E1.11.1.7	peroxidase [EC:1.11.1.7]
LOC_Os04g53640	Yes	No	No	No	No	No	Yes	No	No	No	No	No	K00430 E1.11.1.7	peroxidase [EC:1.11.1.7]
LOC_Os07g01370	No	No	No	No	No	Yes	No	No	No	No	No	No	K00430 E1.11.1.7	peroxidase [EC:1.11.1.7]
LOC_Os07g02440	No	No	No	Yes	No	No	No	No	No	Yes	No	No	K00430 E1.11.1.7	peroxidase [EC:1.11.1.7]
LOC_Os07g47990	No	Yes	No	No	No	No	No	Yes	No	No	No	No	K00430 E1.11.1.7	peroxidase [EC:1.11.1.7]
LOC_Os07g49360	No	Yes	No	No	No	No	No	Yes	No	No	No	No	K00430 E1.11.1.7	peroxidase [EC:1.11.1.7]
LOC_Os08g02110	No	Yes	No	No	No	No	No	Yes	No	No	No	No	K00430 E1.11.1.7	peroxidase [EC:1.11.1.7]
LOC_Os09g29490	Yes	No	No	No	No	No	No	No	No	No	No	No	K00430 E1.11.1.7	peroxidase [EC:1.11.1.7]
LOC_Os09g32964	No	Yes	No	No	No	No	No	No	No	No	No	No	K00430 E1.11.1.7	peroxidase [EC:1.11.1.7]
LOC_Os10g02040	No	Yes	No	No	No	No	No	No	No	No	No	No	K00430 E1.11.1.7	peroxidase [EC:1.11.1.7]
LOC_Os10g02070	No	Yes	Yes	No	No	No	No	No	No	No	No	No	K00430 E1.11.1.7	peroxidase [EC:1.11.1.7]
LOC_Os10g39170	No	Yes	No	No	No	No	No	No	No	No	No	No	K00430 E1.11.1.7	peroxidase [EC:1.11.1.7]
LOC_Os12g08920	Yes	No	No	Yes	No	No	No	No	No	No	No	No	K00430 E1.11.1.7	peroxidase [EC:1.11.1.7]
LOC_Os12g34524	No	Yes	No	No	No	No	No	No	No	No	No	No	K00430 E1.11.1.7	peroxidase [EC:1.11.1.7]
LOC_Os04g43760	No	No	No	No	No	Yes	No	No	No	Yes	Yes	Yes	K13064 PTAL	phenylalanine/tyrosine ammonia-lyase [EC:4.3.1.25]
LOC_Os02g46970	No	No	No	No	No	Yes	No	Yes	No	Yes	No	No	K01904 E6.2.1.12	4-coumarate--CoA ligase [EC:6.2.1.12]
00380 Tryptophan metabolism [PATH:ko00380]	No	No	No	No	No	No	No	No	No	No	No	No
LOC_Os02g43194	No	No	No	No	No	Yes	No	Yes	No	Yes	Yes	Yes	K00128 E1.2.1.3	aldehyde dehydrogenase (NAD+) [EC:1.2.1.3]
LOC_Os02g43280	No	Yes	No	No	No	No	No	Yes	No	No	No	No	K00128 E1.2.1.3	aldehyde dehydrogenase (NAD+) [EC:1.2.1.3]
LOC_Os07g07050	No	Yes	No	No	No	No	No	No	No	No	No	No	K11817 AAO1_2	indole-3-acetaldehyde oxidase [EC:1.2.3.7]
LOC_Os02g02400	No	Yes	No	No	No	No	No	No	No	No	No	No	K03781 katE, CAT, catB, srpA	catalase [EC:1.11.1.6]
00400 Phenylalanine, tyrosine and tryptophan biosynthesis [PATH:ko00400]	No	No	No	No	No	No	No	No	No	No	No	No
LOC_Os03g27230	No	No	No	Yes	No	No	No	No	No	No	No	No	K01626 E2.5.1.54, aroF, aroG, aroH	3-deoxy-7-phosphoheptulonate synthase [EC:2.5.1.54]
LOC_Os07g42960	No	No	No	Yes	No	No	No	No	No	Yes	No	No	K01626 E2.5.1.54, aroF, aroG, aroH	3-deoxy-7-phosphoheptulonate synthase [EC:2.5.1.54]
LOC_Os04g54800	No	Yes	No	No	No	No	No	No	No	No	No	No	K00891 E2.7.1.71, aroK, aroL	shikimate kinase [EC:2.7.1.71]
LOC_Os04g33390	No	No	No	Yes	No	No	No	No	No	Yes	No	No	K05359 ADT, PDT	arogenate/prephenate dehydratase [EC:4.2.1.91 4.2.1.51]
LOC_Os02g47940	No	Yes	No	No	No	No	No	No	No	No	No	No	K00817 hisC	histidiNol-phosphate amiNotransferase [EC:2.6.1.9]
01007 AmiNo acid related enzymes [BR:ko01007]	No	No	No	No	No	No	No	No	No	No	No	No
Metabolism of other amiNo acids	No	No	No	No	No	No	No	No	No	No	No	No
00410 beta-Alanine metabolism [PATH:ko00410]	No	No	No	No	No	No	No	No	No	No	No	No
LOC_Os03g13300	No	No	No	No	Yes	No	No	No	No	No	No	No	K01580 E4.1.1.15, gadB, gadA, GAD	glutamate decarboxylase [EC:4.1.1.15]
LOC_Os04g37500	No	Yes	No	No	No	No	No	No	No	No	No	No	K01580 E4.1.1.15, gadB, gadA, GAD	glutamate decarboxylase [EC:4.1.1.15]
LOC_Os08g36320	No	Yes	No	No	No	No	No	Yes	No	No	No	No	K01580 E4.1.1.15, gadB, gadA, GAD	glutamate decarboxylase [EC:4.1.1.15]
LOC_Os02g43194	No	No	No	No	No	Yes	No	Yes	No	Yes	Yes	Yes	K00128 E1.2.1.3	aldehyde dehydrogenase (NAD+) [EC:1.2.1.3]
LOC_Os02g43280	No	Yes	No	No	No	No	No	Yes	No	No	No	No	K00128 E1.2.1.3	aldehyde dehydrogenase (NAD+) [EC:1.2.1.3]
LOC_Os02g50350	No	No	Yes	No	No	No	No	No	Yes	No	No	No	K00207 E1.3.1.2, DPYD	dihydropyrimidine dehydrogenase (NADP+) [EC:1.3.1.2]
LOC_Os07g30170	No	No	Yes	No	No	No	No	No	Yes	No	No	No	K01431 E3.5.1.6	beta-ureidopropionase [EC:3.5.1.6]
LOC_Os07g09060	No	Yes	No	No	No	No	No	No	No	No	No	No	K00140 mmsA, iolA, ALDH6A1	malonate-semialdehyde dehydrogenase (acetylating) / methylmalonate-semialdehyde dehydrogenase [EC:1.2.1.18 1.2.1.27]
00430 Taurine and hypotaurine metabolism [PATH:ko00430]	No	No	No	No	No	No	No	No	No	No	No	No
LOC_Os03g13300	No	No	No	No	Yes	No	No	No	No	No	No	No	K01580 E4.1.1.15, gadB, gadA, GAD	glutamate decarboxylase [EC:4.1.1.15]
LOC_Os04g37500	No	Yes	No	No	No	No	No	No	No	No	No	No	K01580 E4.1.1.15, gadB, gadA, GAD	glutamate decarboxylase [EC:4.1.1.15]
LOC_Os08g36320	No	Yes	No	No	No	No	No	Yes	No	No	No	No	K01580 E4.1.1.15, gadB, gadA, GAD	glutamate decarboxylase [EC:4.1.1.15]
LOC_Os05g51470	No	No	Yes	No	No	No	No	No	No	No	No	No	K10712 ADO	cysteamine dioxygenase [EC:1.13.11.19]
LOC_Os01g05810	No	No	Yes	No	No	No	No	No	Yes	No	No	No	K00681 ggt	gamma-glutamyltranspeptidase [EC:2.3.2.2]
00440 Phosphonate and phosphinate metabolism [PATH:ko00440]	No	No	No	No	No	No	No	No	No	No	No	No
LOC_Os08g12830	Yes	No	No	No	No	No	Yes	No	No	No	No	No	K00967 PCYT2	ethaNolamine-phosphate cytidylyltransferase [EC:2.7.7.14]
00450 SeleNocompound metabolism [PATH:ko00450]	No	No	No	No	No	No	No	No	No	No	No	No
LOC_Os12g42876	No	No	No	Yes	No	No	No	No	No	No	No	No	K00549 metE	5-methyltetrahydropteroyltriglutamate--homocysteine methyltransferase [EC:2.1.1.14]
LOC_Os06g22140	Yes	No	No	No	No	No	No	No	No	No	No	No	K00384 E1.8.1.9, trxB	thioredoxin reductase (NADPH) [EC:1.8.1.9]
00460 CyaNoamiNo acid metabolism [PATH:ko00460]	No	No	No	No	No	No	No	No	No	No	No	No
LOC_Os04g39900	No	Yes	No	No	No	No	No	Yes	No	No	No	No	K01188 E3.2.1.21	beta-glucosidase [EC:3.2.1.21]
LOC_Os05g30350	No	Yes	No	No	No	No	No	Yes	No	No	No	No	K01188 E3.2.1.21	beta-glucosidase [EC:3.2.1.21]
LOC_Os08g39860	No	No	No	No	No	Yes	No	No	No	No	No	No	K01188 E3.2.1.21	beta-glucosidase [EC:3.2.1.21]
LOC_Os10g17650	No	No	Yes	No	No	No	No	No	Yes	No	No	No	K01188 E3.2.1.21	beta-glucosidase [EC:3.2.1.21]
LOC_Os03g49600	No	Yes	No	No	No	No	No	No	No	No	No	No	K05350 bglB	beta-glucosidase [EC:3.2.1.21]
LOC_Os01g05810	No	No	Yes	No	No	No	No	No	Yes	No	No	No	K00681 ggt	gamma-glutamyltranspeptidase [EC:2.3.2.2]
00471 D-Glutamine and D-glutamate metabolism [PATH:ko00471]	No	No	No	No	No	No	No	No	No	No	No	No
LOC_Os03g58040	No	No	No	Yes	No	No	No	No	No	No	No	No	K00261 E1.4.1.3	glutamate dehydrogenase (NAD(P)+) [EC:1.4.1.3]
00472 D-Arginine and D-ornithine metabolism [PATH:ko00472]	No	No	No	No	No	No	No	No	No	No	No	No
00473 D-Alanine metabolism [PATH:ko00473]	No	No	No	No	No	No	No	No	No	No	No	No
00480 Glutathione metabolism [PATH:ko00480]	No	No	No	No	No	No	No	No	No	No	No	No
LOC_Os01g05810	No	No	Yes	No	No	No	No	No	Yes	No	No	No	K00681 ggt	gamma-glutamyltranspeptidase [EC:2.3.2.2]
LOC_Os12g16200	No	No	No	Yes	No	No	No	No	No	No	No	No	K01920 E6.3.2.3, gshB	glutathione synthase [EC:6.3.2.3]
LOC_Os12g24650	No	Yes	No	No	No	No	No	No	No	No	No	No	K01255 CARP, pepA	leucyl amiNopeptidase [EC:3.4.11.1]
LOC_Os01g72120	No	Yes	No	No	No	No	No	No	No	No	No	No	K00799 GST, gst	glutathione S-transferase [EC:2.5.1.18]
LOC_Os01g72140	No	No	No	Yes	No	No	No	No	No	No	No	No	K00799 GST, gst	glutathione S-transferase [EC:2.5.1.18]
LOC_Os05g34150	Yes	No	No	No	No	No	No	No	No	No	No	No	K00799 GST, gst	glutathione S-transferase [EC:2.5.1.18]
LOC_Os07g07320	Yes	No	No	No	No	No	No	No	No	No	No	No	K00799 GST, gst	glutathione S-transferase [EC:2.5.1.18]
LOC_Os10g38580	No	No	No	No	No	Yes	No	Yes	No	Yes	Yes	No	K00799 GST, gst	glutathione S-transferase [EC:2.5.1.18]
LOC_Os10g38700	No	Yes	No	No	No	No	No	Yes	No	No	No	No	K00799 GST, gst	glutathione S-transferase [EC:2.5.1.18]
LOC_Os10g38710	No	No	No	No	No	Yes	No	Yes	No	Yes	No	No	K00799 GST, gst	glutathione S-transferase [EC:2.5.1.18]
LOC_Os10g38740	No	Yes	No	No	No	No	No	No	No	No	No	No	K00799 GST, gst	glutathione S-transferase [EC:2.5.1.18]
LOC_Os04g46960	Yes	No	No	No	No	No	No	No	No	No	No	No	K00432 E1.11.1.9	glutathione peroxidase [EC:1.11.1.9]
LOC_Os02g28110	No	No	Yes	No	No	No	No	No	Yes	No	No	No	K01581 E4.1.1.17, ODC1, speC, speF	ornithine decarboxylase [EC:4.1.1.17]
LOC_Os07g49400	No	Yes	No	No	No	No	No	No	No	No	No	No	K00434 E1.11.1.11	L-ascorbate peroxidase [EC:1.11.1.11]
LOC_Os06g07210	No	Yes	No	No	No	No	No	No	No	No	No	No	K10807 RRM1	ribonucleoside-diphosphate reductase subunit M1 [EC:1.17.4.1]
LOC_Os06g14620	No	No	No	Yes	No	No	No	No	No	No	No	No	K10808 RRM2	ribonucleoside-diphosphate reductase subunit M2 [EC:1.17.4.1]
Glycan biosynthesis and metabolism	No	No	No	No	No	No	No	No	No	No	No	No
01003 Glycosyltransferases [BR:ko01003]	No	No	No	No	No	No	No	No	No	No	No	No
00510 N-Glycan biosynthesis [PATH:ko00510]	No	No	No	No	No	No	No	No	No	No	No	No
LOC_Os05g11850	No	Yes	No	No	No	No	No	Yes	No	No	No	No	K01230 MAN1	manNosyl-oligosaccharide alpha-1,2-manNosidase [EC:3.2.1.113]
LOC_Os06g13650	Yes	No	No	No	No	No	No	No	No	No	No	No	K01231 MAN2	alpha-manNosidase II [EC:3.2.1.114]
LOC_Os02g38140	Yes	No	No	No	No	No	No	No	No	No	No	No	K00737 MGAT3	beta-1,4-manNosyl-glycoprotein beta-1,4-N-acetylglucosaminyltransferase [EC:2.4.1.144]
00513 Various types of N-glycan biosynthesis [PATH:ko00513]	No	No	No	No	No	No	No	No	No	No	No	No
LOC_Os05g11850	No	Yes	No	No	No	No	No	Yes	No	No	No	No	K01230 MAN1	manNosyl-oligosaccharide alpha-1,2-manNosidase [EC:3.2.1.113]
LOC_Os06g13650	Yes	No	No	No	No	No	No	No	No	No	No	No	K01231 MAN2	alpha-manNosidase II [EC:3.2.1.114]
LOC_Os08g39380	No	Yes	No	No	No	No	No	Yes	No	No	No	No	K03714 E2.4.2.38	glycoprotein 2-beta-D-xylosyltransferase [EC:2.4.2.38]
00512 Mucin type O-glycan biosynthesis [PATH:ko00512]	No	No	No	No	No	No	No	No	No	No	No	No
00514 Other types of O-glycan biosynthesis [PATH:ko00514]	No	No	No	No	No	No	No	No	No	No	No	No
LOC_Os07g38490	No	Yes	No	No	No	No	No	Yes	No	No	No	No	K03691 POFUT	peptide-O-fucosyltransferase [EC:2.4.1.221]
00532 GlycosamiNoglycan biosynthesis - chondroitin sulfate / dermatan sulfate [PATH:ko00532]	No	No	No	No	No	No	No	No	No	No	No	No
00534 GlycosamiNoglycan biosynthesis - heparan sulfate / heparin [PATH:ko00534]	No	No	No	No	No	No	No	No	No	No	No	No
00533 GlycosamiNoglycan biosynthesis - keratan sulfate [PATH:ko00533]	No	No	No	No	No	No	No	No	No	No	No	No
00535 Proteoglycans [BR:ko00535]	No	No	No	No	No	No	No	No	No	No	No	No
00536 Heparan sulfate/heparin binding proteins [BR:ko00536]	No	No	No	No	No	No	No	No	No	No	No	No
00531 GlycosamiNoglycan degradation [PATH:ko00531]	No	No	No	No	No	No	No	No	No	No	No	No
LOC_Os07g38790	No	No	No	No	No	Yes	No	No	No	Yes	No	No	K12373 HEXA_B	hexosaminidase [EC:3.2.1.52]
00563 GlycosylphosphatidyliNositol(GPI)-anchor biosynthesis [PATH:ko00563]	No	No	No	No	No	No	No	No	No	No	No	No
00601 Glycosphingolipid biosynthesis - lacto and neolacto series [PATH:ko00601]	No	No	No	No	No	No	No	No	No	No	No	No
00603 Glycosphingolipid biosynthesis - globo series [PATH:ko00603]	No	No	No	No	No	No	No	No	No	No	No	No
LOC_Os07g48160	No	No	Yes	No	No	No	No	No	Yes	No	No	No	K07407 E3.2.1.22B, galA, rafA	alpha-galactosidase [EC:3.2.1.22]
LOC_Os10g35110	No	No	Yes	No	No	No	No	No	No	No	No	No	K07407 E3.2.1.22B, galA, rafA	alpha-galactosidase [EC:3.2.1.22]
LOC_Os07g38790	No	No	No	No	No	Yes	No	No	No	Yes	No	No	K12373 HEXA_B	hexosaminidase [EC:3.2.1.52]
00604 Glycosphingolipid biosynthesis - ganglio series [PATH:ko00604]	No	No	No	No	No	No	No	No	No	No	No	No
LOC_Os07g38790	No	No	No	No	No	Yes	No	No	No	Yes	No	No	K12373 HEXA_B	hexosaminidase [EC:3.2.1.52]
00540 Lipopolysaccharide biosynthesis [PATH:ko00540]	No	No	No	No	No	No	No	No	No	No	No	No
LOC_Os12g10784	No	No	No	Yes	No	No	No	No	No	No	No	No	K01627 kdsA	2-dehydro-3-deoxyphosphooctonate aldolase (KDO 8-P synthase) [EC:2.5.1.55]
01005 Lipopolysaccharide biosynthesis proteins [BR:ko01005]	No	No	No	No	No	No	No	No	No	No	No	No
00550 Peptidoglycan biosynthesis [PATH:ko00550]	No	No	No	No	No	No	No	No	No	No	No	No
00511 Other glycan degradation [PATH:ko00511]	No	No	No	No	No	No	No	No	No	No	No	No
LOC_Os07g38790	No	No	No	No	No	Yes	No	No	No	Yes	No	No	K12373 HEXA_B	hexosaminidase [EC:3.2.1.52]
LOC_Os11g32260	No	Yes	No	No	No	No	No	No	No	No	No	No	K01191 E3.2.1.24	alpha-manNosidase [EC:3.2.1.24]
LOC_Os04g47280	No	Yes	No	No	No	No	No	Yes	No	No	No	No	K01206 FUCA	alpha-L-fucosidase [EC:3.2.1.51]
Metabolism of cofactors and vitamins	No	No	No	No	No	No	No	No	No	No	No	No
00730 Thiamine metabolism [PATH:ko00730]	No	No	No	No	No	No	No	No	No	No	No	No
LOC_Os03g47610	Yes	No	No	No	No	No	Yes	No	No	No	No	No	K03147 thiC	thiamine biosynthesis protein ThiC
LOC_Os05g33840	No	Yes	No	No	No	No	No	Yes	No	No	No	No	K01662 dxs	1-deoxy-D-xylulose-5-phosphate synthase [EC:2.2.1.7]
00740 Riboflavin metabolism [PATH:ko00740]	No	No	No	No	No	No	No	No	No	No	No	No
00750 Vitamin B6 metabolism [PATH:ko00750]	No	No	No	No	No	No	No	No	No	No	No	No
LOC_Os05g47640	No	Yes	No	No	No	No	No	Yes	No	No	No	No	K01733 thrC	threonine synthase [EC:4.2.3.1]
LOC_Os10g01080	No	No	No	Yes	No	No	No	No	No	Yes	No	No	K06215 pdxS, pdx1	pyridoxine biosynthesis protein [EC:4.-.-.-]
00760 Nicotinate and nicotinamide metabolism [PATH:ko00760]	No	No	No	No	No	No	No	No	No	No	No	No
LOC_Os02g04170	No	No	No	Yes	No	No	No	No	No	Yes	No	No	K00278 nadB	L-aspartate oxidase [EC:1.4.3.16]
00770 Pantothenate and CoA biosynthesis [PATH:ko00770]	No	No	No	No	No	No	No	No	No	No	No	No
LOC_Os02g39570	No	No	No	No	No	Yes	No	No	No	No	No	No	K01653 E2.2.1.6S, ilvH, ilvN	acetolactate synthase I/III small subunit [EC:2.2.1.6]
LOC_Os05g15530	No	No	Yes	No	No	No	No	No	No	No	No	No	K00826 E2.6.1.42, ilvE	branched-chain amiNo acid amiNotransferase [EC:2.6.1.42]
LOC_Os05g48450	No	Yes	No	No	No	No	No	Yes	No	No	No	No	K00826 E2.6.1.42, ilvE	branched-chain amiNo acid amiNotransferase [EC:2.6.1.42]
LOC_Os07g30170	No	No	Yes	No	No	No	No	No	Yes	No	No	No	K01431 E3.5.1.6	beta-ureidopropionase [EC:3.5.1.6]
LOC_Os02g50350	No	No	Yes	No	No	No	No	No	Yes	No	No	No	K00207 E1.3.1.2, DPYD	dihydropyrimidine dehydrogenase (NADP+) [EC:1.3.1.2]
00780 Biotin metabolism [PATH:ko00780]	No	No	No	No	No	No	No	No	No	No	No	No
LOC_Os04g36800	No	No	No	Yes	No	No	No	No	No	No	No	No	K09458 fabF	3-oxoacyl-[acyl-carrier-protein] synthase II [EC:2.3.1.179]
LOC_Os07g07450	No	No	No	Yes	No	No	No	No	No	No	No	No	K00059 fabG	3-oxoacyl-[acyl-carrier protein] reductase [EC:1.1.1.100]
LOC_Os07g37420	No	Yes	No	No	No	No	No	Yes	No	No	No	No	K00059 fabG	3-oxoacyl-[acyl-carrier protein] reductase [EC:1.1.1.100]
LOC_Os08g23810	No	Yes	No	No	No	No	No	No	No	No	No	No	K00208 fabI	eNoyl-[acyl-carrier protein] reductase I [EC:1.3.1.9 1.3.1.10]
LOC_Os09g10600	No	Yes	No	No	No	No	No	No	No	No	No	No	K00208 fabI	eNoyl-[acyl-carrier protein] reductase I [EC:1.3.1.9 1.3.1.10]
00785 Lipoic acid metabolism [PATH:ko00785]	No	No	No	No	No	No	No	No	No	No	No	No
00790 Folate biosynthesis [PATH:ko00790]	No	No	No	No	No	No	No	No	No	No	No	No
LOC_Os10g35940	No	No	No	Yes	No	No	No	No	No	Yes	No	No	K01930 E6.3.2.17	folylpolyglutamate synthase [EC:6.3.2.17]
00670 One carbon pool by folate [PATH:ko00670]	No	No	No	No	No	No	No	No	No	No	No	No
LOC_Os09g27420	No	Yes	No	No	No	No	No	No	No	No	No	No	K01938 fhs	formate--tetrahydrofolate ligase [EC:6.3.4.3]
LOC_Os08g39160	No	Yes	No	No	No	No	No	Yes	No	No	No	No	K00601 E2.1.2.2	phosphoribosylglycinamide formyltransferase [EC:2.1.2.2]
LOC_Os04g53230	No	No	No	Yes	No	No	No	No	No	No	No	No	K00605 gcvT, AMT	amiNomethyltransferase [EC:2.1.2.10]
00830 RetiNol metabolism [PATH:ko00830]	No	No	No	No	No	No	No	No	No	No	No	No
LOC_Os03g09020	No	Yes	Yes	No	No	No	No	No	Yes	No	No	No	K00121 frmA, ADH5, adhC	S-(hydroxymethyl)glutathione dehydrogenase / alcohol dehydrogenase [EC:1.1.1.284 1.1.1.1]
00860 Porphyrin and chlorophyll metabolism [PATH:ko00860]	No	No	No	No	No	No	No	No	No	No	No	No
LOC_Os02g07230	No	Yes	No	No	No	No	No	No	No	No	No	No	K01749 hemC, HMBS	hydroxymethylbilane synthase [EC:2.5.1.61]
LOC_Os01g18320	No	No	No	Yes	No	No	No	No	No	No	No	No	K00231 PPOX, hemY	oxygen-dependent protoporphyriNogen oxidase [EC:1.3.3.4]
LOC_Os03g20700	No	Yes	No	No	No	No	No	Yes	No	No	No	No	K03403 chlH, bchH	magnesium chelatase subunit H [EC:6.6.1.1]
LOC_Os03g59640	No	No	No	Yes	No	No	No	No	No	No	No	No	K03404 chlD, bchD	magnesium chelatase subunit D [EC:6.6.1.1]
LOC_Os06g04150	No	No	No	Yes	No	No	No	No	No	No	No	No	K03428 E2.1.1.11, chlM, bchM	magnesium-protoporphyrin O-methyltransferase [EC:2.1.1.11]
LOC_Os04g58200	No	No	No	No	No	Yes	No	Yes	No	No	Yes	Yes	K00218 E1.3.1.33, por	protochlorophyllide reductase [EC:1.3.1.33]
LOC_Os10g35370	No	Yes	No	No	No	No	No	Yes	No	No	No	No	K00218 E1.3.1.33, por	protochlorophyllide reductase [EC:1.3.1.33]
LOC_Os01g12710	No	No	Yes	No	No	No	No	No	Yes	No	No	No	K13606 NoL, NYC1	chlorophyll(ide) b reductase [EC:1.1.1.294]
LOC_Os10g25020	No	Yes	No	No	No	No	No	Yes	No	No	No	No	K13545 ACD2	red chlorophyll catabolite reductase [EC:1.3.1.80]
LOC_Os10g25030	No	Yes	No	No	No	No	No	Yes	No	No	No	No	K13545 ACD2	red chlorophyll catabolite reductase [EC:1.3.1.80]
LOC_Os02g51080	No	Yes	No	No	No	No	No	Yes	No	No	No	No	K10960 chlP, bchP	geranylgeranyl reductase [EC:1.3.1.83]
LOC_Os11g01530	Yes	No	No	No	No	No	Yes	No	No	No	No	No	K00522 FTH1	ferritin heavy chain [EC:1.16.3.1]
00130 UbiquiNone and other terpeNoid-quiNone biosynthesis [PATH:ko00130]	No	No	No	No	No	No	No	No	No	No	No	No
LOC_Os02g46970	No	No	No	No	No	Yes	No	Yes	No	Yes	No	No	K01904 E6.2.1.12	4-coumarate--CoA ligase [EC:6.2.1.12]
Metabolism of terpeNoids and polyketides	No	No	No	No	No	No	No	No	No	No	No	No
01006 Prenyltransferases [BR:ko01006]	No	No	No	No	No	No	No	No	No	No	No	No
00900 TerpeNoid backbone biosynthesis [PATH:ko00900]	No	No	No	No	No	No	No	No	No	No	No	No
LOC_Os05g33840	No	Yes	No	No	No	No	No	Yes	No	No	No	No	K01662 dxs	1-deoxy-D-xylulose-5-phosphate synthase [EC:2.2.1.7]
LOC_Os01g58790	No	Yes	No	No	No	No	No	Yes	No	No	No	No	K00919 ispE	4-diphosphocytidyl-2-C-methyl-D-erythritol kinase [EC:2.7.1.148]
LOC_Os04g56230	No	No	No	Yes	No	No	No	No	No	Yes	No	No	K00787 FDPS	farnesyl diphosphate synthase [EC:2.5.1.1 2.5.1.10]
LOC_Os01g14630	No	Yes	No	No	No	No	No	No	No	No	No	No	K13789 GGPS	geranylgeranyl diphosphate synthase, type II [EC:2.5.1.1 2.5.1.10 2.5.1.29]
LOC_Os02g51080	No	Yes	No	No	No	No	No	Yes	No	No	No	No	K10960 chlP, bchP	geranylgeranyl reductase [EC:1.3.1.83]
00902 MoNoterpeNoid biosynthesis [PATH:ko00902]	No	No	No	No	No	No	No	No	No	No	No	No
00909 SesquiterpeNoid and triterpeNoid biosynthesis [PATH:ko00909]	No	No	No	No	No	No	No	No	No	No	No	No
00904 DiterpeNoid biosynthesis [PATH:ko00904]	No	No	No	No	No	No	No	No	No	No	No	No
LOC_Os06g02019	No	Yes	No	No	No	No	No	No	No	No	No	No	K04123 KAO	ent-kaureNoic acid hydroxylase [EC:1.14.13.79]
LOC_Os03g63970	No	No	No	No	No	Yes	No	Yes	No	No	No	No	K05282 E1.14.11.12	gibberellin 20-oxidase [EC:1.14.11.12]
LOC_Os01g11150	Yes	No	No	No	No	No	No	No	No	No	No	No	K04125 E1.14.11.13	gibberellin 2-oxidase [EC:1.14.11.13]
LOC_Os01g55240	No	No	Yes	No	No	No	No	No	No	No	No	No	K04125 E1.14.11.13	gibberellin 2-oxidase [EC:1.14.11.13]
LOC_Os05g11810	No	No	Yes	No	No	No	No	No	No	No	No	No	K04125 E1.14.11.13	gibberellin 2-oxidase [EC:1.14.11.13]
LOC_Os12g30824	No	No	Yes	No	No	No	No	No	No	No	No	No	K14037 KSL10	ent-sandaracopimaradiene synthase [EC:4.2.3.29]
LOC_Os11g28530	No	Yes	No	No	No	No	No	No	No	No	No	No	K14044 KSL8, DTC2	stemar-13-ene synthase [EC:4.2.3.33]
00906 CaroteNoid biosynthesis [PATH:ko00906]	No	No	No	No	No	No	No	No	No	No	No	No
LOC_Os12g43130	No	No	No	Yes	No	No	No	No	No	Yes	No	No	K02291 crtB	phytoene synthase [EC:2.5.1.32]
LOC_Os02g09750	No	Yes	No	No	No	No	No	Yes	No	No	No	No	K06443 lcyB, crtL1, crtY	lycopene beta-cyclase [EC:5.5.1.19]
LOC_Os01g39960	No	Yes	No	No	No	No	No	Yes	No	No	No	No	K06444 lcyE, crtL2	lycopene epsilon-cyclase [EC:5.5.1.18]
LOC_Os10g38940	No	No	No	No	No	Yes	No	Yes	No	Yes	No	No	K15746 crtZ	beta-carotene 3-hydroxylase [EC:1.14.13.129]
LOC_Os02g47510	No	Yes	No	No	No	No	No	Yes	No	No	No	No	K09840 NCED	9-cis-epoxycaroteNoid dioxygenase [EC:1.13.11.51]
LOC_Os07g05940	No	No	Yes	No	No	No	No	No	Yes	No	No	No	K09840 NCED	9-cis-epoxycaroteNoid dioxygenase [EC:1.13.11.51]
LOC_Os03g59610	No	Yes	No	No	No	No	No	No	No	No	No	No	K09841 ABA2	xanthoxin dehydrogenase [EC:1.1.1.288]
00905 BrassiNosteroid biosynthesis [PATH:ko00905]	No	No	No	No	No	No	No	No	No	No	No	No
LOC_Os04g39430	No	No	No	No	No	Yes	No	Yes	No	No	No	No	K12639 CYP724B1, D11	cytochrome P450, family 724, subfamily B, polypeptide 1 [EC:1.14.13.-]
LOC_Os11g04710	No	No	No	Yes	No	No	No	No	No	No	No	No	K09588 CYP90A1, CPD	cytochrome P450, family 90, subfamily A, polypeptide 1 [EC:1.14.-.-]
LOC_Os12g04480	No	No	No	Yes	No	No	No	No	No	No	No	No	K09588 CYP90A1, CPD	cytochrome P450, family 90, subfamily A, polypeptide 1 [EC:1.14.-.-]
LOC_Os01g63260	No	Yes	No	No	No	No	No	No	No	No	No	No	K09591 DET2	steroid 5-alpha-reductase [EC:1.3.1.22]
LOC_Os03g40540	Yes	No	No	No	No	No	No	No	No	No	No	No	K12640 CYP85A2, BR6OX2	cytochrome P450, family 85, subfamily A, polypeptide 2 (brassiNosteroid-6-oxidase 2) [EC:1.14.-.-]
LOC_Os01g10040	No	Yes	No	No	No	No	No	Yes	No	No	No	No	K09589 CYP90D2, D2	cytochrome P450, family 90, subfamily D, polypeptide 2 (steroid 3-oxidase) [EC:1.14.-.-]
LOC_Os01g29150	No	Yes	No	No	No	No	No	Yes	No	No	No	No	K15639 CYP734A1, BAS1	cytochrome P450, family 734, subfamily A, polypeptide 1 (PHYB activation tagged suppressor 1) [EC:1.14.-.-]
00981 Insect hormone biosynthesis [PATH:ko00981]	No	No	No	No	No	No	No	No	No	No	No	No
00908 Zeatin biosynthesis [PATH:ko00908]	No	No	No	No	No	No	No	No	No	No	No	No
LOC_Os05g31040	No	Yes	No	No	No	No	No	Yes	No	No	No	No	K00279 E1.5.99.12	cytokinin dehydrogenase [EC:1.5.99.12]
LOC_Os06g51350	No	Yes	No	No	No	No	No	Yes	No	No	No	No	K00791 miaA, TRIT1	tRNA dimethylallyltransferase [EC:2.5.1.75]
LOC_Os04g46990	No	No	No	Yes	No	No	No	No	No	Yes	No	No	K13495 CISZOG	cis-zeatin O-glucosyltransferase [EC:2.4.1.215]
LOC_Os07g46610	No	Yes	No	No	No	No	No	No	No	No	No	No	K13495 CISZOG	cis-zeatin O-glucosyltransferase [EC:2.4.1.215]
00903 Limonene and pinene degradation [PATH:ko00903]	No	No	No	No	No	No	No	No	No	No	No	No
LOC_Os02g43194	No	No	No	No	No	Yes	No	Yes	No	Yes	Yes	Yes	K00128 E1.2.1.3	aldehyde dehydrogenase (NAD+) [EC:1.2.1.3]
LOC_Os02g43280	No	Yes	No	No	No	No	No	Yes	No	No	No	No	K00128 E1.2.1.3	aldehyde dehydrogenase (NAD+) [EC:1.2.1.3]
LOC_Os06g36920	No	No	No	Yes	No	No	No	No	No	No	No	No	K00517 E1.14.-.-	[EC:1.14.-.-]
00281 Geraniol degradation [PATH:ko00281]	No	No	No	No	No	No	No	No	No	No	No	No
LOC_Os01g16350	No	No	Yes	No	No	No	No	No	Yes	No	No	No	K01640 E4.1.3.4, HMGCL, hmgL	hydroxymethylglutaryl-CoA lyase [EC:4.1.3.4]
01008 Polyketide biosynthesis proteins [BR:ko01008]	No	No	No	No	No	No	No	No	No	No	No	No
01052 Type I polyketide structures [PATH:ko01052]	No	No	No	No	No	No	No	No	No	No	No	No
00522 Biosynthesis of 12-, 14- and 16-membered macrolides [PATH:ko00522]	No	No	No	No	No	No	No	No	No	No	No	No
01051 Biosynthesis of ansamycins [PATH:ko01051]	No	No	No	No	No	No	No	No	No	No	No	No
01056 Biosynthesis of type II polyketide backbone [PATH:ko01056]	No	No	No	No	No	No	No	No	No	No	No	No
01057 Biosynthesis of type II polyketide products [PATH:ko01057]	No	No	No	No	No	No	No	No	No	No	No	No
00253 Tetracycline biosynthesis [PATH:ko00253]	No	No	No	No	No	No	No	No	No	No	No	No
00523 Polyketide sugar unit biosynthesis [PATH:ko00523]	No	No	No	No	No	No	No	No	No	No	No	No
01054 Nonribosomal peptide structures [PATH:ko01054]	No	No	No	No	No	No	No	No	No	No	No	No
01053 Biosynthesis of siderophore group Nonribosomal peptides [PATH:ko01053]	No	No	No	No	No	No	No	No	No	No	No	No
01055 Biosynthesis of vancomycin group antibiotics [PATH:ko01055]	No	No	No	No	No	No	No	No	No	No	No	No
Biosynthesis of other secondary metabolites	No	No	No	No	No	No	No	No	No	No	No	No
00940 PhenylpropaNoid biosynthesis [PATH:ko00940]	No	No	No	No	No	No	No	No	No	No	No	No
LOC_Os04g43760	No	No	No	No	No	Yes	No	No	No	Yes	Yes	Yes	K13064 PTAL	phenylalanine/tyrosine ammonia-lyase [EC:4.3.1.25]
LOC_Os04g39900	No	Yes	No	No	No	No	No	Yes	No	No	No	No	K01188 E3.2.1.21	beta-glucosidase [EC:3.2.1.21]
LOC_Os05g30350	No	Yes	No	No	No	No	No	Yes	No	No	No	No	K01188 E3.2.1.21	beta-glucosidase [EC:3.2.1.21]
LOC_Os08g39860	No	No	No	No	No	Yes	No	No	No	No	No	No	K01188 E3.2.1.21	beta-glucosidase [EC:3.2.1.21]
LOC_Os10g17650	No	No	Yes	No	No	No	No	No	Yes	No	No	No	K01188 E3.2.1.21	beta-glucosidase [EC:3.2.1.21]
LOC_Os03g49600	No	Yes	No	No	No	No	No	No	No	No	No	No	K05350 bglB	beta-glucosidase [EC:3.2.1.21]
LOC_Os02g46970	No	No	No	No	No	Yes	No	Yes	No	Yes	No	No	K01904 E6.2.1.12	4-coumarate--CoA ligase [EC:6.2.1.12]
LOC_Os08g34280	No	No	No	No	No	Yes	No	Yes	No	Yes	Yes	Yes	K09753 CCR	cinnamoyl-CoA reductase [EC:1.2.1.44]
LOC_Os09g04050	No	No	No	No	No	Yes	No	No	No	No	Yes	Yes	K09753 CCR	cinnamoyl-CoA reductase [EC:1.2.1.44]
LOC_Os01g40860	No	No	No	No	No	Yes	No	No	No	No	No	No	K12355 REF1	coniferyl-aldehyde dehydrogenase [EC:1.2.1.68]
LOC_Os02g09490	No	No	No	No	No	Yes	No	No	No	No	Yes	Yes	K00083 E1.1.1.195	cinnamyl-alcohol dehydrogenase [EC:1.1.1.195]
LOC_Os09g23530	No	Yes	No	No	No	No	No	No	No	No	No	No	K00083 E1.1.1.195	cinnamyl-alcohol dehydrogenase [EC:1.1.1.195]
LOC_Os07g44440	Yes	No	No	No	No	No	No	No	No	No	No	No	K11188 PRDX6	peroxiredoxin 6, 1-Cys peroxiredoxin [EC:1.11.1.7 1.11.1.15 3.1.1.-]
LOC_Os01g15830	No	No	No	No	No	Yes	No	No	No	No	No	No	K00430 E1.11.1.7	peroxidase [EC:1.11.1.7]
LOC_Os01g73170	No	Yes	No	No	No	No	No	No	No	No	No	No	K00430 E1.11.1.7	peroxidase [EC:1.11.1.7]
LOC_Os03g13200	No	No	No	Yes	No	No	No	No	No	No	No	No	K00430 E1.11.1.7	peroxidase [EC:1.11.1.7]
LOC_Os03g13210	No	Yes	No	No	No	No	No	No	No	No	No	No	K00430 E1.11.1.7	peroxidase [EC:1.11.1.7]
LOC_Os03g25330	No	No	No	No	No	Yes	No	No	No	No	No	No	K00430 E1.11.1.7	peroxidase [EC:1.11.1.7]
LOC_Os03g55420	No	No	Yes	No	No	No	No	No	Yes	No	No	No	K00430 E1.11.1.7	peroxidase [EC:1.11.1.7]
LOC_Os04g53640	Yes	No	No	No	No	No	Yes	No	No	No	No	No	K00430 E1.11.1.7	peroxidase [EC:1.11.1.7]
LOC_Os07g01370	No	No	No	No	No	Yes	No	No	No	No	No	No	K00430 E1.11.1.7	peroxidase [EC:1.11.1.7]
LOC_Os07g02440	No	No	No	Yes	No	No	No	No	No	Yes	No	No	K00430 E1.11.1.7	peroxidase [EC:1.11.1.7]
LOC_Os07g47990	No	Yes	No	No	No	No	No	Yes	No	No	No	No	K00430 E1.11.1.7	peroxidase [EC:1.11.1.7]
LOC_Os07g49360	No	Yes	No	No	No	No	No	Yes	No	No	No	No	K00430 E1.11.1.7	peroxidase [EC:1.11.1.7]
LOC_Os08g02110	No	Yes	No	No	No	No	No	Yes	No	No	No	No	K00430 E1.11.1.7	peroxidase [EC:1.11.1.7]
LOC_Os09g29490	Yes	No	No	No	No	No	No	No	No	No	No	No	K00430 E1.11.1.7	peroxidase [EC:1.11.1.7]
LOC_Os09g32964	No	Yes	No	No	No	No	No	No	No	No	No	No	K00430 E1.11.1.7	peroxidase [EC:1.11.1.7]
LOC_Os10g02040	No	Yes	No	No	No	No	No	No	No	No	No	No	K00430 E1.11.1.7	peroxidase [EC:1.11.1.7]
LOC_Os10g02070	No	Yes	Yes	No	No	No	No	No	No	No	No	No	K00430 E1.11.1.7	peroxidase [EC:1.11.1.7]
LOC_Os10g39170	No	Yes	No	No	No	No	No	No	No	No	No	No	K00430 E1.11.1.7	peroxidase [EC:1.11.1.7]
LOC_Os12g08920	Yes	No	No	Yes	No	No	No	No	No	No	No	No	K00430 E1.11.1.7	peroxidase [EC:1.11.1.7]
LOC_Os12g34524	No	Yes	No	No	No	No	No	No	No	No	No	No	K00430 E1.11.1.7	peroxidase [EC:1.11.1.7]
LOC_Os04g42250	No	Yes	No	No	No	No	No	No	No	No	No	No	K13065 E2.3.1.133, HCT	shikimate O-hydroxycinnamoyltransferase [EC:2.3.1.133]
00945 StilbeNoid, diarylheptaNoid and gingerol biosynthesis [PATH:ko00945]	No	No	No	No	No	No	No	No	No	No	No	No
LOC_Os06g36920	No	No	No	Yes	No	No	No	No	No	No	No	No	K00517 E1.14.-.-	[EC:1.14.-.-]
LOC_Os04g42250	No	Yes	No	No	No	No	No	No	No	No	No	No	K13065 E2.3.1.133, HCT	shikimate O-hydroxycinnamoyltransferase [EC:2.3.1.133]
00941 FlavoNoid biosynthesis [PATH:ko00941]	No	No	No	No	No	No	No	No	No	No	No	No
LOC_Os11g32650	No	No	No	No	No	Yes	No	Yes	No	Yes	No	No	K00660 CHS	chalcone synthase [EC:2.3.1.74]
LOC_Os03g60509	No	No	No	No	No	Yes	No	Yes	No	No	Yes	Yes	K01859 E5.5.1.6	chalcone isomerase [EC:5.5.1.6]
LOC_Os03g25150	No	Yes	No	No	No	No	No	Yes	No	No	No	No	K05280 E1.14.13.21	flavoNoid 3'-moNooxygenase [EC:1.14.13.21]
LOC_Os10g17260	No	No	No	No	No	Yes	No	Yes	No	Yes	Yes	Yes	K05280 E1.14.13.21	flavoNoid 3'-moNooxygenase [EC:1.14.13.21]
LOC_Os04g42250	No	Yes	No	No	No	No	No	No	No	No	No	No	K13065 E2.3.1.133, HCT	shikimate O-hydroxycinnamoyltransferase [EC:2.3.1.133]
00944 Flavone and flavoNol biosynthesis [PATH:ko00944]	No	No	No	No	No	No	No	No	No	No	No	No
LOC_Os03g25150	No	Yes	No	No	No	No	No	Yes	No	No	No	No	K05280 E1.14.13.21	flavoNoid 3'-moNooxygenase [EC:1.14.13.21]
LOC_Os10g17260	No	No	No	No	No	Yes	No	Yes	No	Yes	Yes	Yes	K05280 E1.14.13.21	flavoNoid 3'-moNooxygenase [EC:1.14.13.21]
LOC_Os08g06100	No	No	No	No	No	Yes	No	Yes	No	No	Yes	Yes	K05279 E2.1.1.76	flavoNol 3-O-methyltransferase [EC:2.1.1.76]
00942 Anthocyanin biosynthesis [PATH:ko00942]	No	No	No	No	No	No	No	No	No	No	No	No
00943 IsoflavoNoid biosynthesis [PATH:ko00943]	No	No	No	No	No	No	No	No	No	No	No	No
00901 Indole alkaloid biosynthesis [PATH:ko00901]	No	No	No	No	No	No	No	No	No	No	No	No
00950 IsoquiNoline alkaloid biosynthesis [PATH:ko00950]	No	No	No	No	No	No	No	No	No	No	No	No
LOC_Os01g56380	No	Yes	No	No	No	No	No	Yes	No	No	No	No	K01592 E4.1.1.25	tyrosine decarboxylase [EC:4.1.1.25]
LOC_Os05g43510	Yes	No	No	No	No	No	No	No	No	No	No	No	K01592 E4.1.1.25	tyrosine decarboxylase [EC:4.1.1.25]
LOC_Os08g04560	No	Yes	No	No	No	No	No	Yes	No	No	No	No	K01592 E4.1.1.25	tyrosine decarboxylase [EC:4.1.1.25]
00960 Tropane, piperidine and pyridine alkaloid biosynthesis [PATH:ko00960]	No	No	No	No	No	No	No	No	No	No	No	No
LOC_Os02g47940	No	Yes	No	No	No	No	No	No	No	No	No	No	K00817 hisC	histidiNol-phosphate amiNotransferase [EC:2.6.1.9]
01058 Acridone alkaloid biosynthesis [PATH:ko01058]	No	No	No	No	No	No	No	No	No	No	No	No
00232 Caffeine metabolism [PATH:ko00232]	No	No	No	No	No	No	No	No	No	No	No	No
00965 Betalain biosynthesis [PATH:ko00965]	No	No	No	No	No	No	No	No	No	No	No	No
00966 GlucosiNolate biosynthesis [PATH:ko00966]	No	No	No	No	No	No	No	No	No	No	No	No
00402 BenzoxaziNoid biosynthesis [PATH:ko00402]	No	No	No	No	No	No	No	No	No	No	No	No
LOC_Os03g58290	No	No	No	Yes	No	No	No	No	No	Yes	No	No	K13222 BX1, IGL	indole-3-glycerol-phosphate lyase [EC:4.1.2.8]
00311 Penicillin and cephalosporin biosynthesis [PATH:ko00311]	No	No	No	No	No	No	No	No	No	No	No	No
00312 beta-Lactam resistance [PATH:ko00312]	No	No	No	No	No	No	No	No	No	No	No	No
00521 Streptomycin biosynthesis [PATH:ko00521]	No	No	No	No	No	No	No	No	No	No	No	No
00524 Butirosin and neomycin biosynthesis [PATH:ko00524]	No	No	No	No	No	No	No	No	No	No	No	No
00331 Clavulanic acid biosynthesis [PATH:ko00331]	No	No	No	No	No	No	No	No	No	No	No	No
00231 Puromycin biosynthesis [PATH:ko00231]	No	No	No	No	No	No	No	No	No	No	No	No
00401 Novobiocin biosynthesis [PATH:ko00401]	No	No	No	No	No	No	No	No	No	No	No	No
LOC_Os02g47940	No	Yes	No	No	No	No	No	No	No	No	No	No	K00817 hisC	histidiNol-phosphate amiNotransferase [EC:2.6.1.9]
XeNobiotics biodegradation and metabolism	No	No	No	No	No	No	No	No	No	No	No	No
00362 Benzoate degradation [PATH:ko00362]	No	No	No	No	No	No	No	No	No	No	No	No
00627 AmiNobenzoate degradation [PATH:ko00627]	No	No	No	No	No	No	No	No	No	No	No	No
LOC_Os06g15390	No	Yes	No	No	No	No	No	Yes	No	No	No	No	K01512 acyP	acylphosphatase [EC:3.6.1.7]
LOC_Os06g36920	No	No	No	Yes	No	No	No	No	No	No	No	No	K00517 E1.14.-.-	[EC:1.14.-.-]
00364 Fluorobenzoate degradation [PATH:ko00364]	No	No	No	No	No	No	No	No	No	No	No	No
00625 Chloroalkane and chloroalkene degradation [PATH:ko00625]	No	No	No	No	No	No	No	No	No	No	No	No
LOC_Os03g09020	No	Yes	Yes	No	No	No	No	No	Yes	No	No	No	K00121 frmA, ADH5, adhC	S-(hydroxymethyl)glutathione dehydrogenase / alcohol dehydrogenase [EC:1.1.1.284 1.1.1.1]
LOC_Os02g43194	No	No	No	No	No	Yes	No	Yes	No	Yes	Yes	Yes	K00128 E1.2.1.3	aldehyde dehydrogenase (NAD+) [EC:1.2.1.3]
LOC_Os02g43280	No	Yes	No	No	No	No	No	Yes	No	No	No	No	K00128 E1.2.1.3	aldehyde dehydrogenase (NAD+) [EC:1.2.1.3]
00361 Chlorocyclohexane and chlorobenzene degradation [PATH:ko00361]	No	No	No	No	No	No	No	No	No	No	No	No
00623 Toluene degradation [PATH:ko00623]	No	No	No	No	No	No	No	No	No	No	No	No
00622 Xylene degradation [PATH:ko00622]	No	No	No	No	No	No	No	No	No	No	No	No
00633 Nitrotoluene degradation [PATH:ko00633]	No	No	No	No	No	No	No	No	No	No	No	No
00642 Ethylbenzene degradation [PATH:ko00642]	No	No	No	No	No	No	No	No	No	No	No	No
00643 Styrene degradation [PATH:ko00643]	No	No	No	No	No	No	No	No	No	No	No	No
LOC_Os02g10310	No	No	Yes	No	No	No	No	No	Yes	No	No	No	K01555 FAH, fahA	fumarylacetoacetase [EC:3.7.1.2]
00791 Atrazine degradation [PATH:ko00791]	No	No	No	No	No	No	No	No	No	No	No	No
00930 Caprolactam degradation [PATH:ko00930]	No	No	No	No	No	No	No	No	No	No	No	No
LOC_Os05g38230	No	Yes	No	No	No	No	No	No	No	No	No	No	K00002 E1.1.1.2, adh	alcohol dehydrogenase (NADP+) [EC:1.1.1.2]
00351 1,1,1-Trichloro-2,2-bis(4-chlorophenyl)ethane (DDT) degradation [PATH:ko00351]	No	No	No	No	No	No	No	No	No	No	No	No
00363 BispheNol degradation [PATH:ko00363]	No	No	No	No	No	No	No	No	No	No	No	No
LOC_Os06g36920	No	No	No	Yes	No	No	No	No	No	No	No	No	K00517 E1.14.-.-	[EC:1.14.-.-]
00621 Dioxin degradation [PATH:ko00621]	No	No	No	No	No	No	No	No	No	No	No	No
00626 Naphthalene degradation [PATH:ko00626]	No	No	No	No	No	No	No	No	No	No	No	No
LOC_Os03g09020	No	Yes	Yes	No	No	No	No	No	Yes	No	No	No	K00121 frmA, ADH5, adhC	S-(hydroxymethyl)glutathione dehydrogenase / alcohol dehydrogenase [EC:1.1.1.284 1.1.1.1]
00624 Polycyclic aromatic hydrocarbon degradation [PATH:ko00624]	No	No	No	No	No	No	No	No	No	No	No	No
LOC_Os06g36920	No	No	No	Yes	No	No	No	No	No	No	No	No	K00517 E1.14.-.-	[EC:1.14.-.-]
00365 Furfural degradation [PATH:ko00365]	No	No	No	No	No	No	No	No	No	No	No	No
00984 Steroid degradation [PATH:ko00984]	No	No	No	No	No	No	No	No	No	No	No	No
00980 Metabolism of xeNobiotics by cytochrome P450 [PATH:ko00980]	No	No	No	No	No	No	No	No	No	No	No	No
LOC_Os01g72120	No	Yes	No	No	No	No	No	No	No	No	No	No	K00799 GST, gst	glutathione S-transferase [EC:2.5.1.18]
LOC_Os01g72140	No	No	No	Yes	No	No	No	No	No	No	No	No	K00799 GST, gst	glutathione S-transferase [EC:2.5.1.18]
LOC_Os05g34150	Yes	No	No	No	No	No	No	No	No	No	No	No	K00799 GST, gst	glutathione S-transferase [EC:2.5.1.18]
LOC_Os07g07320	Yes	No	No	No	No	No	No	No	No	No	No	No	K00799 GST, gst	glutathione S-transferase [EC:2.5.1.18]
LOC_Os10g38580	No	No	No	No	No	Yes	No	Yes	No	Yes	Yes	No	K00799 GST, gst	glutathione S-transferase [EC:2.5.1.18]
LOC_Os10g38700	No	Yes	No	No	No	No	No	Yes	No	No	No	No	K00799 GST, gst	glutathione S-transferase [EC:2.5.1.18]
LOC_Os10g38710	No	No	No	No	No	Yes	No	Yes	No	Yes	No	No	K00799 GST, gst	glutathione S-transferase [EC:2.5.1.18]
LOC_Os10g38740	No	Yes	No	No	No	No	No	No	No	No	No	No	K00799 GST, gst	glutathione S-transferase [EC:2.5.1.18]
LOC_Os03g09020	No	Yes	Yes	No	No	No	No	No	Yes	No	No	No	K00121 frmA, ADH5, adhC	S-(hydroxymethyl)glutathione dehydrogenase / alcohol dehydrogenase [EC:1.1.1.284 1.1.1.1]
00982 Drug metabolism - cytochrome P450 [PATH:ko00982]	No	No	No	No	No	No	No	No	No	No	No	No
LOC_Os01g72120	No	Yes	No	No	No	No	No	No	No	No	No	No	K00799 GST, gst	glutathione S-transferase [EC:2.5.1.18]
LOC_Os01g72140	No	No	No	Yes	No	No	No	No	No	No	No	No	K00799 GST, gst	glutathione S-transferase [EC:2.5.1.18]
LOC_Os05g34150	Yes	No	No	No	No	No	No	No	No	No	No	No	K00799 GST, gst	glutathione S-transferase [EC:2.5.1.18]
LOC_Os07g07320	Yes	No	No	No	No	No	No	No	No	No	No	No	K00799 GST, gst	glutathione S-transferase [EC:2.5.1.18]
LOC_Os10g38580	No	No	No	No	No	Yes	No	Yes	No	Yes	Yes	No	K00799 GST, gst	glutathione S-transferase [EC:2.5.1.18]
LOC_Os10g38700	No	Yes	No	No	No	No	No	Yes	No	No	No	No	K00799 GST, gst	glutathione S-transferase [EC:2.5.1.18]
LOC_Os10g38710	No	No	No	No	No	Yes	No	Yes	No	Yes	No	No	K00799 GST, gst	glutathione S-transferase [EC:2.5.1.18]
LOC_Os10g38740	No	Yes	No	No	No	No	No	No	No	No	No	No	K00799 GST, gst	glutathione S-transferase [EC:2.5.1.18]
LOC_Os03g09020	No	Yes	Yes	No	No	No	No	No	Yes	No	No	No	K00121 frmA, ADH5, adhC	S-(hydroxymethyl)glutathione dehydrogenase / alcohol dehydrogenase [EC:1.1.1.284 1.1.1.1]
00983 Drug metabolism - other enzymes [PATH:ko00983]	No	No	No	No	No	No	No	No	No	No	No	No
LOC_Os01g51540	No	Yes	No	No	No	No	No	No	No	No	No	No	K01489 E3.5.4.5, cdd	cytidine deaminase [EC:3.5.4.5]
LOC_Os02g50350	No	No	Yes	No	No	No	No	No	Yes	No	No	No	K00207 E1.3.1.2, DPYD	dihydropyrimidine dehydrogenase (NADP+) [EC:1.3.1.2]
LOC_Os07g30170	No	No	Yes	No	No	No	No	No	Yes	No	No	No	K01431 E3.5.1.6	beta-ureidopropionase [EC:3.5.1.6]
Enzyme families	No	No	No	No	No	No	No	No	No	No	No	No
01000 Enzymes [BR:ko01000]	No	No	No	No	No	No	No	No	No	No	No	No
01001 Protein kinases [BR:ko01001]	No	No	No	No	No	No	No	No	No	No	No	No
01002 Peptidases [BR:ko01002]	No	No	No	No	No	No	No	No	No	No	No	No
00199 Cytochrome P450 [BR:ko00199]	No	No	No	No	No	No	No	No	No	No	No	No
Genetic Information Processing	No	No	No	No	No	No	No	No	No	No	No	No
Transcription	No	No	No	No	No	No	No	No	No	No	No	No
03020 RNA polymerase [PATH:ko03020]	No	No	No	No	No	No	No	No	No	No	No	No
LOC_Os04g16820	No	No	Yes	No	No	No	No	No	No	No	No	No	K03043 rpoB	DNA-directed RNA polymerase subunit beta [EC:2.7.7.6]
LOC_Os05g22830	No	No	Yes	No	No	No	No	No	No	No	No	No	K03043 rpoB	DNA-directed RNA polymerase subunit beta [EC:2.7.7.6]
LOC_Os05g22860	No	No	Yes	No	No	No	No	No	No	No	No	No	K03043 rpoB	DNA-directed RNA polymerase subunit beta [EC:2.7.7.6]
LOC_Os02g24614	No	No	Yes	No	No	No	No	No	No	No	No	No	K03046 rpoC	DNA-directed RNA polymerase subunit beta' [EC:2.7.7.6]
LOC_Os04g16830	No	No	Yes	No	No	No	No	No	No	No	No	No	K03046 rpoC	DNA-directed RNA polymerase subunit beta' [EC:2.7.7.6]
LOC_Os05g05860	Yes	No	No	No	No	No	Yes	No	No	No	No	No	K03006 RPB1, POLR2A	DNA-directed RNA polymerase II subunit RPB1 [EC:2.7.7.6]
LOC_Os07g42395	No	Yes	No	No	No	No	No	No	No	No	No	No	K03017 RPB9, POLR2I	DNA-directed RNA polymerase II subunit RPB9
LOC_Os12g37370	No	Yes	No	No	No	No	No	Yes	No	No	No	No	K03017 RPB9, POLR2I	DNA-directed RNA polymerase II subunit RPB9
LOC_Os01g34614	No	Yes	No	No	No	No	No	Yes	No	No	No	No	K03009 RPB12, POLR2K	DNA-directed RNA polymerases I, II, and III subunit RPABC4
03022 Basal transcription factors [PATH:ko03022]	No	No	No	No	No	No	No	No	No	No	No	No
LOC_Os01g73890	Yes	No	No	No	No	No	Yes	No	No	No	No	No	K03123 TFIIA2, GTF2A2, TOA2	transcription initiation factor TFIIA small subunit
LOC_Os12g38620	Yes	No	No	No	No	No	Yes	No	No	No	No	No	K14649 TAF8	transcription initiation factor TFIID subunit 8
LOC_Os03g07930	Yes	No	No	No	No	No	Yes	No	No	No	No	No	K03137 TFIIE2, GTF2E2, TFA2	transcription initiation factor TFIIE subunit beta
LOC_Os07g38600	No	Yes	No	No	No	No	No	Yes	No	No	No	No	K10845 TTDA, GTF2H5, TFB5	TFIIH basal transcription factor complex TTD-A subunit
03000 Transcription factors [BR:ko03000]	No	No	No	No	No	No	No	No	No	No	No	No
03021 Transcription machinery [BR:ko03021]	No	No	No	No	No	No	No	No	No	No	No	No
03040 Spliceosome [PATH:ko03040]	No	No	No	No	No	No	No	No	No	No	No	No
LOC_Os08g06344	Yes	No	No	No	No	No	Yes	No	No	No	No	No	K12811 DDX46, PRP5	ATP-dependent RNA helicase DDX46/PRP5 [EC:3.6.4.13]
LOC_Os05g32370	Yes	No	No	No	No	No	Yes	No	No	No	No	No	K12813 DHX16	pre-mRNA-splicing factor ATP-dependent RNA helicase DHX16 [EC:3.6.4.13]
LOC_Os03g49430	No	Yes	No	No	No	No	No	Yes	No	No	No	No	K12817 PRPF18, PRP18	pre-mRNA-splicing factor 18
LOC_Os06g23530	Yes	No	No	No	No	No	Yes	No	No	No	No	No	K12818 DHX8, PRP22	ATP-dependent RNA helicase DHX8/PRP22 [EC:3.6.4.13]
LOC_Os05g35274	Yes	No	No	No	No	No	Yes	No	No	No	No	No	K12831 SF3B4, SAP49	splicing factor 3B subunit 4
LOC_Os11g30290	Yes	No	No	No	No	No	Yes	No	No	No	No	No	K12834 PHF5A	PHD finger-like domain-containing protein 5A
LOC_Os11g41820	Yes	No	No	No	No	No	No	No	No	No	No	No	K12837 U2AF2	splicing factor U2AF 65 kDa subunit
LOC_Os10g03540	No	Yes	No	No	No	No	No	No	No	No	No	No	K12845 SNU13, NHP2L	U4/U6 small nuclear ribonucleoprotein SNU13
LOC_Os01g15860	Yes	No	No	No	No	No	Yes	No	No	No	No	No	K12855 PRPF6, PRP6	pre-mRNA-processing factor 6
LOC_Os10g35550	Yes	No	No	No	No	No	Yes	No	No	No	No	No	K12855 PRPF6, PRP6	pre-mRNA-processing factor 6
LOC_Os03g50090	Yes	No	No	No	No	No	No	No	No	No	No	No	K12858 DDX23, PRP28	ATP-dependent RNA helicase DDX23/PRP28 [EC:3.6.4.13]
LOC_Os01g62290	No	Yes	No	No	No	No	No	Yes	No	No	No	No	K03283 HSPA1_8	heat shock 70kDa protein 1/8
LOC_Os03g16880	Yes	No	No	No	No	No	Yes	No	No	No	No	No	K03283 HSPA1_8	heat shock 70kDa protein 1/8
LOC_Os05g38530	No	Yes	No	No	No	No	No	Yes	No	No	No	No	K03283 HSPA1_8	heat shock 70kDa protein 1/8
LOC_Os06g11420	Yes	No	No	No	No	No	No	No	No	No	No	No	K06063 SNW1, SKIIP, SKIP	SNW domain-containing protein 1
LOC_Os03g17010	Yes	No	No	No	No	No	Yes	No	No	No	No	No	K12881 THOC4, ALY	THO complex subunit 4
LOC_Os04g54440	Yes	No	No	No	No	No	No	No	No	No	No	No	K12741 HNRNPA1_3	heterogeneous nuclear ribonucleoprotein A1/A3
LOC_Os03g47800	Yes	No	No	No	No	No	No	No	No	No	No	No	K12885 RBMX, HNRNPG	heterogeneous nuclear ribonucleoprotein G
LOC_Os02g03040	Yes	No	No	No	No	No	Yes	No	No	No	No	No	K12893 SFRS4_5_6	splicing factor, arginine/serine-rich 4/5/6
LOC_Os02g39720	No	Yes	No	No	No	No	No	No	No	No	No	No	K12896 SFRS7	splicing factor, arginine/serine-rich 7
LOC_Os03g25770	No	Yes	No	No	No	No	No	No	No	No	No	No	K12900 FUSIP1	FUS-interacting serine-arginine-rich protein 1
LOC_Os07g43950	No	Yes	No	No	No	No	No	Yes	No	No	No	No	K12900 FUSIP1	FUS-interacting serine-arginine-rich protein 1
03041 Spliceosome [BR:ko03041]	No	No	No	No	No	No	No	No	No	No	No	No
Translation	No	No	No	No	No	No	No	No	No	No	No	No
03010 Ribosome [PATH:ko03010]	No	No	No	No	No	No	No	No	No	No	No	No
LOC_Os05g45920	No	No	No	Yes	No	No	No	No	No	No	No	No	K02945 RP-S1, rpsA	small subunit ribosomal protein S1
LOC_Os03g34040	No	No	No	Yes	No	No	No	No	No	No	No	No	K02988 RP-S5, rpsE	small subunit ribosomal protein S5
LOC_Os11g29190	No	Yes	No	No	No	No	No	Yes	No	No	No	No	K02989 RP-S5e, RPS5	small subunit ribosomal protein S5e
LOC_Os02g45490	Yes	No	No	No	No	No	No	No	No	No	No	No	K02953 RP-S13e, RPS13	small subunit ribosomal protein S13e
LOC_Os03g22460	No	Yes	No	No	No	No	No	Yes	No	No	No	No	K02971 RP-S21e, RPS21	small subunit ribosomal protein S21e
LOC_Os01g61814	No	Yes	No	No	No	No	No	Yes	No	No	No	No	K02973 RP-S23e, RPS23	small subunit ribosomal protein S23e
LOC_Os03g60400	No	Yes	No	No	No	No	No	Yes	No	No	No	No	K02973 RP-S23e, RPS23	small subunit ribosomal protein S23e
LOC_Os01g52490	No	Yes	No	No	No	No	No	Yes	No	No	No	No	K02974 RP-S24e, RPS24	small subunit ribosomal protein S24e
LOC_Os03g08440	No	Yes	No	No	No	No	No	No	No	No	No	No	K02998 RP-SAe, RPS0	small subunit ribosomal protein SAe
LOC_Os02g04460	No	No	No	Yes	No	No	No	No	No	No	No	No	K02906 RP-L3, rplC	large subunit ribosomal protein L3
LOC_Os03g15870	No	No	No	No	No	Yes	No	Yes	No	No	No	No	K02926 RP-L4, rplD	large subunit ribosomal protein L4
LOC_Os03g24020	No	No	No	Yes	No	No	No	No	No	No	No	No	K02933 RP-L6, rplF	large subunit ribosomal protein L6
LOC_Os03g54040	No	No	No	Yes	No	No	No	No	No	No	No	No	K02933 RP-L6, rplF	large subunit ribosomal protein L6
LOC_Os01g47330	No	Yes	No	No	No	No	No	Yes	No	No	No	No	K02935 RP-L7, rplL	large subunit ribosomal protein L7/L12
LOC_Os05g49320	No	No	No	No	No	Yes	No	Yes	No	No	No	No	K02935 RP-L7, rplL	large subunit ribosomal protein L7/L12
LOC_Os02g57670	No	No	No	Yes	No	No	No	No	No	No	No	No	K02939 RP-L9, rplI	large subunit ribosomal protein L9
LOC_Os03g03020	No	No	No	No	No	Yes	No	Yes	No	No	No	No	K02867 RP-L11, rplK	large subunit ribosomal protein L11
LOC_Os10g32870	No	Yes	No	No	No	No	No	Yes	No	No	No	No	K02867 RP-L11, rplK	large subunit ribosomal protein L11
LOC_Os01g54540	No	No	No	Yes	No	No	No	No	No	No	No	No	K02871 RP-L13, rplM	large subunit ribosomal protein L13
LOC_Os05g15370	No	Yes	No	No	No	No	No	No	No	No	No	No	K02871 RP-L13, rplM	large subunit ribosomal protein L13
LOC_Os08g06474	No	Yes	No	No	No	No	No	No	No	No	No	No	K02871 RP-L13, rplM	large subunit ribosomal protein L13
LOC_Os03g12020	No	No	No	Yes	No	No	No	No	No	No	No	No	K02876 RP-L15, rplO	large subunit ribosomal protein L15
LOC_Os03g60100	No	No	No	Yes	No	No	No	No	No	No	No	No	K02879 RP-L17, rplQ	large subunit ribosomal protein L17
LOC_Os02g43600	No	No	No	Yes	No	No	No	No	No	No	No	No	K02884 RP-L19, rplS	large subunit ribosomal protein L19
LOC_Os06g46930	No	No	No	Yes	No	No	No	No	No	No	No	No	K02895 RP-L24, rplX	large subunit ribosomal protein L24
LOC_Os07g36090	No	Yes	No	No	No	No	No	Yes	No	No	No	No	K02902 RP-L28, rpmB	large subunit ribosomal protein L28
LOC_Os03g58204	No	Yes	No	No	No	No	No	Yes	No	No	No	No	K02930 RP-L4e, RPL4	large subunit ribosomal protein L4e
LOC_Os06g35730	No	Yes	No	No	No	No	No	Yes	No	No	No	No	K02868 RP-L11e, RPL11	large subunit ribosomal protein L11e
LOC_Os11g05370	No	Yes	No	No	No	No	No	Yes	No	No	No	No	K02898 RP-L26e, RPL26	large subunit ribosomal protein L26e
LOC_Os10g41470	No	Yes	No	No	No	No	No	Yes	No	No	No	No	K02901 RP-L27e, RPL27	large subunit ribosomal protein L27e
LOC_Os02g07890	No	Yes	No	No	No	No	No	Yes	No	No	No	No	K02900 RP-L27Ae, RPL27A	large subunit ribosomal protein L27Ae
LOC_Os09g24690	No	Yes	No	No	No	No	No	No	No	No	No	No	K02915 RP-L34e, RPL34	large subunit ribosomal protein L34e
LOC_Os02g02130	No	Yes	No	No	No	No	No	Yes	No	No	No	No	K02922 RP-L37e, RPL37	large subunit ribosomal protein L37e
LOC_Os08g03450	No	Yes	No	No	No	No	No	No	No	No	No	No	K02922 RP-L37e, RPL37	large subunit ribosomal protein L37e
LOC_Os02g55370	No	Yes	No	No	No	No	No	Yes	No	No	No	No	K02924 RP-L39e, RPL39	large subunit ribosomal protein L39e
LOC_Os01g13080	No	Yes	No	No	No	No	No	Yes	No	No	No	No	K02942 RP-LP1, RPLP1	large subunit ribosomal protein LP1
LOC_Os06g48780	No	Yes	No	No	No	No	No	Yes	No	No	No	No	K02942 RP-LP1, RPLP1	large subunit ribosomal protein LP1
LOC_Os02g32760	No	Yes	No	No	No	No	No	No	No	No	No	No	K02943 RP-LP2, RPLP2	large subunit ribosomal protein LP2
03011 Ribosome [BR:ko03011]	No	No	No	No	No	No	No	No	No	No	No	No
03016 Transfer RNA biogenesis [BR:ko03016]	No	No	No	No	No	No	No	No	No	No	No	No
00970 AmiNoacyl-tRNA biosynthesis [PATH:ko00970]	No	No	No	No	No	No	No	No	No	No	No	No
LOC_Os11g34210	No	Yes	No	No	No	No	No	No	No	No	No	No	K02434 gatB	aspartyl-tRNA(Asn)/glutamyl-tRNA (Gln) amidotransferase subunit B [EC:6.3.5.6 6.3.5.7]
LOC_Os02g04700	No	Yes	No	No	No	No	No	No	No	No	No	No	K01876 DARS, aspS	aspartyl-tRNA synthetase [EC:6.1.1.12]
LOC_Os12g22600	No	No	Yes	No	No	No	No	No	Yes	No	No	No	K01893 NARS, asnS	asparaginyl-tRNA synthetase [EC:6.1.1.22]
LOC_Os11g39670	No	Yes	No	No	No	No	No	No	No	No	No	No	K01875 SARS, serS	seryl-tRNA synthetase [EC:6.1.1.11]
LOC_Os01g54020	No	No	No	Yes	No	No	No	No	No	No	No	No	K01867 WARS, trpS	tryptophanyl-tRNA synthetase [EC:6.1.1.2]
03013 RNA transport [PATH:ko03013]	No	No	No	No	No	No	No	No	No	No	No	No
LOC_Os05g49890	Yes	No	No	No	No	No	Yes	No	No	No	No	No	K07936 RAN	GTP-binding nuclear protein Ran
LOC_Os01g26160	Yes	No	No	No	No	No	Yes	No	No	No	No	No	K14289 XPO5	exportin-5
LOC_Os01g37842	Yes	No	No	No	No	No	Yes	No	No	No	No	No	K14291 PHAX	phosphorylated adapter RNA export protein
LOC_Os03g18350	No	Yes	No	No	No	No	No	No	No	No	No	No	K14293 KPNB1	importin subunit beta-1
LOC_Os05g28510	No	Yes	No	No	No	No	No	No	No	No	No	No	K14293 KPNB1	importin subunit beta-1
LOC_Os12g06870	Yes	No	No	No	No	No	Yes	No	No	No	No	No	K14297 NUP98, ADAR2	nuclear pore complex protein Nup98-Nup96
LOC_Os03g55660	Yes	No	No	No	No	No	Yes	No	No	No	No	No	K14307 NUPL1	nucleoporin p58/p45
LOC_Os05g44380	Yes	No	No	No	No	No	No	No	No	No	No	No	K14313 NUP35, NUP53	nuclear pore complex protein Nup53
LOC_Os11g18830	No	Yes	No	No	No	No	No	No	No	No	No	No	K13130 SIP1, GEMIN2	survival of motor neuron protein-interacting protein 1
LOC_Os02g19770	Yes	No	No	No	No	No	Yes	No	No	No	No	No	K03236 EIF1A	translation initiation factor 1A
LOC_Os04g53606	Yes	No	No	No	No	No	Yes	No	No	No	No	No	K03113 EIF1, SUI1	translation initiation factor 1
LOC_Os05g41900	Yes	No	No	No	No	No	Yes	No	No	No	No	No	K03113 EIF1, SUI1	translation initiation factor 1
LOC_Os12g31380	No	Yes	No	No	No	No	No	Yes	No	No	No	No	K03239 EIF2B1	translation initiation factor eIF-2B subunit alpha
LOC_Os02g05330	Yes	No	No	No	No	No	Yes	No	No	No	No	No	K03257 EIF4A	translation initiation factor 4A
LOC_Os03g17010	Yes	No	No	No	No	No	Yes	No	No	No	No	No	K12881 THOC4, ALY	THO complex subunit 4
03015 mRNA surveillance pathway [PATH:ko03015]	No	No	No	No	No	No	No	No	No	No	No	No
LOC_Os03g17010	Yes	No	No	No	No	No	Yes	No	No	No	No	No	K12881 THOC4, ALY	THO complex subunit 4
LOC_Os09g39590	No	Yes	No	No	No	No	No	No	No	No	No	No	K14402 CPSF2, CFT2	cleavage and polyadenylation specificity factor subunit 2
LOC_Os01g71270	Yes	No	No	No	No	No	No	No	No	No	No	No	K03265 ETF1, ERF1	peptide chain release factor subunit 1
LOC_Os05g31020	No	No	Yes	No	No	No	No	No	Yes	No	No	No	K03265 ETF1, ERF1	peptide chain release factor subunit 1
LOC_Os03g47790	Yes	No	No	No	No	No	No	No	No	No	No	No	K11584 PPP2R5	protein phosphatase 2 (formerly 2A), regulatory subunit B'
LOC_Os03g62730	No	Yes	No	No	No	No	No	Yes	No	No	No	No	K11584 PPP2R5	protein phosphatase 2 (formerly 2A), regulatory subunit B'
LOC_Os05g48150	No	Yes	No	No	No	No	No	No	No	No	No	No	K11584 PPP2R5	protein phosphatase 2 (formerly 2A), regulatory subunit B'
03008 Ribosome biogenesis in eukaryotes [PATH:ko03008]	No	No	No	No	No	No	No	No	No	No	No	No
LOC_Os02g01350	No	Yes	No	No	No	No	No	Yes	No	No	No	No	K14557 UTP6	U3 small nucleolar RNA-associated protein 6
LOC_Os10g03540	No	Yes	No	No	No	No	No	No	No	No	No	No	K12845 SNU13, NHP2L	U4/U6 small nuclear ribonucleoprotein SNU13
LOC_Os03g25450	No	Yes	No	No	No	No	No	Yes	No	No	No	No	K11131 DKC1, NoLA4, CBF5	H/ACA ribonucleoprotein complex subunit 4 [EC:5.4.99.-]
LOC_Os07g44190	No	Yes	No	No	No	No	No	Yes	No	No	No	No	K11131 DKC1, NoLA4, CBF5	H/ACA ribonucleoprotein complex subunit 4 [EC:5.4.99.-]
LOC_Os01g65220	Yes	No	No	No	No	No	No	No	No	No	No	No	K12619 XRN2, RAT1	5'-3' exoribonuclease 2 [EC:3.1.13.-]
LOC_Os05g49890	Yes	No	No	No	No	No	Yes	No	No	No	No	No	K07936 RAN	GTP-binding nuclear protein Ran
LOC_Os01g17330	Yes	No	No	No	No	No	Yes	No	No	No	No	No	K03264 EIF6	translation initiation factor 6
03009 Ribosome biogenesis [BR:ko03009]	No	No	No	No	No	No	No	No	No	No	No	No
03012 Translation factors [BR:ko03012]	No	No	No	No	No	No	No	No	No	No	No	No
Folding, sorting and degradation	No	No	No	No	No	No	No	No	No	No	No	No
03110 Chaperones and folding catalysts [BR:ko03110]	No	No	No	No	No	No	No	No	No	No	No	No
03060 Protein export [PATH:ko03060]	No	No	No	No	No	No	No	No	No	No	No	No
LOC_Os10g37690	No	Yes	No	No	No	No	No	No	No	No	No	No	K03217 yidC, spoIIIJ, OXA1	preprotein translocase subunit YidC
LOC_Os06g14550	No	Yes	No	No	No	No	No	No	No	No	No	No	K03109 SRP9	signal recognition particle subunit SRP9
LOC_Os01g04030	No	Yes	No	No	No	No	No	No	No	No	No	No	K12948 SPCS3, SPC3	signal peptidase complex subunit 3 [EC:3.4.-.-]
04141 Protein processing in endoplasmic reticulum [PATH:ko04141]	No	No	No	No	No	No	No	No	No	No	No	No
LOC_Os06g50300	No	Yes	No	No	No	No	No	Yes	No	No	No	No	K09487 HSP90B, TRA1	heat shock protein 90kDa beta
LOC_Os05g11850	No	Yes	No	No	No	No	No	Yes	No	No	No	No	K01230 MAN1	manNosyl-oligosaccharide alpha-1,2-manNosidase [EC:3.2.1.113]
LOC_Os09g28610	No	Yes	No	No	No	No	No	No	No	No	No	No	K14006 SEC23	protein transport protein SEC23
LOC_Os09g27830	No	Yes	No	No	No	No	No	Yes	No	No	No	No	K09584 PDIA6, TXNDC7	protein disulfide-isomerase A6 [EC:5.3.4.1]
LOC_Os02g21650	No	Yes	No	No	No	No	No	Yes	No	No	No	No	K14009 BCAP31, BAP31	B-cell receptor-associated protein 31
LOC_Os05g19040	No	Yes	No	No	No	No	No	No	No	No	No	No	K14009 BCAP31, BAP31	B-cell receptor-associated protein 31
LOC_Os06g26270	No	No	Yes	No	No	No	No	No	No	No	No	No	K14009 BCAP31, BAP31	B-cell receptor-associated protein 31
LOC_Os07g19070	No	Yes	No	No	No	No	No	No	No	No	No	No	K14009 BCAP31, BAP31	B-cell receptor-associated protein 31
LOC_Os05g09550	No	Yes	No	No	No	No	No	Yes	No	No	No	No	K13989 DERL2_3	Derlin-2/3
LOC_Os09g32020	Yes	No	No	No	No	No	No	No	No	No	No	No	K14016 UFD1	ubiquitin fusion degradation protein 1
LOC_Os01g62290	No	Yes	No	No	No	No	No	Yes	No	No	No	No	K03283 HSPA1_8	heat shock 70kDa protein 1/8
LOC_Os03g16880	Yes	No	No	No	No	No	Yes	No	No	No	No	No	K03283 HSPA1_8	heat shock 70kDa protein 1/8
LOC_Os05g38530	No	Yes	No	No	No	No	No	Yes	No	No	No	No	K03283 HSPA1_8	heat shock 70kDa protein 1/8
LOC_Os04g01740	No	No	Yes	No	No	No	No	No	Yes	No	No	No	K04079 htpG, HSP90A	molecular chaperone HtpG
LOC_Os08g39140	No	Yes	No	No	No	No	No	Yes	No	No	No	No	K04079 htpG, HSP90A	molecular chaperone HtpG
LOC_Os01g04350	No	No	No	Yes	No	No	No	No	No	No	No	No	K13993 HSP20	HSP20 family protein
LOC_Os01g04370	No	No	Yes	No	No	No	No	No	Yes	No	No	No	K13993 HSP20	HSP20 family protein
LOC_Os02g03570	No	No	No	Yes	No	No	No	No	No	No	No	No	K13993 HSP20	HSP20 family protein
LOC_Os02g10710	Yes	No	No	No	No	No	No	No	No	No	No	No	K13993 HSP20	HSP20 family protein
LOC_Os03g15960	No	Yes	Yes	No	No	No	No	Yes	No	No	No	No	K13993 HSP20	HSP20 family protein
LOC_Os06g14240	No	No	No	No	No	Yes	No	No	No	No	Yes	Yes	K13993 HSP20	HSP20 family protein
LOC_Os01g56070	No	Yes	No	No	No	No	No	Yes	No	No	No	No	K10666 RNF5	E3 ubiquitin-protein ligase RNF5 [EC:6.3.2.19]
LOC_Os12g43930	No	Yes	No	No	No	No	No	Yes	No	No	No	No	K10666 RNF5	E3 ubiquitin-protein ligase RNF5 [EC:6.3.2.19]
LOC_Os02g02830	No	Yes	No	No	No	No	No	No	No	No	No	No	K06689 UBE2D_E, UBC4, UBC5	ubiquitin-conjugating enzyme E2 D/E [EC:6.3.2.19]
04130 SNARE interactions in vesicular transport [PATH:ko04130]	No	No	No	No	No	No	No	No	No	No	No	No
LOC_Os02g47440	No	Yes	No	No	No	No	No	No	No	No	No	No	K08488 STX7	syntaxin 7
LOC_Os02g44111	No	Yes	No	No	No	No	No	No	No	No	No	No	K08497 SEC20	protein transport protein SEC20
LOC_Os02g57510	No	Yes	No	No	No	No	No	Yes	No	No	No	No	K08504 BET1	blocked early in transport 1
LOC_Os02g55990	Yes	No	No	No	No	No	No	No	No	No	No	No	K08515 VAMP7	vesicle-associated membrane protein 7
04131 SNAREs [BR:ko04131]	No	No	No	No	No	No	No	No	No	No	No	No
04120 Ubiquitin mediated proteolysis [PATH:ko04120]	No	No	No	No	No	No	No	No	No	No	No	No
LOC_Os11g01510	Yes	No	No	No	No	No	Yes	No	No	No	No	No	K03178 UBE1, UBA1	ubiquitin-activating enzyme E1 [EC:6.3.2.19]
LOC_Os02g02830	No	Yes	No	No	No	No	No	No	No	No	No	No	K06689 UBE2D_E, UBC4, UBC5	ubiquitin-conjugating enzyme E2 D/E [EC:6.3.2.19]
LOC_Os10g31000	No	Yes	No	No	No	No	No	No	No	No	No	No	K10576 UBE2H, UBC8	ubiquitin-conjugating enzyme E2 H [EC:6.3.2.19]
LOC_Os03g24040	No	No	Yes	No	No	No	No	No	Yes	No	No	No	K04506 SIAH1	E3 ubiquitin-protein ligase SIAH1 [EC:6.3.2.19]
LOC_Os02g02380	No	No	No	Yes	No	No	No	No	No	Yes	No	No	K10143 RFWD2, COP1	E3 ubiquitin-protein ligase RFWD2 [EC:6.3.2.19]
LOC_Os01g52110	No	No	Yes	No	No	No	No	No	Yes	No	No	No	K10144 RCHY1, PIRH2	RING finger and CHY zinc finger domain-containing protein 1 [EC:6.3.2.19]
LOC_Os03g05270	No	Yes	No	No	No	No	No	No	No	No	No	No	K10144 RCHY1, PIRH2	RING finger and CHY zinc finger domain-containing protein 1 [EC:6.3.2.19]
LOC_Os03g22680	No	Yes	Yes	No	No	No	No	No	Yes	No	No	No	K10144 RCHY1, PIRH2	RING finger and CHY zinc finger domain-containing protein 1 [EC:6.3.2.19]
LOC_Os10g31850	Yes	No	No	No	No	No	Yes	No	No	No	No	No	K10144 RCHY1, PIRH2	RING finger and CHY zinc finger domain-containing protein 1 [EC:6.3.2.19]
LOC_Os01g65920	No	No	Yes	No	No	No	No	No	Yes	No	No	No	K03875 SKP2, FBXL1	F-box and leucine-rich repeat protein 1 (S-phase kinase-associated protein 2)
LOC_Os11g48030	No	Yes	No	No	No	No	No	Yes	No	No	No	No	K03872 TCEB1	transcription elongation factor B, polypeptide 1
04121 Ubiquitin system [BR:ko04121]	No	No	No	No	No	No	No	No	No	No	No	No
04122 Sulfur relay system [PATH:ko04122]	No	No	No	No	No	No	No	No	No	No	No	No
LOC_Os07g28280	No	Yes	No	No	No	No	No	Yes	No	No	No	No	K12161 URM1	ubiquitin related modifier 1
03050 Proteasome [PATH:ko03050]	No	No	No	No	No	No	No	No	No	No	No	No
LOC_Os01g32800	No	Yes	No	No	No	No	No	Yes	No	No	No	No	K03039 PSMD13, RPN9	26S proteasome regulatory subunit N9
LOC_Os06g07630	No	Yes	No	No	No	No	No	Yes	No	No	No	No	K03065 PSMC3, RPT5	26S proteasome regulatory subunit T5
LOC_Os08g41730	No	Yes	No	No	No	No	No	No	No	No	No	No	K02732 PSMB1	20S proteasome subunit beta 6 [EC:3.4.25.1]
03051 Proteasome [BR:ko03051]	No	No	No	No	No	No	No	No	No	No	No	No
03018 RNA degradation [PATH:ko03018]	No	No	No	No	No	No	No	No	No	No	No	No
LOC_Os01g47256	No	Yes	No	No	No	No	No	Yes	No	No	No	No	K03681 RRP40, EXOSC3	exosome complex component RRP40
LOC_Os01g65220	Yes	No	No	No	No	No	No	No	No	No	No	No	K12619 XRN2, RAT1	5'-3' exoribonuclease 2 [EC:3.1.13.-]
LOC_Os07g07310	No	No	No	Yes	No	No	No	No	No	No	No	No	K00962 pnp, PNPT1	polyribonucleotide nucleotidyltransferase [EC:2.7.7.8]
LOC_Os07g48360	Yes	No	No	No	No	No	Yes	No	No	No	No	No	K03654 recQ	ATP-dependent DNA helicase RecQ [EC:3.6.4.12]
LOC_Os03g02260	No	Yes	No	No	No	No	No	Yes	No	No	No	No	K04043 dnaK	molecular chaperone DnaK
Replication and repair	No	No	No	No	No	No	No	No	No	No	No	No
03030 DNA replication [PATH:ko03030]	No	No	No	No	No	No	No	No	No	No	No	No
LOC_Os11g29380	No	No	No	Yes	No	No	No	No	No	No	No	No	K02540 MCM2	DNA replication licensing factor MCM2 [EC:3.6.4.12]
LOC_Os01g36390	No	No	No	Yes	No	No	No	No	No	No	No	No	K02210 MCM7, CDC47	DNA replication licensing factor MCM7 [EC:3.6.4.12]
LOC_Os01g13700	No	Yes	No	No	No	No	No	No	No	No	No	No	K07466 RFA1, RPA1, rpa	replication factor A1
LOC_Os01g55030	No	Yes	No	No	No	No	No	No	No	No	No	No	K07466 RFA1, RPA1, rpa	replication factor A1
LOC_Os02g53680	Yes	No	No	No	No	No	No	No	No	No	No	No	K07466 RFA1, RPA1, rpa	replication factor A1
LOC_Os01g14980	No	Yes	No	No	No	No	No	Yes	No	No	No	No	K10740 RPA3	replication factor A3
LOC_Os02g56130	No	Yes	No	No	No	No	No	Yes	No	No	No	No	K04802 PCNA	proliferating cell nuclear antigen
LOC_Os02g53500	No	Yes	No	No	No	No	No	No	No	No	No	No	K10756 RFC3_5	replication factor C subunit 3/5
LOC_Os02g07240	No	Yes	No	No	No	No	No	No	No	No	No	No	K10745 RNASEH2C	ribonuclease H2 subunit C
03032 DNA replication proteins [BR:ko03032]	No	No	No	No	No	No	No	No	No	No	No	No
03036 Chromosome and associated proteins [BR:ko03036]	No	No	No	No	No	No	No	No	No	No	No	No
03410 Base excision repair [PATH:ko03410]	No	No	No	No	No	No	No	No	No	No	No	No
LOC_Os08g38170	No	No	No	Yes	No	No	No	No	No	Yes	No	No	K01246 tag	DNA-3-methyladenine glycosylase I [EC:3.2.2.20]
LOC_Os09g25290	No	Yes	No	No	No	No	No	No	No	No	No	No	K01246 tag	DNA-3-methyladenine glycosylase I [EC:3.2.2.20]
LOC_Os01g58690	No	Yes	No	No	No	No	No	No	No	No	No	No	K01142 E3.1.11.2, xthA	exodeoxyribonuclease III [EC:3.1.11.2]
LOC_Os06g05190	No	Yes	No	No	No	No	No	No	No	No	No	No	K10803 XRCC1	DNA-repair protein XRCC1
LOC_Os02g56130	No	Yes	No	No	No	No	No	Yes	No	No	No	No	K04802 PCNA	proliferating cell nuclear antigen
03420 Nucleotide excision repair [PATH:ko03420]	No	No	No	No	No	No	No	No	No	No	No	No
LOC_Os07g38600	No	Yes	No	No	No	No	No	Yes	No	No	No	No	K10845 TTDA, GTF2H5, TFB5	TFIIH basal transcription factor complex TTD-A subunit
LOC_Os01g13700	No	Yes	No	No	No	No	No	No	No	No	No	No	K07466 RFA1, RPA1, rpa	replication factor A1
LOC_Os01g55030	No	Yes	No	No	No	No	No	No	No	No	No	No	K07466 RFA1, RPA1, rpa	replication factor A1
LOC_Os02g53680	Yes	No	No	No	No	No	No	No	No	No	No	No	K07466 RFA1, RPA1, rpa	replication factor A1
LOC_Os01g14980	No	Yes	No	No	No	No	No	Yes	No	No	No	No	K10740 RPA3	replication factor A3
LOC_Os02g56130	No	Yes	No	No	No	No	No	Yes	No	No	No	No	K04802 PCNA	proliferating cell nuclear antigen
LOC_Os02g53500	No	Yes	No	No	No	No	No	No	No	No	No	No	K10756 RFC3_5	replication factor C subunit 3/5
03430 Mismatch repair [PATH:ko03430]	No	No	No	No	No	No	No	No	No	No	No	No
LOC_Os02g53500	No	Yes	No	No	No	No	No	No	No	No	No	No	K10756 RFC3_5	replication factor C subunit 3/5
LOC_Os02g56130	No	Yes	No	No	No	No	No	Yes	No	No	No	No	K04802 PCNA	proliferating cell nuclear antigen
LOC_Os01g56940	Yes	No	No	No	No	No	Yes	No	No	No	No	No	K10746 EXO1	exonuclease 1 [EC:3.1.-.-]
LOC_Os01g13700	No	Yes	No	No	No	No	No	No	No	No	No	No	K07466 RFA1, RPA1, rpa	replication factor A1
LOC_Os01g55030	No	Yes	No	No	No	No	No	No	No	No	No	No	K07466 RFA1, RPA1, rpa	replication factor A1
LOC_Os02g53680	Yes	No	No	No	No	No	No	No	No	No	No	No	K07466 RFA1, RPA1, rpa	replication factor A1
LOC_Os01g14980	No	Yes	No	No	No	No	No	Yes	No	No	No	No	K10740 RPA3	replication factor A3
03440 Homologous recombination [PATH:ko03440]	No	No	No	No	No	No	No	No	No	No	No	No
LOC_Os01g13700	No	Yes	No	No	No	No	No	No	No	No	No	No	K07466 RFA1, RPA1, rpa	replication factor A1
LOC_Os01g55030	No	Yes	No	No	No	No	No	No	No	No	No	No	K07466 RFA1, RPA1, rpa	replication factor A1
LOC_Os02g53680	Yes	No	No	No	No	No	No	No	No	No	No	No	K07466 RFA1, RPA1, rpa	replication factor A1
LOC_Os01g14980	No	Yes	No	No	No	No	No	Yes	No	No	No	No	K10740 RPA3	replication factor A3
03450 Non-homologous end-joining [PATH:ko03450]	No	No	No	No	No	No	No	No	No	No	No	No
03460 Fanconi anemia pathway [PATH:ko03460]	No	No	No	No	No	No	No	No	No	No	No	No
LOC_Os02g38490	No	Yes	No	No	No	No	No	No	No	No	No	No	K11137 TELO2, TEL2	telomere length regulation protein
LOC_Os01g42040	Yes	No	No	No	No	No	No	No	No	No	No	No	K13960 UBE2T, HSPC150	ubiquitin-conjugating enzyme E2 T [EC:6.3.2.19]
LOC_Os01g13700	No	Yes	No	No	No	No	No	No	No	No	No	No	K07466 RFA1, RPA1, rpa	replication factor A1
LOC_Os01g55030	No	Yes	No	No	No	No	No	No	No	No	No	No	K07466 RFA1, RPA1, rpa	replication factor A1
LOC_Os02g53680	Yes	No	No	No	No	No	No	No	No	No	No	No	K07466 RFA1, RPA1, rpa	replication factor A1
LOC_Os01g14980	No	Yes	No	No	No	No	No	Yes	No	No	No	No	K10740 RPA3	replication factor A3
03400 DNA repair and recombination proteins [BR:ko03400]	No	No	No	No	No	No	No	No	No	No	No	No
RNA family	No	No	No	No	No	No	No	No	No	No	No	No
03100 Non-coding RNAs	No	No	No	No	No	No	No	No	No	No	No	No
Environmental Information Processing	No	No	No	No	No	No	No	No	No	No	No	No
Membrane transport	No	No	No	No	No	No	No	No	No	No	No	No
02000 Transporters [BR:ko02000]	No	No	No	No	No	No	No	No	No	No	No	No
02010 ABC transporters [PATH:ko02010]	No	No	No	No	No	No	No	No	No	No	No	No
LOC_Os01g50100	Yes	No	No	No	No	No	Yes	No	No	No	No	No	K05658 ABCB1	ATP-binding cassette, subfamily B (MDR/TAP), member 1
LOC_Os02g09720	Yes	No	No	No	No	No	No	No	No	No	No	No	K05658 ABCB1	ATP-binding cassette, subfamily B (MDR/TAP), member 1
LOC_Os02g46680	No	Yes	No	No	No	No	No	No	No	No	No	No	K05658 ABCB1	ATP-binding cassette, subfamily B (MDR/TAP), member 1
LOC_Os08g45030	Yes	No	No	No	No	No	No	No	No	No	No	No	K05658 ABCB1	ATP-binding cassette, subfamily B (MDR/TAP), member 1
02060 Phosphotransferase system (PTS) [PATH:ko02060]	No	No	No	No	No	No	No	No	No	No	No	No
03070 Bacterial secretion system [PATH:ko03070]	No	No	No	No	No	No	No	No	No	No	No	No
LOC_Os10g37690	No	Yes	No	No	No	No	No	No	No	No	No	No	K03217 yidC, spoIIIJ, OXA1	preprotein translocase subunit YidC
02044 Secretion system [BR:ko02044]	No	No	No	No	No	No	No	No	No	No	No	No
Signal transduction	No	No	No	No	No	No	No	No	No	No	No	No
02020 Two-component system [PATH:ko02020]	No	No	No	No	No	No	No	No	No	No	No	No
LOC_Os02g50240	No	Yes	No	No	No	No	No	No	No	No	No	No	K01915 glnA	glutamine synthetase [EC:6.3.1.2]
LOC_Os03g12290	No	No	No	Yes	No	No	No	No	No	No	No	No	K01915 glnA	glutamine synthetase [EC:6.3.1.2]
02022 Two-component system [BR:ko02022]	No	No	No	No	No	No	No	No	No	No	No	No
04010 MAPK signaling pathway [PATH:ko04010]	No	No	No	No	No	No	No	No	No	No	No	No
LOC_Os06g48590	No	Yes	No	No	No	No	No	Yes	No	No	No	No	K04371 ERK1_2	extracellular signal-regulated kinase 1/2 [EC:2.7.11.24]
LOC_Os01g62290	No	Yes	No	No	No	No	No	Yes	No	No	No	No	K03283 HSPA1_8	heat shock 70kDa protein 1/8
LOC_Os03g16880	Yes	No	No	No	No	No	Yes	No	No	No	No	No	K03283 HSPA1_8	heat shock 70kDa protein 1/8
LOC_Os05g38530	No	Yes	No	No	No	No	No	Yes	No	No	No	No	K03283 HSPA1_8	heat shock 70kDa protein 1/8
04013 MAPK signaling pathway - fly [PATH:ko04013]	No	No	No	No	No	No	No	No	No	No	No	No
LOC_Os06g48590	No	Yes	No	No	No	No	No	Yes	No	No	No	No	K04371 ERK1_2	extracellular signal-regulated kinase 1/2 [EC:2.7.11.24]
04011 MAPK signaling pathway - yeast [PATH:ko04011]	No	No	No	No	No	No	No	No	No	No	No	No
LOC_Os02g17920	No	No	No	Yes	No	No	No	No	No	No	No	No	K01759 E4.4.1.5, GLO1, gloA	lactoylglutathione lyase [EC:4.4.1.5]
04012 ErbB signaling pathway [PATH:ko04012]	No	No	No	No	No	No	No	No	No	No	No	No
LOC_Os06g48590	No	Yes	No	No	No	No	No	Yes	No	No	No	No	K04371 ERK1_2	extracellular signal-regulated kinase 1/2 [EC:2.7.11.24]
04310 Wnt signaling pathway [PATH:ko04310]	No	No	No	No	No	No	No	No	No	No	No	No
LOC_Os03g24040	No	No	Yes	No	No	No	No	No	Yes	No	No	No	K04506 SIAH1	E3 ubiquitin-protein ligase SIAH1 [EC:6.3.2.19]
LOC_Os01g55270	No	Yes	No	No	No	No	No	Yes	No	No	No	No	K04507 CACYBP, SIP	calcyclin binding protein
04330 Notch signaling pathway [PATH:ko04330]	No	No	No	No	No	No	No	No	No	No	No	No
LOC_Os10g28040	No	Yes	No	No	No	No	No	Yes	No	No	No	No	K06062 PCAF, KAT2, GCN5	histone acetyltransferase [EC:2.3.1.48]
LOC_Os06g11420	Yes	No	No	No	No	No	No	No	No	No	No	No	K06063 SNW1, SKIIP, SKIP	SNW domain-containing protein 1
04340 Hedgehog signaling pathway [PATH:ko04340]	No	No	No	No	No	No	No	No	No	No	No	No
04350 TGF-beta signaling pathway [PATH:ko04350]	No	No	No	No	No	No	No	No	No	No	No	No
LOC_Os06g48590	No	Yes	No	No	No	No	No	Yes	No	No	No	No	K04371 ERK1_2	extracellular signal-regulated kinase 1/2 [EC:2.7.11.24]
04390 Hippo signaling pathway [PATH:ko04390]	No	No	No	No	No	No	No	No	No	No	No	No
04391 Hippo signaling pathway -fly [PATH:ko04391]	No	No	No	No	No	No	No	No	No	No	No	No
04370 VEGF signaling pathway [PATH:ko04370]	No	No	No	No	No	No	No	No	No	No	No	No
LOC_Os06g48590	No	Yes	No	No	No	No	No	Yes	No	No	No	No	K04371 ERK1_2	extracellular signal-regulated kinase 1/2 [EC:2.7.11.24]
04630 Jak-STAT signaling pathway [PATH:ko04630]	No	No	No	No	No	No	No	No	No	No	No	No
04064 NF-kappa B signaling pathway [PATH:ko04064]	No	No	No	No	No	No	No	No	No	No	No	No
LOC_Os06g20430	No	Yes	No	No	No	No	No	No	No	No	No	No	K05399 LBP	lipopolysaccharide-binding protein
04668 TNF signaling pathway [PATH:ko04668]	No	No	No	No	No	No	No	No	No	No	No	No
LOC_Os06g48590	No	Yes	No	No	No	No	No	Yes	No	No	No	No	K04371 ERK1_2	extracellular signal-regulated kinase 1/2 [EC:2.7.11.24]
04066 HIF-1 signaling pathway [PATH:ko04066]	No	No	No	No	No	No	No	No	No	No	No	No
LOC_Os06g48590	No	Yes	No	No	No	No	No	Yes	No	No	No	No	K04371 ERK1_2	extracellular signal-regulated kinase 1/2 [EC:2.7.11.24]
LOC_Os11g48030	No	Yes	No	No	No	No	No	Yes	No	No	No	No	K03872 TCEB1	transcription elongation factor B, polypeptide 1
04020 Calcium signaling pathway [PATH:ko04020]	No	No	No	No	No	No	No	No	No	No	No	No
LOC_Os05g03610	No	No	No	No	No	Yes	No	No	No	No	Yes	Yes	K05857 PLCD	phosphatidyliNositol phospholipase C, delta [EC:3.1.4.11]
LOC_Os01g59530	Yes	No	No	No	No	No	No	No	No	No	No	No	K02183 CALM	calmodulin
04070 PhosphatidyliNositol signaling system [PATH:ko04070]	No	No	No	No	No	No	No	No	No	No	No	No
LOC_Os07g46490	No	No	No	Yes	No	No	No	No	No	No	No	No	K00889 E2.7.1.68, PIP5K	1-phosphatidyliNositol-4-phosphate 5-kinase [EC:2.7.1.68]
LOC_Os12g12260	Yes	No	No	No	No	No	No	No	No	No	No	No	K00901 E2.7.1.107, DGK, dgkA	diacylglycerol kinase (ATP dependent) [EC:2.7.1.107]
LOC_Os12g38780	No	Yes	No	No	No	No	No	No	No	No	No	No	K00901 E2.7.1.107, DGK, dgkA	diacylglycerol kinase (ATP dependent) [EC:2.7.1.107]
LOC_Os02g26720	No	No	Yes	No	No	No	No	No	Yes	No	No	No	K00913 ITPK1	iNositol-1,3,4-trisphosphate 5/6-kinase / iNositol-tetrakisphosphate 1-kinase [EC:2.7.1.159 2.7.1.134]
LOC_Os03g12840	No	No	No	Yes	No	No	No	No	No	No	No	No	K00913 ITPK1	iNositol-1,3,4-trisphosphate 5/6-kinase / iNositol-tetrakisphosphate 1-kinase [EC:2.7.1.159 2.7.1.134]
LOC_Os04g59540	No	No	Yes	No	No	No	No	No	Yes	No	No	No	K00921 PIKFYVE, FAB1	1-phosphatidyliNositol-3-phosphate 5-kinase [EC:2.7.1.150]
LOC_Os05g03610	No	No	No	No	No	Yes	No	No	No	No	Yes	Yes	K05857 PLCD	phosphatidyliNositol phospholipase C, delta [EC:3.1.4.11]
LOC_Os01g59530	Yes	No	No	No	No	No	No	No	No	No	No	No	K02183 CALM	calmodulin
04151 PI3K-Akt signaling pathway [PATH:ko04151]	No	No	No	No	No	No	No	No	No	No	No	No
LOC_Os06g48590	No	Yes	No	No	No	No	No	Yes	No	No	No	No	K04371 ERK1_2	extracellular signal-regulated kinase 1/2 [EC:2.7.11.24]
LOC_Os03g47790	Yes	No	No	No	No	No	No	No	No	No	No	No	K11584 PPP2R5	protein phosphatase 2 (formerly 2A), regulatory subunit B'
LOC_Os03g62730	No	Yes	No	No	No	No	No	Yes	No	No	No	No	K11584 PPP2R5	protein phosphatase 2 (formerly 2A), regulatory subunit B'
LOC_Os05g48150	No	Yes	No	No	No	No	No	No	No	No	No	No	K11584 PPP2R5	protein phosphatase 2 (formerly 2A), regulatory subunit B'
LOC_Os04g01740	No	No	Yes	No	No	No	No	No	Yes	No	No	No	K04079 htpG, HSP90A	molecular chaperone HtpG
LOC_Os08g39140	No	Yes	No	No	No	No	No	Yes	No	No	No	No	K04079 htpG, HSP90A	molecular chaperone HtpG
LOC_Os06g50300	No	Yes	No	No	No	No	No	Yes	No	No	No	No	K09487 HSP90B, TRA1	heat shock protein 90kDa beta
04150 mTOR signaling pathway [PATH:ko04150]	No	No	No	No	No	No	No	No	No	No	No	No
LOC_Os06g48590	No	Yes	No	No	No	No	No	Yes	No	No	No	No	K04371 ERK1_2	extracellular signal-regulated kinase 1/2 [EC:2.7.11.24]
04075 Plant hormone signal transduction [PATH:ko04075]	No	No	No	No	No	No	No	No	No	No	No	No
LOC_Os01g12160	No	Yes	No	No	No	No	No	No	No	No	No	No	K14487 GH3	auxin responsive GH3 gene family
LOC_Os01g55940	No	No	Yes	No	No	No	No	No	Yes	No	No	No	K14487 GH3	auxin responsive GH3 gene family
LOC_Os04g45370	No	Yes	No	No	No	No	No	Yes	No	No	No	No	K14488 SAUR	SAUR family protein
LOC_Os06g45970	No	Yes	No	No	No	No	No	Yes	No	No	No	No	K14488 SAUR	SAUR family protein
LOC_Os06g50040	No	Yes	No	No	No	No	No	Yes	No	No	No	No	K14488 SAUR	SAUR family protein
LOC_Os10g36703	Yes	No	No	No	No	No	No	No	No	No	No	No	K14488 SAUR	SAUR family protein
LOC_Os05g09410	No	No	No	No	No	Yes	No	No	No	Yes	No	No	K14490 AHP	histidine-containing phosphotransfer peotein
LOC_Os08g44350	No	Yes	No	No	No	No	No	No	No	No	No	No	K14490 AHP	histidine-containing phosphotransfer peotein
LOC_Os03g12350	Yes	No	No	No	No	No	No	No	No	No	No	No	K14491 ARR-B	two-component response regulator ARR-B family
LOC_Os06g08440	No	Yes	No	No	No	No	No	Yes	No	No	No	No	K14491 ARR-B	two-component response regulator ARR-B family
LOC_Os01g72330	No	No	No	No	No	Yes	No	No	No	No	No	No	K14492 ARR-A	two-component response regulator ARR-A family
LOC_Os02g35180	No	No	No	Yes	No	No	No	No	No	Yes	No	No	K14492 ARR-A	two-component response regulator ARR-A family
LOC_Os11g04720	No	No	No	No	No	Yes	No	No	No	Yes	No	No	K14492 ARR-A	two-component response regulator ARR-A family
LOC_Os12g04500	No	No	No	No	No	Yes	No	No	No	No	No	No	K14492 ARR-A	two-component response regulator ARR-A family
LOC_Os05g12260	Yes	No	No	No	No	No	No	No	No	No	No	No	K14496 PYL	abscisic acid receptor PYR/PYL family
LOC_Os05g39580	No	Yes	No	No	No	No	No	No	No	No	No	No	K14496 PYL	abscisic acid receptor PYR/PYL family
LOC_Os01g40094	No	No	No	No	Yes	No	No	No	No	No	No	No	K14497 PP2C	protein phosphatase 2C [EC:3.1.3.16]
LOC_Os01g62760	No	No	Yes	No	No	No	No	No	No	No	No	No	K14497 PP2C	protein phosphatase 2C [EC:3.1.3.16]
LOC_Os03g16170	No	No	No	No	Yes	No	No	No	No	No	No	No	K14497 PP2C	protein phosphatase 2C [EC:3.1.3.16]
LOC_Os05g38290	No	No	Yes	No	No	No	No	No	Yes	No	No	No	K14497 PP2C	protein phosphatase 2C [EC:3.1.3.16]
LOC_Os05g46040	No	No	Yes	No	No	No	No	No	Yes	No	No	No	K14497 PP2C	protein phosphatase 2C [EC:3.1.3.16]
LOC_Os05g49730	No	No	Yes	No	No	No	No	No	Yes	No	No	No	K14497 PP2C	protein phosphatase 2C [EC:3.1.3.16]
LOC_Os09g15670	No	No	Yes	No	No	No	No	No	No	No	No	No	K14497 PP2C	protein phosphatase 2C [EC:3.1.3.16]
LOC_Os04g35240	No	Yes	No	No	No	No	No	Yes	No	No	No	No	K14498 SNRK2	serine/threonine-protein kinase SRK2 [EC:2.7.11.1]
LOC_Os04g59450	No	Yes	No	No	No	No	No	No	No	No	No	No	K14498 SNRK2	serine/threonine-protein kinase SRK2 [EC:2.7.11.1]
LOC_Os07g42940	Yes	No	No	No	No	No	Yes	No	No	No	No	No	K14498 SNRK2	serine/threonine-protein kinase SRK2 [EC:2.7.11.1]
LOC_Os03g49400	No	Yes	No	No	No	No	No	No	No	No	No	No	K14513 EIN2	ethylene-insensitive protein 2
LOC_Os08g39830	No	Yes	No	No	No	No	No	No	No	No	No	No	K14514 EIN3	ethylene-insensitive protein 3
LOC_Os10g39670	Yes	No	No	No	No	No	No	No	No	No	No	No	K14500 BSK	BR-signaling kinase [EC:2.7.11.1]
LOC_Os03g08320	Yes	No	No	No	No	No	Yes	No	No	No	No	No	K13464 JAZ	jasmonate ZIM domain-containing protein
LOC_Os03g28940	Yes	No	No	No	No	No	Yes	No	No	No	No	No	K13464 JAZ	jasmonate ZIM domain-containing protein
LOC_Os11g04600	No	No	No	Yes	No	No	No	No	No	No	No	No	K14508 NPR1	regulatory protein NPR1
LOC_Os12g04410	No	No	No	No	No	Yes	No	No	No	No	No	No	K14508 NPR1	regulatory protein NPR1
LOC_Os01g64020	No	Yes	No	No	No	No	No	No	No	No	No	No	K14431 TGA	transcription factor TGA
LOC_Os04g54474	No	Yes	No	No	No	No	No	Yes	No	No	No	No	K14431 TGA	transcription factor TGA
LOC_Os07g48820	No	Yes	No	No	No	No	No	Yes	No	No	No	No	K14431 TGA	transcription factor TGA
LOC_Os08g07970	No	Yes	No	No	No	No	No	Yes	No	No	No	No	K14431 TGA	transcription factor TGA
LOC_Os09g10840	No	Yes	No	No	No	No	No	No	No	No	No	No	K14431 TGA	transcription factor TGA
LOC_Os11g05480	No	Yes	No	No	No	No	No	No	No	No	No	No	K14431 TGA	transcription factor TGA
Signaling molecules and interaction	No	No	No	No	No	No	No	No	No	No	No	No
04030 G protein-coupled receptors [BR:ko04030]	No	No	No	No	No	No	No	No	No	No	No	No
01020 Enzyme-linked receptors [BR:ko01020]	No	No	No	No	No	No	No	No	No	No	No	No
04050 Cytokine receptors [BR:ko04050]	No	No	No	No	No	No	No	No	No	No	No	No
03310 Nuclear receptors [BR:ko03310]	No	No	No	No	No	No	No	No	No	No	No	No
04040 Ion channels [BR:ko04040]	No	No	No	No	No	No	No	No	No	No	No	No
04031 GTP-binding proteins [BR:ko04031]	No	No	No	No	No	No	No	No	No	No	No	No
04080 Neuroactive ligand-receptor interaction [PATH:ko04080]	No	No	No	No	No	No	No	No	No	No	No	No
04060 Cytokine-cytokine receptor interaction [PATH:ko04060]	No	No	No	No	No	No	No	No	No	No	No	No
04052 Cytokines [BR:ko04052]	No	No	No	No	No	No	No	No	No	No	No	No
04512 ECM-receptor interaction [PATH:ko04512]	No	No	No	No	No	No	No	No	No	No	No	No
04514 Cell adhesion molecules (CAMs) [PATH:ko04514]	No	No	No	No	No	No	No	No	No	No	No	No
04516 Cell adhesion molecules and their ligands [BR:ko04516]	No	No	No	No	No	No	No	No	No	No	No	No
04090 CD Molecules [BR:ko04090]	No	No	No	No	No	No	No	No	No	No	No	No
04091 Glycan bindng proteins [BR:ko04091]	No	No	No	No	No	No	No	No	No	No	No	No
02042 Bacterial toxins [BR:ko02042]	No	No	No	No	No	No	No	No	No	No	No	No
Cellular Processes	No	No	No	No	No	No	No	No	No	No	No	No
Transport and catabolism	No	No	No	No	No	No	No	No	No	No	No	No
04144 Endocytosis [PATH:ko04144]	No	No	No	No	No	No	No	No	No	No	No	No
LOC_Os08g32920	No	No	No	Yes	No	No	No	No	No	No	No	No	K01528 DNM	dynamin GTPase [EC:3.6.5.5]
LOC_Os07g46490	No	No	No	Yes	No	No	No	No	No	No	No	No	K00889 E2.7.1.68, PIP5K	1-phosphatidyliNositol-4-phosphate 5-kinase [EC:2.7.1.68]
LOC_Os03g27370	No	Yes	No	No	No	No	No	No	No	No	No	No	K01115 PLD1_2	phospholipase D1/2 [EC:3.1.4.4]
LOC_Os06g40170	No	No	No	Yes	No	No	No	No	No	No	No	No	K01115 PLD1_2	phospholipase D1/2 [EC:3.1.4.4]
LOC_Os01g62290	No	Yes	No	No	No	No	No	Yes	No	No	No	No	K03283 HSPA1_8	heat shock 70kDa protein 1/8
LOC_Os03g16880	Yes	No	No	No	No	No	Yes	No	No	No	No	No	K03283 HSPA1_8	heat shock 70kDa protein 1/8
LOC_Os05g38530	No	Yes	No	No	No	No	No	Yes	No	No	No	No	K03283 HSPA1_8	heat shock 70kDa protein 1/8
LOC_Os02g58640	Yes	No	No	No	No	No	No	No	No	No	No	No	K12183 TSG101, STP22, VPS23	ESCRT-I complex subunit TSG101
LOC_Os01g59800	Yes	No	No	No	No	No	Yes	No	No	No	No	No	K12190 VPS36, EAP45	ESCRT-II complex subunit VPS36
LOC_Os07g30830	No	Yes	No	No	No	No	No	No	No	No	No	No	K12194 CHMP4, SNF7, VPS32	charged multivesicular body protein 4
LOC_Os01g72230	No	No	No	No	No	Yes	No	No	No	Yes	No	No	K12486 SMAP	stromal membrane-associated protein
LOC_Os02g10480	No	Yes	No	No	No	No	No	Yes	No	No	No	No	K12486 SMAP	stromal membrane-associated protein
LOC_Os06g40704	No	Yes	No	No	No	No	No	No	No	No	No	No	K12486 SMAP	stromal membrane-associated protein
04145 Phagosome [PATH:ko04145]	No	No	No	No	No	No	No	No	No	No	No	No
LOC_Os02g47440	No	Yes	No	No	No	No	No	No	No	No	No	No	K08488 STX7	syntaxin 7
LOC_Os02g57854	No	Yes	No	No	No	No	No	No	No	No	No	No	K02151 ATPeVF, ATP6S14	V-type H+-transporting ATPase subunit F [EC:3.6.3.14]
LOC_Os04g05080	No	Yes	No	No	No	No	No	No	No	No	No	No	K02151 ATPeVF, ATP6S14	V-type H+-transporting ATPase subunit F [EC:3.6.3.14]
LOC_Os01g18050	No	No	No	No	No	Yes	No	No	No	Yes	No	No	K07375 TUBB	tubulin beta
LOC_Os01g59150	No	No	No	No	No	Yes	No	Yes	No	No	No	No	K07375 TUBB	tubulin beta
LOC_Os03g45920	No	No	No	Yes	No	No	No	No	No	No	No	No	K07375 TUBB	tubulin beta
LOC_Os05g34170	No	Yes	No	No	No	No	No	No	No	No	No	No	K07375 TUBB	tubulin beta
LOC_Os06g45990	Yes	No	No	No	No	No	Yes	No	No	No	No	No	K07375 TUBB	tubulin beta
LOC_Os04g59540	No	No	Yes	No	No	No	No	No	Yes	No	No	No	K00921 PIKFYVE, FAB1	1-phosphatidyliNositol-3-phosphate 5-kinase [EC:2.7.1.150]
04142 Lysosome [PATH:ko04142]	No	No	No	No	No	No	No	No	No	No	No	No
LOC_Os04g24600	No	Yes	No	No	No	No	No	Yes	No	No	No	No	K01373 CTSF	cathepsin F [EC:3.4.22.41]
LOC_Os09g27030	No	No	Yes	No	No	No	No	No	Yes	No	No	No	K01366 CTSH	cathepsin H [EC:3.4.22.16]
LOC_Os04g45470	No	Yes	No	No	No	No	No	No	No	No	No	No	K01369 LGMN	legumain [EC:3.4.22.34]
LOC_Os05g51570	No	No	Yes	No	No	No	No	No	Yes	No	No	No	K01369 LGMN	legumain [EC:3.4.22.34]
LOC_Os07g38790	No	No	No	No	No	Yes	No	No	No	Yes	No	No	K12373 HEXA_B	hexosaminidase [EC:3.2.1.52]
LOC_Os02g56110	No	Yes	No	No	No	No	No	No	No	No	No	No	K12391 AP1G1	AP-1 complex subunit gamma-1
04146 Peroxisome [PATH:ko04146]	No	No	No	No	No	No	No	No	No	No	No	No
LOC_Os01g01720	No	Yes	No	No	No	No	No	Yes	No	No	No	No	K13343 PEX14	peroxin-14
LOC_Os08g45210	No	Yes	No	No	No	No	No	No	No	No	No	No	K13348 MPV17	protein Mpv17
LOC_Os03g15860	No	Yes	No	No	No	No	No	No	No	No	No	No	K13354 SLC25A17, PMP34	solute carrier family 25 (peroxisomal adenine nucleotide transporter), member 17
LOC_Os11g39220	No	No	Yes	No	No	No	No	No	Yes	No	No	No	K00232 E1.3.3.6, ACOX1, ACOX3	acyl-CoA oxidase [EC:1.3.3.6]
LOC_Os05g04170	No	Yes	No	No	No	No	No	Yes	No	No	No	No	K01897 ACSL, fadD	long-chain acyl-CoA synthetase [EC:6.2.1.3]
LOC_Os05g25310	No	Yes	No	No	No	No	No	Yes	No	No	No	No	K01897 ACSL, fadD	long-chain acyl-CoA synthetase [EC:6.2.1.3]
LOC_Os04g28520	No	No	No	Yes	No	No	No	No	No	No	No	No	K13356 FAR	fatty acyl-CoA reductase [EC:1.2.1.-]
LOC_Os01g16350	No	No	Yes	No	No	No	No	No	Yes	No	No	No	K01640 E4.1.3.4, HMGCL, hmgL	hydroxymethylglutaryl-CoA lyase [EC:4.1.3.4]
LOC_Os04g53210	No	Yes	Yes	No	No	No	No	No	Yes	No	No	No	K11517 HAO	(S)-2-hydroxy-acid oxidase [EC:1.1.3.15]
LOC_Os07g42440	No	Yes	No	No	No	No	No	Yes	No	No	No	No	K11517 HAO	(S)-2-hydroxy-acid oxidase [EC:1.1.3.15]
LOC_Os02g02400	No	Yes	No	No	No	No	No	No	No	No	No	No	K03781 katE, CAT, catB, srpA	catalase [EC:1.11.1.6]
LOC_Os08g44770	No	Yes	No	No	No	No	No	Yes	No	No	No	No	K04565 SOD1	superoxide dismutase, Cu-Zn family [EC:1.15.1.1]
LOC_Os06g02500	No	Yes	No	No	No	No	No	Yes	No	No	No	No	K04564 SOD2	superoxide dismutase, Fe-Mn family [EC:1.15.1.1]
04140 Regulation of autophagy [PATH:ko04140]	No	No	No	No	No	No	No	No	No	No	No	No
Cell motility	No	No	No	No	No	No	No	No	No	No	No	No
02030 Bacterial chemotaxis [PATH:ko02030]	No	No	No	No	No	No	No	No	No	No	No	No
02035 Bacterial motility proteins [BR:ko02035]	No	No	No	No	No	No	No	No	No	No	No	No
02040 Flagellar assembly [PATH:ko02040]	No	No	No	No	No	No	No	No	No	No	No	No
04810 Regulation of actin cytoskeleton [PATH:ko04810]	No	No	No	No	No	No	No	No	No	No	No	No
LOC_Os06g48590	No	Yes	No	No	No	No	No	Yes	No	No	No	No	K04371 ERK1_2	extracellular signal-regulated kinase 1/2 [EC:2.7.11.24]
LOC_Os07g46490	No	No	No	Yes	No	No	No	No	No	No	No	No	K00889 E2.7.1.68, PIP5K	1-phosphatidyliNositol-4-phosphate 5-kinase [EC:2.7.1.68]
LOC_Os04g59540	No	No	Yes	No	No	No	No	No	Yes	No	No	No	K00921 PIKFYVE, FAB1	1-phosphatidyliNositol-3-phosphate 5-kinase [EC:2.7.1.150]
LOC_Os03g63090	No	Yes	No	No	No	No	No	No	No	No	No	No	K05755 ARPC4	actin related protein 2/3 complex, subunit 4
LOC_Os03g60580	No	No	Yes	No	No	No	No	No	Yes	No	No	No	K05765 CFL	cofilin
LOC_Os12g43340	No	Yes	No	No	No	No	No	No	No	No	No	No	K05765 CFL	cofilin
04812 Cytoskeleton proteins [BR:ko04812]	No	No	No	No	No	No	No	No	No	No	No	No
Cell growth and death	No	No	No	No	No	No	No	No	No	No	No	No
04110 Cell cycle [PATH:ko04110]	No	No	No	No	No	No	No	No	No	No	No	No
LOC_Os01g65920	No	No	Yes	No	No	No	No	No	Yes	No	No	No	K03875 SKP2, FBXL1	F-box and leucine-rich repeat protein 1 (S-phase kinase-associated protein 2)
LOC_Os03g49750	Yes	No	No	No	No	No	Yes	No	No	No	No	No	K08866 TTK, MPS1	serine/threonine-protein kinase TTK/MPS1 [EC:2.7.12.1]
LOC_Os02g56130	No	Yes	No	No	No	No	No	Yes	No	No	No	No	K04802 PCNA	proliferating cell nuclear antigen
LOC_Os03g55200	No	No	No	Yes	No	No	No	No	No	No	No	No	K02607 ORC5	origin recognition complex subunit 5
LOC_Os11g29380	No	No	No	Yes	No	No	No	No	No	No	No	No	K02540 MCM2	DNA replication licensing factor MCM2 [EC:3.6.4.12]
LOC_Os01g36390	No	No	No	Yes	No	No	No	No	No	No	No	No	K02210 MCM7, CDC47	DNA replication licensing factor MCM7 [EC:3.6.4.12]
04111 Cell cycle - yeast [PATH:ko04111]	No	No	No	No	No	No	No	No	No	No	No	No
LOC_Os03g55200	No	No	No	Yes	No	No	No	No	No	No	No	No	K02607 ORC5	origin recognition complex subunit 5
LOC_Os11g29380	No	No	No	Yes	No	No	No	No	No	No	No	No	K02540 MCM2	DNA replication licensing factor MCM2 [EC:3.6.4.12]
LOC_Os01g36390	No	No	No	Yes	No	No	No	No	No	No	No	No	K02210 MCM7, CDC47	DNA replication licensing factor MCM7 [EC:3.6.4.12]
LOC_Os03g49750	Yes	No	No	No	No	No	Yes	No	No	No	No	No	K08866 TTK, MPS1	serine/threonine-protein kinase TTK/MPS1 [EC:2.7.12.1]
04112 Cell cycle - Caulobacter [PATH:ko04112]	No	No	No	No	No	No	No	No	No	No	No	No
LOC_Os03g44420	No	No	No	Yes	No	No	No	No	No	Yes	No	No	K03531 ftsZ	cell division protein FtsZ
LOC_Os03g19510	No	Yes	No	No	No	No	No	No	No	No	No	No	K01358 clpP, CLPP	ATP-dependent Clp protease, protease subunit [EC:3.4.21.92]
LOC_Os05g33090	No	Yes	No	No	No	No	No	No	No	No	No	No	K01358 clpP, CLPP	ATP-dependent Clp protease, protease subunit [EC:3.4.21.92]
04113 Meiosis - yeast [PATH:ko04113]	No	No	No	No	No	No	No	No	No	No	No	No
LOC_Os03g55200	No	No	No	Yes	No	No	No	No	No	No	No	No	K02607 ORC5	origin recognition complex subunit 5
LOC_Os11g29380	No	No	No	Yes	No	No	No	No	No	No	No	No	K02540 MCM2	DNA replication licensing factor MCM2 [EC:3.6.4.12]
LOC_Os01g36390	No	No	No	Yes	No	No	No	No	No	No	No	No	K02210 MCM7, CDC47	DNA replication licensing factor MCM7 [EC:3.6.4.12]
LOC_Os12g04980	No	No	Yes	No	No	No	No	No	No	No	No	No	K10872 DMC1	meiotic recombination protein DMC1
LOC_Os03g47790	Yes	No	No	No	No	No	No	No	No	No	No	No	K11584 PPP2R5	protein phosphatase 2 (formerly 2A), regulatory subunit B'
LOC_Os03g62730	No	Yes	No	No	No	No	No	Yes	No	No	No	No	K11584 PPP2R5	protein phosphatase 2 (formerly 2A), regulatory subunit B'
LOC_Os05g48150	No	Yes	No	No	No	No	No	No	No	No	No	No	K11584 PPP2R5	protein phosphatase 2 (formerly 2A), regulatory subunit B'
04114 Oocyte meiosis [PATH:ko04114]	No	No	No	No	No	No	No	No	No	No	No	No
LOC_Os06g48590	No	Yes	No	No	No	No	No	Yes	No	No	No	No	K04371 ERK1_2	extracellular signal-regulated kinase 1/2 [EC:2.7.11.24]
LOC_Os03g47790	Yes	No	No	No	No	No	No	No	No	No	No	No	K11584 PPP2R5	protein phosphatase 2 (formerly 2A), regulatory subunit B'
LOC_Os03g62730	No	Yes	No	No	No	No	No	Yes	No	No	No	No	K11584 PPP2R5	protein phosphatase 2 (formerly 2A), regulatory subunit B'
LOC_Os05g48150	No	Yes	No	No	No	No	No	No	No	No	No	No	K11584 PPP2R5	protein phosphatase 2 (formerly 2A), regulatory subunit B'
LOC_Os01g59530	Yes	No	No	No	No	No	No	No	No	No	No	No	K02183 CALM	calmodulin
04210 Apoptosis [PATH:ko04210]	No	No	No	No	No	No	No	No	No	No	No	No
04115 p53 signaling pathway [PATH:ko04115]	No	No	No	No	No	No	No	No	No	No	No	No
LOC_Os03g24040	No	No	Yes	No	No	No	No	No	Yes	No	No	No	K04506 SIAH1	E3 ubiquitin-protein ligase SIAH1 [EC:6.3.2.19]
LOC_Os06g14620	No	No	No	Yes	No	No	No	No	No	No	No	No	K10808 RRM2	ribonucleoside-diphosphate reductase subunit M2 [EC:1.17.4.1]
LOC_Os02g02380	No	No	No	Yes	No	No	No	No	No	Yes	No	No	K10143 RFWD2, COP1	E3 ubiquitin-protein ligase RFWD2 [EC:6.3.2.19]
LOC_Os01g52110	No	No	Yes	No	No	No	No	No	Yes	No	No	No	K10144 RCHY1, PIRH2	RING finger and CHY zinc finger domain-containing protein 1 [EC:6.3.2.19]
LOC_Os03g05270	No	Yes	No	No	No	No	No	No	No	No	No	No	K10144 RCHY1, PIRH2	RING finger and CHY zinc finger domain-containing protein 1 [EC:6.3.2.19]
LOC_Os03g22680	No	Yes	Yes	No	No	No	No	No	Yes	No	No	No	K10144 RCHY1, PIRH2	RING finger and CHY zinc finger domain-containing protein 1 [EC:6.3.2.19]
LOC_Os10g31850	Yes	No	No	No	No	No	Yes	No	No	No	No	No	K10144 RCHY1, PIRH2	RING finger and CHY zinc finger domain-containing protein 1 [EC:6.3.2.19]
Cell communication	No	No	No	No	No	No	No	No	No	No	No	No
04510 Focal adhesion [PATH:ko04510]	No	No	No	No	No	No	No	No	No	No	No	No
LOC_Os06g48590	No	Yes	No	No	No	No	No	Yes	No	No	No	No	K04371 ERK1_2	extracellular signal-regulated kinase 1/2 [EC:2.7.11.24]
04520 Adherens junction [PATH:ko04520]	No	No	No	No	No	No	No	No	No	No	No	No
LOC_Os06g48590	No	Yes	No	No	No	No	No	Yes	No	No	No	No	K04371 ERK1_2	extracellular signal-regulated kinase 1/2 [EC:2.7.11.24]
04530 Tight junction [PATH:ko04530]	No	No	No	No	No	No	No	No	No	No	No	No
04540 Gap junction [PATH:ko04540]	No	No	No	No	No	No	No	No	No	No	No	No
LOC_Os06g48590	No	Yes	No	No	No	No	No	Yes	No	No	No	No	K04371 ERK1_2	extracellular signal-regulated kinase 1/2 [EC:2.7.11.24]
LOC_Os01g18050	No	No	No	No	No	Yes	No	No	No	Yes	No	No	K07375 TUBB	tubulin beta
LOC_Os01g59150	No	No	No	No	No	Yes	No	Yes	No	No	No	No	K07375 TUBB	tubulin beta
LOC_Os03g45920	No	No	No	Yes	No	No	No	No	No	No	No	No	K07375 TUBB	tubulin beta
LOC_Os05g34170	No	Yes	No	No	No	No	No	No	No	No	No	No	K07375 TUBB	tubulin beta
LOC_Os06g45990	Yes	No	No	No	No	No	Yes	No	No	No	No	No	K07375 TUBB	tubulin beta
Organismal Systems	No	No	No	No	No	No	No	No	No	No	No	No
Immune system	No	No	No	No	No	No	No	No	No	No	No	No
04640 Hematopoietic cell lineage [PATH:ko04640]	No	No	No	No	No	No	No	No	No	No	No	No
04610 Complement and coagulation cascades [PATH:ko04610]	No	No	No	No	No	No	No	No	No	No	No	No
04620 Toll-like receptor signaling pathway [PATH:ko04620]	No	No	No	No	No	No	No	No	No	No	No	No
LOC_Os06g20430	No	Yes	No	No	No	No	No	No	No	No	No	No	K05399 LBP	lipopolysaccharide-binding protein
LOC_Os06g48590	No	Yes	No	No	No	No	No	Yes	No	No	No	No	K04371 ERK1_2	extracellular signal-regulated kinase 1/2 [EC:2.7.11.24]
04621 NoD-like receptor signaling pathway [PATH:ko04621]	No	No	No	No	No	No	No	No	No	No	No	No
LOC_Os06g48590	No	Yes	No	No	No	No	No	Yes	No	No	No	No	K04371 ERK1_2	extracellular signal-regulated kinase 1/2 [EC:2.7.11.24]
LOC_Os04g01740	No	No	Yes	No	No	No	No	No	Yes	No	No	No	K04079 htpG, HSP90A	molecular chaperone HtpG
LOC_Os08g39140	No	Yes	No	No	No	No	No	Yes	No	No	No	No	K04079 htpG, HSP90A	molecular chaperone HtpG
LOC_Os06g50300	No	Yes	No	No	No	No	No	Yes	No	No	No	No	K09487 HSP90B, TRA1	heat shock protein 90kDa beta
04622 RIG-I-like receptor signaling pathway [PATH:ko04622]	No	No	No	No	No	No	No	No	No	No	No	No
LOC_Os03g59050	Yes	No	No	No	No	No	Yes	No	No	No	No	No	K11594 DDX3X, bel	ATP-dependent RNA helicase [EC:3.6.4.13]
LOC_Os11g38670	Yes	No	No	No	No	No	No	No	No	No	No	No	K11594 DDX3X, bel	ATP-dependent RNA helicase [EC:3.6.4.13]
04623 Cytosolic DNA-sensing pathway [PATH:ko04623]	No	No	No	No	No	No	No	No	No	No	No	No
LOC_Os01g34614	No	Yes	No	No	No	No	No	Yes	No	No	No	No	K03009 RPB12, POLR2K	DNA-directed RNA polymerases I, II, and III subunit RPABC4
04650 Natural killer cell mediated cytotoxicity [PATH:ko04650]	No	No	No	No	No	No	No	No	No	No	No	No
LOC_Os06g48590	No	Yes	No	No	No	No	No	Yes	No	No	No	No	K04371 ERK1_2	extracellular signal-regulated kinase 1/2 [EC:2.7.11.24]
04612 Antigen processing and presentation [PATH:ko04612]	No	No	No	No	No	No	No	No	No	No	No	No
LOC_Os01g62290	No	Yes	No	No	No	No	No	Yes	No	No	No	No	K03283 HSPA1_8	heat shock 70kDa protein 1/8
LOC_Os03g16880	Yes	No	No	No	No	No	Yes	No	No	No	No	No	K03283 HSPA1_8	heat shock 70kDa protein 1/8
LOC_Os05g38530	No	Yes	No	No	No	No	No	Yes	No	No	No	No	K03283 HSPA1_8	heat shock 70kDa protein 1/8
LOC_Os04g01740	No	No	Yes	No	No	No	No	No	Yes	No	No	No	K04079 htpG, HSP90A	molecular chaperone HtpG
LOC_Os08g39140	No	Yes	No	No	No	No	No	Yes	No	No	No	No	K04079 htpG, HSP90A	molecular chaperone HtpG
LOC_Os04g45470	No	Yes	No	No	No	No	No	No	No	No	No	No	K01369 LGMN	legumain [EC:3.4.22.34]
LOC_Os05g51570	No	No	Yes	No	No	No	No	No	Yes	No	No	No	K01369 LGMN	legumain [EC:3.4.22.34]
LOC_Os03g07880	No	Yes	No	No	No	No	No	Yes	No	No	No	No	K08064 NFYA	nuclear transcription factor Y, alpha
LOC_Os08g09690	No	Yes	No	No	No	No	No	Yes	No	No	No	No	K08064 NFYA	nuclear transcription factor Y, alpha
04660 T cell receptor signaling pathway [PATH:ko04660]	No	No	No	No	No	No	No	No	No	No	No	No
LOC_Os06g48590	No	Yes	No	No	No	No	No	Yes	No	No	No	No	K04371 ERK1_2	extracellular signal-regulated kinase 1/2 [EC:2.7.11.24]
04662 B cell receptor signaling pathway [PATH:ko04662]	No	No	No	No	No	No	No	No	No	No	No	No
LOC_Os06g48590	No	Yes	No	No	No	No	No	Yes	No	No	No	No	K04371 ERK1_2	extracellular signal-regulated kinase 1/2 [EC:2.7.11.24]
04664 Fc epsilon RI signaling pathway [PATH:ko04664]	No	No	No	No	No	No	No	No	No	No	No	No
LOC_Os06g48590	No	Yes	No	No	No	No	No	Yes	No	No	No	No	K04371 ERK1_2	extracellular signal-regulated kinase 1/2 [EC:2.7.11.24]
04666 Fc gamma R-mediated phagocytosis [PATH:ko04666]	No	No	No	No	No	No	No	No	No	No	No	No
LOC_Os06g48590	No	Yes	No	No	No	No	No	Yes	No	No	No	No	K04371 ERK1_2	extracellular signal-regulated kinase 1/2 [EC:2.7.11.24]
LOC_Os03g27370	No	Yes	No	No	No	No	No	No	No	No	No	No	K01115 PLD1_2	phospholipase D1/2 [EC:3.1.4.4]
LOC_Os06g40170	No	No	No	Yes	No	No	No	No	No	No	No	No	K01115 PLD1_2	phospholipase D1/2 [EC:3.1.4.4]
LOC_Os03g63090	No	Yes	No	No	No	No	No	No	No	No	No	No	K05755 ARPC4	actin related protein 2/3 complex, subunit 4
LOC_Os03g60580	No	No	Yes	No	No	No	No	No	Yes	No	No	No	K05765 CFL	cofilin
LOC_Os12g43340	No	Yes	No	No	No	No	No	No	No	No	No	No	K05765 CFL	cofilin
LOC_Os07g46490	No	No	No	Yes	No	No	No	No	No	No	No	No	K00889 E2.7.1.68, PIP5K	1-phosphatidyliNositol-4-phosphate 5-kinase [EC:2.7.1.68]
04670 Leukocyte transendothelial migration [PATH:ko04670]	No	No	No	No	No	No	No	No	No	No	No	No
04672 Intestinal immune network for IgA production [PATH:ko04672]	No	No	No	No	No	No	No	No	No	No	No	No
04062 Chemokine signaling pathway [PATH:ko04062]	No	No	No	No	No	No	No	No	No	No	No	No
LOC_Os06g48590	No	Yes	No	No	No	No	No	Yes	No	No	No	No	K04371 ERK1_2	extracellular signal-regulated kinase 1/2 [EC:2.7.11.24]
Endocrine system	No	No	No	No	No	No	No	No	No	No	No	No
04911 Insulin secretion [PATH:ko04911]	No	No	No	No	No	No	No	No	No	No	No	No
04910 Insulin signaling pathway [PATH:ko04910]	No	No	No	No	No	No	No	No	No	No	No	No
LOC_Os01g59530	Yes	No	No	No	No	No	No	No	No	No	No	No	K02183 CALM	calmodulin
LOC_Os06g14450	Yes	No	No	No	No	No	No	No	No	No	No	No	K07195 EXOC7, EXO70	exocyst complex component 7
LOC_Os05g36270	No	Yes	No	No	No	No	No	No	No	No	No	No	K03841 FBP, fbp	fructose-1,6-bisphosphatase I [EC:3.1.3.11]
LOC_Os06g45370	No	No	No	Yes	No	No	No	No	No	No	No	No	K03841 FBP, fbp	fructose-1,6-bisphosphatase I [EC:3.1.3.11]
LOC_Os06g48590	No	Yes	No	No	No	No	No	Yes	No	No	No	No	K04371 ERK1_2	extracellular signal-regulated kinase 1/2 [EC:2.7.11.24]
04920 Adipocytokine signaling pathway [PATH:ko04920]	No	No	No	No	No	No	No	No	No	No	No	No
LOC_Os05g04170	No	Yes	No	No	No	No	No	Yes	No	No	No	No	K01897 ACSL, fadD	long-chain acyl-CoA synthetase [EC:6.2.1.3]
LOC_Os05g25310	No	Yes	No	No	No	No	No	Yes	No	No	No	No	K01897 ACSL, fadD	long-chain acyl-CoA synthetase [EC:6.2.1.3]
03320 PPAR signaling pathway [PATH:ko03320]	No	No	No	No	No	No	No	No	No	No	No	No
LOC_Os05g04170	No	Yes	No	No	No	No	No	Yes	No	No	No	No	K01897 ACSL, fadD	long-chain acyl-CoA synthetase [EC:6.2.1.3]
LOC_Os05g25310	No	Yes	No	No	No	No	No	Yes	No	No	No	No	K01897 ACSL, fadD	long-chain acyl-CoA synthetase [EC:6.2.1.3]
LOC_Os11g39220	No	No	Yes	No	No	No	No	No	Yes	No	No	No	K00232 E1.3.3.6, ACOX1, ACOX3	acyl-CoA oxidase [EC:1.3.3.6]
LOC_Os04g53620	Yes	No	No	No	No	No	Yes	No	No	No	No	No	K08770 UBC	ubiquitin C
04912 GnRH signaling pathway [PATH:ko04912]	No	No	No	No	No	No	No	No	No	No	No	No
LOC_Os01g59530	Yes	No	No	No	No	No	No	No	No	No	No	No	K02183 CALM	calmodulin
LOC_Os03g27370	No	Yes	No	No	No	No	No	No	No	No	No	No	K01115 PLD1_2	phospholipase D1/2 [EC:3.1.4.4]
LOC_Os06g40170	No	No	No	Yes	No	No	No	No	No	No	No	No	K01115 PLD1_2	phospholipase D1/2 [EC:3.1.4.4]
LOC_Os06g48590	No	Yes	No	No	No	No	No	Yes	No	No	No	No	K04371 ERK1_2	extracellular signal-regulated kinase 1/2 [EC:2.7.11.24]
04913 Ovarian Steroidogenesis [PATH:ko04913]	No	No	No	No	No	No	No	No	No	No	No	No
04915 Estrogen signaling pathway [PATH:ko04915]	No	No	No	No	No	No	No	No	No	No	No	No
LOC_Os04g01740	No	No	Yes	No	No	No	No	No	Yes	No	No	No	K04079 htpG, HSP90A	molecular chaperone HtpG
LOC_Os08g39140	No	Yes	No	No	No	No	No	Yes	No	No	No	No	K04079 htpG, HSP90A	molecular chaperone HtpG
LOC_Os06g50300	No	Yes	No	No	No	No	No	Yes	No	No	No	No	K09487 HSP90B, TRA1	heat shock protein 90kDa beta
LOC_Os01g62290	No	Yes	No	No	No	No	No	Yes	No	No	No	No	K03283 HSPA1_8	heat shock 70kDa protein 1/8
LOC_Os03g16880	Yes	No	No	No	No	No	Yes	No	No	No	No	No	K03283 HSPA1_8	heat shock 70kDa protein 1/8
LOC_Os05g38530	No	Yes	No	No	No	No	No	Yes	No	No	No	No	K03283 HSPA1_8	heat shock 70kDa protein 1/8
LOC_Os06g48590	No	Yes	No	No	No	No	No	Yes	No	No	No	No	K04371 ERK1_2	extracellular signal-regulated kinase 1/2 [EC:2.7.11.24]
LOC_Os01g59530	Yes	No	No	No	No	No	No	No	No	No	No	No	K02183 CALM	calmodulin
04914 Progesterone-mediated oocyte maturation [PATH:ko04914]	No	No	No	No	No	No	No	No	No	No	No	No
LOC_Os04g01740	No	No	Yes	No	No	No	No	No	Yes	No	No	No	K04079 htpG, HSP90A	molecular chaperone HtpG
LOC_Os08g39140	No	Yes	No	No	No	No	No	Yes	No	No	No	No	K04079 htpG, HSP90A	molecular chaperone HtpG
LOC_Os06g48590	No	Yes	No	No	No	No	No	Yes	No	No	No	No	K04371 ERK1_2	extracellular signal-regulated kinase 1/2 [EC:2.7.11.24]
04917 Prolactin signaling pathway [PATH:ko04917]	No	No	No	No	No	No	No	No	No	No	No	No
LOC_Os06g48590	No	Yes	No	No	No	No	No	Yes	No	No	No	No	K04371 ERK1_2	extracellular signal-regulated kinase 1/2 [EC:2.7.11.24]
04916 MelaNogenesis [PATH:ko04916]	No	No	No	No	No	No	No	No	No	No	No	No
LOC_Os06g48590	No	Yes	No	No	No	No	No	Yes	No	No	No	No	K04371 ERK1_2	extracellular signal-regulated kinase 1/2 [EC:2.7.11.24]
LOC_Os01g59530	Yes	No	No	No	No	No	No	No	No	No	No	No	K02183 CALM	calmodulin
04614 Renin-angiotensin system [PATH:ko04614]	No	No	No	No	No	No	No	No	No	No	No	No
Circulatory system	No	No	No	No	No	No	No	No	No	No	No	No
04260 Cardiac muscle contraction [PATH:ko04260]	No	No	No	No	No	No	No	No	No	No	No	No
LOC_Os03g27290	No	Yes	No	No	No	No	No	No	No	No	No	No	K02267 COX6B	cytochrome c oxidase subunit 6b
04270 Vascular smooth muscle contraction [PATH:ko04270]	No	No	No	No	No	No	No	No	No	No	No	No
LOC_Os01g59530	Yes	No	No	No	No	No	No	No	No	No	No	No	K02183 CALM	calmodulin
LOC_Os06g48590	No	Yes	No	No	No	No	No	Yes	No	No	No	No	K04371 ERK1_2	extracellular signal-regulated kinase 1/2 [EC:2.7.11.24]
Digestive system	No	No	No	No	No	No	No	No	No	No	No	No
04970 Salivary secretion [PATH:ko04970]	No	No	No	No	No	No	No	No	No	No	No	No
LOC_Os01g59530	Yes	No	No	No	No	No	No	No	No	No	No	No	K02183 CALM	calmodulin
04971 Gastric acid secretion [PATH:ko04971]	No	No	No	No	No	No	No	No	No	No	No	No
LOC_Os01g59530	Yes	No	No	No	No	No	No	No	No	No	No	No	K02183 CALM	calmodulin
04972 Pancreatic secretion [PATH:ko04972]	No	No	No	No	No	No	No	No	No	No	No	No
04976 Bile secretion [PATH:ko04976]	No	No	No	No	No	No	No	No	No	No	No	No
LOC_Os01g50100	Yes	No	No	No	No	No	Yes	No	No	No	No	No	K05658 ABCB1	ATP-binding cassette, subfamily B (MDR/TAP), member 1
LOC_Os02g09720	Yes	No	No	No	No	No	No	No	No	No	No	No	K05658 ABCB1	ATP-binding cassette, subfamily B (MDR/TAP), member 1
LOC_Os02g46680	No	Yes	No	No	No	No	No	No	No	No	No	No	K05658 ABCB1	ATP-binding cassette, subfamily B (MDR/TAP), member 1
LOC_Os08g45030	Yes	No	No	No	No	No	No	No	No	No	No	No	K05658 ABCB1	ATP-binding cassette, subfamily B (MDR/TAP), member 1
04973 Carbohydrate digestion and absorption [PATH:ko04973]	No	No	No	No	No	No	No	No	No	No	No	No
LOC_Os06g49970	No	No	Yes	No	No	No	No	No	Yes	No	No	No	K01176 E3.2.1.1, amyA, malS	alpha-amylase [EC:3.2.1.1]
04974 Protein digestion and absorption [PATH:ko04974]	No	No	No	No	No	No	No	No	No	No	No	No
LOC_Os01g56150	No	Yes	No	No	No	No	No	Yes	No	No	No	No	K01285 PRCP	lysosomal Pro-X carboxypeptidase [EC:3.4.16.2]
LOC_Os06g43930	No	Yes	No	No	No	No	No	No	No	No	No	No	K01285 PRCP	lysosomal Pro-X carboxypeptidase [EC:3.4.16.2]
04975 Fat digestion and absorption [PATH:ko04975]	No	No	No	No	No	No	No	No	No	No	No	No
LOC_Os02g48350	No	Yes	No	No	No	No	No	No	No	No	No	No	K14457 MOGAT2, MGAT2	2-acylglycerol O-acyltransferase 2 [EC:2.3.1.22]
04977 Vitamin digestion and absorption [PATH:ko04977]	No	No	No	No	No	No	No	No	No	No	No	No
04978 Mineral absorption [PATH:ko04978]	No	No	No	No	No	No	No	No	No	No	No	No
LOC_Os11g01530	Yes	No	No	No	No	No	Yes	No	No	No	No	No	K00522 FTH1	ferritin heavy chain [EC:1.16.3.1]
Excretory system	No	No	No	No	No	No	No	No	No	No	No	No
04962 Vasopressin-regulated water reabsorption [PATH:ko04962]	No	No	No	No	No	No	No	No	No	No	No	No
LOC_Os02g16909	No	Yes	No	No	No	No	No	No	No	No	No	No	K10418 DYNLL	dynein light chain LC8-type
LOC_Os04g38880	Yes	No	No	No	No	No	No	No	No	No	No	No	K10418 DYNLL	dynein light chain LC8-type
04960 Aldosterone-regulated sodium reabsorption [PATH:ko04960]	No	No	No	No	No	No	No	No	No	No	No	No
LOC_Os06g48590	No	Yes	No	No	No	No	No	Yes	No	No	No	No	K04371 ERK1_2	extracellular signal-regulated kinase 1/2 [EC:2.7.11.24]
04961 Endocrine and other factor-regulated calcium reabsorption [PATH:ko04961]	No	No	No	No	No	No	No	No	No	No	No	No
LOC_Os08g32920	No	No	No	Yes	No	No	No	No	No	No	No	No	K01528 DNM	dynamin GTPase [EC:3.6.5.5]
04964 Proximal tubule bicarbonate reclamation [PATH:ko04964]	No	No	No	No	No	No	No	No	No	No	No	No
LOC_Os03g58040	No	No	No	Yes	No	No	No	No	No	No	No	No	K00261 E1.4.1.3	glutamate dehydrogenase (NAD(P)+) [EC:1.4.1.3]
04966 Collecting duct acid secretion [PATH:ko04966]	No	No	No	No	No	No	No	No	No	No	No	No
LOC_Os02g57854	No	Yes	No	No	No	No	No	No	No	No	No	No	K02151 ATPeVF, ATP6S14	V-type H+-transporting ATPase subunit F [EC:3.6.3.14]
LOC_Os04g05080	No	Yes	No	No	No	No	No	No	No	No	No	No	K02151 ATPeVF, ATP6S14	V-type H+-transporting ATPase subunit F [EC:3.6.3.14]
Nervous system	No	No	No	No	No	No	No	No	No	No	No	No
04724 Glutamatergic synapse [PATH:ko04724]	No	No	No	No	No	No	No	No	No	No	No	No
LOC_Os03g27370	No	Yes	No	No	No	No	No	No	No	No	No	No	K01115 PLD1_2	phospholipase D1/2 [EC:3.1.4.4]
LOC_Os06g40170	No	No	No	Yes	No	No	No	No	No	No	No	No	K01115 PLD1_2	phospholipase D1/2 [EC:3.1.4.4]
LOC_Os06g48590	No	Yes	No	No	No	No	No	Yes	No	No	No	No	K04371 ERK1_2	extracellular signal-regulated kinase 1/2 [EC:2.7.11.24]
LOC_Os02g50240	No	Yes	No	No	No	No	No	No	No	No	No	No	K01915 glnA	glutamine synthetase [EC:6.3.1.2]
LOC_Os03g12290	No	No	No	Yes	No	No	No	No	No	No	No	No	K01915 glnA	glutamine synthetase [EC:6.3.1.2]
04727 GABAergic synapse [PATH:ko04727]	No	No	No	No	No	No	No	No	No	No	No	No
LOC_Os03g13300	No	No	No	No	Yes	No	No	No	No	No	No	No	K01580 E4.1.1.15, gadB, gadA, GAD	glutamate decarboxylase [EC:4.1.1.15]
LOC_Os04g37500	No	Yes	No	No	No	No	No	No	No	No	No	No	K01580 E4.1.1.15, gadB, gadA, GAD	glutamate decarboxylase [EC:4.1.1.15]
LOC_Os08g36320	No	Yes	No	No	No	No	No	Yes	No	No	No	No	K01580 E4.1.1.15, gadB, gadA, GAD	glutamate decarboxylase [EC:4.1.1.15]
LOC_Os04g38680	No	Yes	No	No	No	No	No	Yes	No	No	No	No	K15015 SLC32A, VGAT	solute carrier family 32 (vesicular inhibitory amiNo acid transporter)
LOC_Os02g50240	No	Yes	No	No	No	No	No	No	No	No	No	No	K01915 glnA	glutamine synthetase [EC:6.3.1.2]
LOC_Os03g12290	No	No	No	Yes	No	No	No	No	No	No	No	No	K01915 glnA	glutamine synthetase [EC:6.3.1.2]
04725 Cholinergic synapse [PATH:ko04725]	No	No	No	No	No	No	No	No	No	No	No	No
LOC_Os06g48590	No	Yes	No	No	No	No	No	Yes	No	No	No	No	K04371 ERK1_2	extracellular signal-regulated kinase 1/2 [EC:2.7.11.24]
04728 Dopaminergic synapse [PATH:ko04728]	No	No	No	No	No	No	No	No	No	No	No	No
LOC_Os01g59530	Yes	No	No	No	No	No	No	No	No	No	No	No	K02183 CALM	calmodulin
LOC_Os03g47790	Yes	No	No	No	No	No	No	No	No	No	No	No	K11584 PPP2R5	protein phosphatase 2 (formerly 2A), regulatory subunit B'
LOC_Os03g62730	No	Yes	No	No	No	No	No	Yes	No	No	No	No	K11584 PPP2R5	protein phosphatase 2 (formerly 2A), regulatory subunit B'
LOC_Os05g48150	No	Yes	No	No	No	No	No	No	No	No	No	No	K11584 PPP2R5	protein phosphatase 2 (formerly 2A), regulatory subunit B'
04726 Serotonergic synapse [PATH:ko04726]	No	No	No	No	No	No	No	No	No	No	No	No
LOC_Os06g48590	No	Yes	No	No	No	No	No	Yes	No	No	No	No	K04371 ERK1_2	extracellular signal-regulated kinase 1/2 [EC:2.7.11.24]
04720 Long-term potentiation [PATH:ko04720]	No	No	No	No	No	No	No	No	No	No	No	No
LOC_Os01g59530	Yes	No	No	No	No	No	No	No	No	No	No	No	K02183 CALM	calmodulin
LOC_Os06g48590	No	Yes	No	No	No	No	No	Yes	No	No	No	No	K04371 ERK1_2	extracellular signal-regulated kinase 1/2 [EC:2.7.11.24]
04730 Long-term depression [PATH:ko04730]	No	No	No	No	No	No	No	No	No	No	No	No
LOC_Os06g48590	No	Yes	No	No	No	No	No	Yes	No	No	No	No	K04371 ERK1_2	extracellular signal-regulated kinase 1/2 [EC:2.7.11.24]
04723 Retrograde endocannabiNoid signaling [PATH:ko04723]	No	No	No	No	No	No	No	No	No	No	No	No
LOC_Os06g48590	No	Yes	No	No	No	No	No	Yes	No	No	No	No	K04371 ERK1_2	extracellular signal-regulated kinase 1/2 [EC:2.7.11.24]
LOC_Os04g38680	No	Yes	No	No	No	No	No	Yes	No	No	No	No	K15015 SLC32A, VGAT	solute carrier family 32 (vesicular inhibitory amiNo acid transporter)
04721 Synaptic vesicle cycle [PATH:ko04721]	No	No	No	No	No	No	No	No	No	No	No	No
LOC_Os04g38680	No	Yes	No	No	No	No	No	Yes	No	No	No	No	K15015 SLC32A, VGAT	solute carrier family 32 (vesicular inhibitory amiNo acid transporter)
LOC_Os06g04450	Yes	No	No	No	No	No	Yes	No	No	No	No	No	K15292 STXBP1, MUNC18-1	syntaxin-binding protein 1
LOC_Os08g32920	No	No	No	Yes	No	No	No	No	No	No	No	No	K01528 DNM	dynamin GTPase [EC:3.6.5.5]
LOC_Os02g57854	No	Yes	No	No	No	No	No	No	No	No	No	No	K02151 ATPeVF, ATP6S14	V-type H+-transporting ATPase subunit F [EC:3.6.3.14]
LOC_Os04g05080	No	Yes	No	No	No	No	No	No	No	No	No	No	K02151 ATPeVF, ATP6S14	V-type H+-transporting ATPase subunit F [EC:3.6.3.14]
04722 Neurotrophin signaling pathway [PATH:ko04722]	No	No	No	No	No	No	No	No	No	No	No	No
LOC_Os06g48590	No	Yes	No	No	No	No	No	Yes	No	No	No	No	K04371 ERK1_2	extracellular signal-regulated kinase 1/2 [EC:2.7.11.24]
LOC_Os01g59530	Yes	No	No	No	No	No	No	No	No	No	No	No	K02183 CALM	calmodulin
Sensory system	No	No	No	No	No	No	No	No	No	No	No	No
04744 Phototransduction [PATH:ko04744]	No	No	No	No	No	No	No	No	No	No	No	No
LOC_Os01g59530	Yes	No	No	No	No	No	No	No	No	No	No	No	K02183 CALM	calmodulin
04745 Phototransduction - fly [PATH:ko04745]	No	No	No	No	No	No	No	No	No	No	No	No
LOC_Os01g59530	Yes	No	No	No	No	No	No	No	No	No	No	No	K02183 CALM	calmodulin
04740 Olfactory transduction [PATH:ko04740]	No	No	No	No	No	No	No	No	No	No	No	No
LOC_Os01g59530	Yes	No	No	No	No	No	No	No	No	No	No	No	K02183 CALM	calmodulin
04742 Taste transduction [PATH:ko04742]	No	No	No	No	No	No	No	No	No	No	No	No
Development	No	No	No	No	No	No	No	No	No	No	No	No
04320 Dorso-ventral axis formation [PATH:ko04320]	No	No	No	No	No	No	No	No	No	No	No	No
LOC_Os06g48590	No	Yes	No	No	No	No	No	Yes	No	No	No	No	K04371 ERK1_2	extracellular signal-regulated kinase 1/2 [EC:2.7.11.24]
04360 Axon guidance [PATH:ko04360]	No	No	No	No	No	No	No	No	No	No	No	No
LOC_Os06g48590	No	Yes	No	No	No	No	No	Yes	No	No	No	No	K04371 ERK1_2	extracellular signal-regulated kinase 1/2 [EC:2.7.11.24]
LOC_Os03g60580	No	No	Yes	No	No	No	No	No	Yes	No	No	No	K05765 CFL	cofilin
LOC_Os12g43340	No	Yes	No	No	No	No	No	No	No	No	No	No	K05765 CFL	cofilin
04380 Osteoclast differentiation [PATH:ko04380]	No	No	No	No	No	No	No	No	No	No	No	No
LOC_Os06g48590	No	Yes	No	No	No	No	No	Yes	No	No	No	No	K04371 ERK1_2	extracellular signal-regulated kinase 1/2 [EC:2.7.11.24]
Environmental adaptation	No	No	No	No	No	No	No	No	No	No	No	No
04710 Circadian rhythm [PATH:ko04710]	No	No	No	No	No	No	No	No	No	No	No	No
LOC_Os02g10990	No	No	No	Yes	No	No	No	No	No	No	No	No	K02295 CRY	cryptochrome
04713 Circadian entrainment [PATH:ko04713]	No	No	No	No	No	No	No	No	No	No	No	No
LOC_Os01g59530	Yes	No	No	No	No	No	No	No	No	No	No	No	K02183 CALM	calmodulin
LOC_Os06g48590	No	Yes	No	No	No	No	No	Yes	No	No	No	No	K04371 ERK1_2	extracellular signal-regulated kinase 1/2 [EC:2.7.11.24]
04711 Circadian rhythm - fly [PATH:ko04711]	No	No	No	No	No	No	No	No	No	No	No	No
04712 Circadian rhythm - plant [PATH:ko04712]	No	No	No	No	No	No	No	No	No	No	No	No
LOC_Os03g51030	No	Yes	No	No	No	No	No	No	No	No	No	No	K12120 PHYA	phytochrome A
LOC_Os03g17570	No	No	No	No	Yes	No	Yes	No	Yes	No	No	No	K12129 PRR7	pseudo-response regulator 7
LOC_Os07g49460	No	No	No	No	Yes	No	Yes	No	Yes	No	No	No	K12129 PRR7	pseudo-response regulator 7
LOC_Os09g36220	Yes	No	No	No	No	No	Yes	No	No	No	No	No	K12130 PRR5	pseudo-response regulator 5
LOC_Os02g40510	Yes	No	No	No	No	No	Yes	No	No	No	No	No	K12127 TOC1, APRR1	pseudo-response regulator 1
LOC_Os01g08700	No	No	No	No	Yes	No	Yes	No	Yes	No	No	No	K12124 GI	GIGANTEA
LOC_Os11g32650	No	No	No	No	No	Yes	No	Yes	No	Yes	No	No	K00660 CHS	chalcone synthase [EC:2.3.1.74]
LOC_Os02g02380	No	No	No	Yes	No	No	No	No	No	Yes	No	No	K10143 RFWD2, COP1	E3 ubiquitin-protein ligase RFWD2 [EC:6.3.2.19]
LOC_Os11g34460	No	No	No	No	Yes	No	Yes	No	Yes	No	No	No	K12116 FKF1	flavin-binding kelch repeat F-box protein 1
04626 Plant-pathogen interaction [PATH:ko04626]	No	No	No	No	No	No	No	No	No	No	No	No
LOC_Os07g22710	No	Yes	No	No	No	No	No	No	No	No	No	No	K13412 CPK	calcium-dependent protein kinase [EC:2.7.11.1]
LOC_Os01g25820	No	No	No	No	No	Yes	No	Yes	No	No	No	No	K13447 RBOH	respiratory burst oxidase [EC:1.6.3.- 1.11.1.-]
LOC_Os01g59530	Yes	No	No	No	No	No	No	No	No	No	No	No	K02183 CALM	calmodulin
LOC_Os01g32120	No	No	Yes	No	No	No	No	No	Yes	No	No	No	K13448 CML	calcium-binding protein CML
LOC_Os01g72530	No	No	No	No	Yes	No	No	No	No	No	No	No	K13448 CML	calcium-binding protein CML
LOC_Os02g10470	No	Yes	No	No	No	No	No	Yes	No	No	No	No	K13448 CML	calcium-binding protein CML
LOC_Os03g21380	Yes	No	No	No	No	No	No	No	No	No	No	No	K13448 CML	calcium-binding protein CML
LOC_Os03g15570	Yes	No	No	No	No	No	No	No	No	No	No	No	K13414 MEKK1P	mitogen-activated protein kinase kinase kinase 1, plant [EC:2.7.11.25]
LOC_Os02g54600	Yes	No	No	No	No	No	Yes	No	No	No	No	No	K13413 MKK4_5P	mitogen-activated protein kinase kinase 4/5, plant [EC:2.7.12.2]
LOC_Os01g61080	Yes	No	No	No	No	No	No	No	No	No	No	No	K13424 WRKY33	WRKY transcription factor 33
LOC_Os05g39720	Yes	No	No	No	No	No	No	No	No	No	No	No	K13424 WRKY33	WRKY transcription factor 33
LOC_Os07g08890	No	Yes	No	No	No	No	No	Yes	No	No	No	No	K13457 RPM1, RPS3	disease resistance protein RPM1
LOC_Os09g09490	Yes	No	No	No	No	No	No	No	No	No	No	No	K13457 RPM1, RPS3	disease resistance protein RPM1
LOC_Os09g09750	No	Yes	No	No	No	No	No	No	No	No	No	No	K13457 RPM1, RPS3	disease resistance protein RPM1
LOC_Os06g50300	No	Yes	No	No	No	No	No	Yes	No	No	No	No	K09487 HSP90B, TRA1	heat shock protein 90kDa beta
LOC_Os04g01740	No	No	Yes	No	No	No	No	No	Yes	No	No	No	K04079 htpG, HSP90A	molecular chaperone HtpG
LOC_Os08g39140	No	Yes	No	No	No	No	No	Yes	No	No	No	No	K04079 htpG, HSP90A	molecular chaperone HtpG
LOC_Os04g43440	Yes	No	No	No	No	No	No	No	No	No	No	No	K13459 RPS2	disease resistance protein RPS2
LOC_Os02g02040	No	No	No	No	No	Yes	No	Yes	No	Yes	Yes	Yes	K13430 PBS1	serine/threonine-protein kinase PBS1 [EC:2.7.11.1]
LOC_Os02g30900	Yes	No	No	No	No	No	No	No	No	No	No	No	K13430 PBS1	serine/threonine-protein kinase PBS1 [EC:2.7.11.1]
LOC_Os03g08320	Yes	No	No	No	No	No	Yes	No	No	No	No	No	K13464 JAZ	jasmonate ZIM domain-containing protein
LOC_Os03g28940	Yes	No	No	No	No	No	Yes	No	No	No	No	No	K13464 JAZ	jasmonate ZIM domain-containing protein
LOC_Os03g04110	Yes	No	No	No	No	No	Yes	No	No	No	No	No	K13473 CEBIP	chitin elicitor-binding protein
LOC_Os11g34624	No	Yes	No	No	No	No	No	No	No	No	No	No	K13473 CEBIP	chitin elicitor-binding protein
Human Diseases	No	No	No	No	No	No	No	No	No	No	No	No
Cancers	No	No	No	No	No	No	No	No	No	No	No	No
05200 Pathways in cancer [PATH:ko05200]	No	No	No	No	No	No	No	No	No	No	No	No
LOC_Os06g48590	No	Yes	No	No	No	No	No	Yes	No	No	No	No	K04371 ERK1_2	extracellular signal-regulated kinase 1/2 [EC:2.7.11.24]
LOC_Os01g65920	No	No	Yes	No	No	No	No	No	Yes	No	No	No	K03875 SKP2, FBXL1	F-box and leucine-rich repeat protein 1 (S-phase kinase-associated protein 2)
LOC_Os11g48030	No	Yes	No	No	No	No	No	Yes	No	No	No	No	K03872 TCEB1	transcription elongation factor B, polypeptide 1
LOC_Os04g01740	No	No	Yes	No	No	No	No	No	Yes	No	No	No	K04079 htpG, HSP90A	molecular chaperone HtpG
LOC_Os08g39140	No	Yes	No	No	No	No	No	Yes	No	No	No	No	K04079 htpG, HSP90A	molecular chaperone HtpG
LOC_Os06g50300	No	Yes	No	No	No	No	No	Yes	No	No	No	No	K09487 HSP90B, TRA1	heat shock protein 90kDa beta
05202 Transcriptional misregulation in cancers [PATH:ko05202]	No	No	No	No	No	No	No	No	No	No	No	No
LOC_Os04g34240	No	No	No	Yes	No	No	No	No	No	No	No	No	K11253 H3	histone H3
LOC_Os06g06490	No	Yes	No	No	No	No	No	Yes	No	No	No	No	K11253 H3	histone H3
LOC_Os06g06510	No	No	No	Yes	No	No	No	No	No	No	No	No	K11253 H3	histone H3
05205 Proteoglycans in cancer [PATH:ko05205]	No	No	No	No	No	No	No	No	No	No	No	No
LOC_Os06g48590	No	Yes	No	No	No	No	No	Yes	No	No	No	No	K04371 ERK1_2	extracellular signal-regulated kinase 1/2 [EC:2.7.11.24]
05204 Chemical carciNogenesis [PATH:ko05204]	No	No	No	No	No	No	No	No	No	No	No	No
LOC_Os01g72120	No	Yes	No	No	No	No	No	No	No	No	No	No	K00799 GST, gst	glutathione S-transferase [EC:2.5.1.18]
LOC_Os01g72140	No	No	No	Yes	No	No	No	No	No	No	No	No	K00799 GST, gst	glutathione S-transferase [EC:2.5.1.18]
LOC_Os05g34150	Yes	No	No	No	No	No	No	No	No	No	No	No	K00799 GST, gst	glutathione S-transferase [EC:2.5.1.18]
LOC_Os07g07320	Yes	No	No	No	No	No	No	No	No	No	No	No	K00799 GST, gst	glutathione S-transferase [EC:2.5.1.18]
LOC_Os10g38580	No	No	No	No	No	Yes	No	Yes	No	Yes	Yes	No	K00799 GST, gst	glutathione S-transferase [EC:2.5.1.18]
LOC_Os10g38700	No	Yes	No	No	No	No	No	Yes	No	No	No	No	K00799 GST, gst	glutathione S-transferase [EC:2.5.1.18]
LOC_Os10g38710	No	No	No	No	No	Yes	No	Yes	No	Yes	No	No	K00799 GST, gst	glutathione S-transferase [EC:2.5.1.18]
LOC_Os10g38740	No	Yes	No	No	No	No	No	No	No	No	No	No	K00799 GST, gst	glutathione S-transferase [EC:2.5.1.18]
LOC_Os03g09020	No	Yes	Yes	No	No	No	No	No	Yes	No	No	No	K00121 frmA, ADH5, adhC	S-(hydroxymethyl)glutathione dehydrogenase / alcohol dehydrogenase [EC:1.1.1.284 1.1.1.1]
05203 Viral carciNogenesis [PATH:ko05203]	No	No	No	No	No	No	No	No	No	No	No	No
LOC_Os06g48590	No	Yes	No	No	No	No	No	Yes	No	No	No	No	K04371 ERK1_2	extracellular signal-regulated kinase 1/2 [EC:2.7.11.24]
LOC_Os03g59050	Yes	No	No	No	No	No	Yes	No	No	No	No	No	K11594 DDX3X, bel	ATP-dependent RNA helicase [EC:3.6.4.13]
LOC_Os11g38670	Yes	No	No	No	No	No	No	No	No	No	No	No	K11594 DDX3X, bel	ATP-dependent RNA helicase [EC:3.6.4.13]
LOC_Os08g38300	No	Yes	No	No	No	No	No	Yes	No	No	No	No	K11252 H2B	histone H2B
LOC_Os06g11420	Yes	No	No	No	No	No	No	No	No	No	No	No	K06063 SNW1, SKIIP, SKIP	SNW domain-containing protein 1
LOC_Os03g07930	Yes	No	No	No	No	No	Yes	No	No	No	No	No	K03137 TFIIE2, GTF2E2, TFA2	transcription initiation factor TFIIE subunit beta
LOC_Os01g65920	No	No	Yes	No	No	No	No	No	Yes	No	No	No	K03875 SKP2, FBXL1	F-box and leucine-rich repeat protein 1 (S-phase kinase-associated protein 2)
LOC_Os01g16960	Yes	No	No	No	No	No	No	No	No	No	No	No	K00873 PK, pyk	pyruvate kinase [EC:2.7.1.40]
LOC_Os10g28040	No	Yes	No	No	No	No	No	Yes	No	No	No	No	K06062 PCAF, KAT2, GCN5	histone acetyltransferase [EC:2.3.1.48]
LOC_Os01g73890	Yes	No	No	No	No	No	Yes	No	No	No	No	No	K03123 TFIIA2, GTF2A2, TOA2	transcription initiation factor TFIIA small subunit
05210 Colorectal cancer [PATH:ko05210]	No	No	No	No	No	No	No	No	No	No	No	No
LOC_Os06g48590	No	Yes	No	No	No	No	No	Yes	No	No	No	No	K04371 ERK1_2	extracellular signal-regulated kinase 1/2 [EC:2.7.11.24]
05212 Pancreatic cancer [PATH:ko05212]	No	No	No	No	No	No	No	No	No	No	No	No
LOC_Os06g48590	No	Yes	No	No	No	No	No	Yes	No	No	No	No	K04371 ERK1_2	extracellular signal-regulated kinase 1/2 [EC:2.7.11.24]
05214 Glioma [PATH:ko05214]	No	No	No	No	No	No	No	No	No	No	No	No
LOC_Os01g59530	Yes	No	No	No	No	No	No	No	No	No	No	No	K02183 CALM	calmodulin
LOC_Os06g48590	No	Yes	No	No	No	No	No	Yes	No	No	No	No	K04371 ERK1_2	extracellular signal-regulated kinase 1/2 [EC:2.7.11.24]
05216 Thyroid cancer [PATH:ko05216]	No	No	No	No	No	No	No	No	No	No	No	No
LOC_Os06g48590	No	Yes	No	No	No	No	No	Yes	No	No	No	No	K04371 ERK1_2	extracellular signal-regulated kinase 1/2 [EC:2.7.11.24]
05221 Acute myeloid leukemia [PATH:ko05221]	No	No	No	No	No	No	No	No	No	No	No	No
LOC_Os06g48590	No	Yes	No	No	No	No	No	Yes	No	No	No	No	K04371 ERK1_2	extracellular signal-regulated kinase 1/2 [EC:2.7.11.24]
05220 Chronic myeloid leukemia [PATH:ko05220]	No	No	No	No	No	No	No	No	No	No	No	No
LOC_Os06g48590	No	Yes	No	No	No	No	No	Yes	No	No	No	No	K04371 ERK1_2	extracellular signal-regulated kinase 1/2 [EC:2.7.11.24]
05217 Basal cell carciNoma [PATH:ko05217]	No	No	No	No	No	No	No	No	No	No	No	No
05218 MelaNoma [PATH:ko05218]	No	No	No	No	No	No	No	No	No	No	No	No
LOC_Os06g48590	No	Yes	No	No	No	No	No	Yes	No	No	No	No	K04371 ERK1_2	extracellular signal-regulated kinase 1/2 [EC:2.7.11.24]
05211 Renal cell carciNoma [PATH:ko05211]	No	No	No	No	No	No	No	No	No	No	No	No
LOC_Os11g48030	No	Yes	No	No	No	No	No	Yes	No	No	No	No	K03872 TCEB1	transcription elongation factor B, polypeptide 1
LOC_Os06g48590	No	Yes	No	No	No	No	No	Yes	No	No	No	No	K04371 ERK1_2	extracellular signal-regulated kinase 1/2 [EC:2.7.11.24]
05219 Bladder cancer [PATH:ko05219]	No	No	No	No	No	No	No	No	No	No	No	No
LOC_Os06g48590	No	Yes	No	No	No	No	No	Yes	No	No	No	No	K04371 ERK1_2	extracellular signal-regulated kinase 1/2 [EC:2.7.11.24]
05215 Prostate cancer [PATH:ko05215]	No	No	No	No	No	No	No	No	No	No	No	No
LOC_Os06g48590	No	Yes	No	No	No	No	No	Yes	No	No	No	No	K04371 ERK1_2	extracellular signal-regulated kinase 1/2 [EC:2.7.11.24]
LOC_Os04g01740	No	No	Yes	No	No	No	No	No	Yes	No	No	No	K04079 htpG, HSP90A	molecular chaperone HtpG
LOC_Os08g39140	No	Yes	No	No	No	No	No	Yes	No	No	No	No	K04079 htpG, HSP90A	molecular chaperone HtpG
LOC_Os06g50300	No	Yes	No	No	No	No	No	Yes	No	No	No	No	K09487 HSP90B, TRA1	heat shock protein 90kDa beta
05213 Endometrial cancer [PATH:ko05213]	No	No	No	No	No	No	No	No	No	No	No	No
LOC_Os06g48590	No	Yes	No	No	No	No	No	Yes	No	No	No	No	K04371 ERK1_2	extracellular signal-regulated kinase 1/2 [EC:2.7.11.24]
05222 Small cell lung cancer [PATH:ko05222]	No	No	No	No	No	No	No	No	No	No	No	No
LOC_Os01g65920	No	No	Yes	No	No	No	No	No	Yes	No	No	No	K03875 SKP2, FBXL1	F-box and leucine-rich repeat protein 1 (S-phase kinase-associated protein 2)
05223 Non-small cell lung cancer [PATH:ko05223]	No	No	No	No	No	No	No	No	No	No	No	No
LOC_Os06g48590	No	Yes	No	No	No	No	No	Yes	No	No	No	No	K04371 ERK1_2	extracellular signal-regulated kinase 1/2 [EC:2.7.11.24]
Immune diseases	No	No	No	No	No	No	No	No	No	No	No	No
05310 Asthma [PATH:ko05310]	No	No	No	No	No	No	No	No	No	No	No	No
05322 Systemic lupus erythematosus [PATH:ko05322]	No	No	No	No	No	No	No	No	No	No	No	No
LOC_Os01g31800	No	Yes	No	No	No	No	No	No	No	No	No	No	K11251 H2A	histone H2A
LOC_Os03g06670	No	No	No	No	No	Yes	No	No	No	No	No	No	K11251 H2A	histone H2A
LOC_Os03g17100	No	Yes	No	No	No	No	No	Yes	No	No	No	No	K11251 H2A	histone H2A
LOC_Os03g51200	No	Yes	No	No	No	No	No	No	No	No	No	No	K11251 H2A	histone H2A
LOC_Os05g02300	No	Yes	No	No	No	No	No	No	No	No	No	No	K11251 H2A	histone H2A
LOC_Os05g38640	No	Yes	No	No	No	No	No	Yes	No	No	No	No	K11251 H2A	histone H2A
LOC_Os08g33100	No	Yes	No	No	No	No	No	No	No	No	No	No	K11251 H2A	histone H2A
LOC_Os08g38300	No	Yes	No	No	No	No	No	Yes	No	No	No	No	K11252 H2B	histone H2B
LOC_Os04g34240	No	No	No	Yes	No	No	No	No	No	No	No	No	K11253 H3	histone H3
LOC_Os06g06490	No	Yes	No	No	No	No	No	Yes	No	No	No	No	K11253 H3	histone H3
LOC_Os06g06510	No	No	No	Yes	No	No	No	No	No	No	No	No	K11253 H3	histone H3
05323 Rheumatoid arthritis [PATH:ko05323]	No	No	No	No	No	No	No	No	No	No	No	No
LOC_Os02g57854	No	Yes	No	No	No	No	No	No	No	No	No	No	K02151 ATPeVF, ATP6S14	V-type H+-transporting ATPase subunit F [EC:3.6.3.14]
LOC_Os04g05080	No	Yes	No	No	No	No	No	No	No	No	No	No	K02151 ATPeVF, ATP6S14	V-type H+-transporting ATPase subunit F [EC:3.6.3.14]
05320 Autoimmune thyroid disease [PATH:ko05320]	No	No	No	No	No	No	No	No	No	No	No	No
05330 Allograft rejection [PATH:ko05330]	No	No	No	No	No	No	No	No	No	No	No	No
05332 Graft-versus-host disease [PATH:ko05332]	No	No	No	No	No	No	No	No	No	No	No	No
05340 Primary immuNodeficiency [PATH:ko05340]	No	No	No	No	No	No	No	No	No	No	No	No
Neurodegenerative diseases	No	No	No	No	No	No	No	No	No	No	No	No
05010 Alzheimer's disease [PATH:ko05010]	No	No	No	No	No	No	No	No	No	No	No	No
LOC_Os02g57180	No	Yes	No	No	No	No	No	Yes	No	No	No	No	K03953 NDUFA9	NADH dehydrogenase (ubiquiNone) 1 alpha subcomplex 9 [EC:1.6.5.3 1.6.99.3]
LOC_Os07g12150	No	Yes	No	No	No	No	No	No	No	No	No	No	K03955 NDUFAB1	NADH dehydrogenase (ubiquiNone) 1 alpha/beta subcomplex 1 [EC:1.6.5.3 1.6.99.3]
LOC_Os03g09210	No	Yes	No	No	No	No	No	No	No	No	No	No	K11353 NDUFA13	NADH dehydrogenase (ubiquiNone) 1 alpha subcomplex 13 [EC:1.6.5.3 1.6.99.3]
LOC_Os03g27290	No	Yes	No	No	No	No	No	No	No	No	No	No	K02267 COX6B	cytochrome c oxidase subunit 6b
LOC_Os01g59530	Yes	No	No	No	No	No	No	No	No	No	No	No	K02183 CALM	calmodulin
LOC_Os06g48590	No	Yes	No	No	No	No	No	Yes	No	No	No	No	K04371 ERK1_2	extracellular signal-regulated kinase 1/2 [EC:2.7.11.24]
05012 Parkinson's disease [PATH:ko05012]	No	No	No	No	No	No	No	No	No	No	No	No
LOC_Os11g01510	Yes	No	No	No	No	No	Yes	No	No	No	No	No	K03178 UBE1, UBA1	ubiquitin-activating enzyme E1 [EC:6.3.2.19]
LOC_Os02g57180	No	Yes	No	No	No	No	No	Yes	No	No	No	No	K03953 NDUFA9	NADH dehydrogenase (ubiquiNone) 1 alpha subcomplex 9 [EC:1.6.5.3 1.6.99.3]
LOC_Os07g12150	No	Yes	No	No	No	No	No	No	No	No	No	No	K03955 NDUFAB1	NADH dehydrogenase (ubiquiNone) 1 alpha/beta subcomplex 1 [EC:1.6.5.3 1.6.99.3]
LOC_Os03g09210	No	Yes	No	No	No	No	No	No	No	No	No	No	K11353 NDUFA13	NADH dehydrogenase (ubiquiNone) 1 alpha subcomplex 13 [EC:1.6.5.3 1.6.99.3]
LOC_Os03g27290	No	Yes	No	No	No	No	No	No	No	No	No	No	K02267 COX6B	cytochrome c oxidase subunit 6b
05014 Amyotrophic lateral sclerosis (ALS) [PATH:ko05014]	No	No	No	No	No	No	No	No	No	No	No	No
LOC_Os08g44770	No	Yes	No	No	No	No	No	Yes	No	No	No	No	K04565 SOD1	superoxide dismutase, Cu-Zn family [EC:1.15.1.1]
LOC_Os02g02400	No	Yes	No	No	No	No	No	No	No	No	No	No	K03781 katE, CAT, catB, srpA	catalase [EC:1.11.1.6]
05016 Huntington's disease [PATH:ko05016]	No	No	No	No	No	No	No	No	No	No	No	No
LOC_Os05g05860	Yes	No	No	No	No	No	Yes	No	No	No	No	No	K03006 RPB1, POLR2A	DNA-directed RNA polymerase II subunit RPB1 [EC:2.7.7.6]
LOC_Os07g42395	No	Yes	No	No	No	No	No	No	No	No	No	No	K03017 RPB9, POLR2I	DNA-directed RNA polymerase II subunit RPB9
LOC_Os12g37370	No	Yes	No	No	No	No	No	Yes	No	No	No	No	K03017 RPB9, POLR2I	DNA-directed RNA polymerase II subunit RPB9
LOC_Os01g34614	No	Yes	No	No	No	No	No	Yes	No	No	No	No	K03009 RPB12, POLR2K	DNA-directed RNA polymerases I, II, and III subunit RPABC4
LOC_Os08g44770	No	Yes	No	No	No	No	No	Yes	No	No	No	No	K04565 SOD1	superoxide dismutase, Cu-Zn family [EC:1.15.1.1]
LOC_Os06g02500	No	Yes	No	No	No	No	No	Yes	No	No	No	No	K04564 SOD2	superoxide dismutase, Fe-Mn family [EC:1.15.1.1]
LOC_Os02g57180	No	Yes	No	No	No	No	No	Yes	No	No	No	No	K03953 NDUFA9	NADH dehydrogenase (ubiquiNone) 1 alpha subcomplex 9 [EC:1.6.5.3 1.6.99.3]
LOC_Os07g12150	No	Yes	No	No	No	No	No	No	No	No	No	No	K03955 NDUFAB1	NADH dehydrogenase (ubiquiNone) 1 alpha/beta subcomplex 1 [EC:1.6.5.3 1.6.99.3]
LOC_Os03g09210	No	Yes	No	No	No	No	No	No	No	No	No	No	K11353 NDUFA13	NADH dehydrogenase (ubiquiNone) 1 alpha subcomplex 13 [EC:1.6.5.3 1.6.99.3]
LOC_Os03g27290	No	Yes	No	No	No	No	No	No	No	No	No	No	K02267 COX6B	cytochrome c oxidase subunit 6b
05020 Prion diseases [PATH:ko05020]	No	No	No	No	No	No	No	No	No	No	No	No
LOC_Os08g44770	No	Yes	No	No	No	No	No	Yes	No	No	No	No	K04565 SOD1	superoxide dismutase, Cu-Zn family [EC:1.15.1.1]
LOC_Os02g43020	No	Yes	No	No	No	No	No	Yes	No	No	No	No	K09553 STIP1	stress-induced-phosphoprotein 1
LOC_Os04g45480	No	Yes	No	No	No	No	No	Yes	No	No	No	No	K09553 STIP1	stress-induced-phosphoprotein 1
LOC_Os06g48590	No	Yes	No	No	No	No	No	Yes	No	No	No	No	K04371 ERK1_2	extracellular signal-regulated kinase 1/2 [EC:2.7.11.24]
Substance dependence	No	No	No	No	No	No	No	No	No	No	No	No
05030 Cocaine addiction [PATH:ko05030]	No	No	No	No	No	No	No	No	No	No	No	No
05031 Amphetamine addiction [PATH:ko05031]	No	No	No	No	No	No	No	No	No	No	No	No
LOC_Os01g59530	Yes	No	No	No	No	No	No	No	No	No	No	No	K02183 CALM	calmodulin
05032 Morphine addiction [PATH:ko05032]	No	No	No	No	No	No	No	No	No	No	No	No
LOC_Os04g38680	No	Yes	No	No	No	No	No	Yes	No	No	No	No	K15015 SLC32A, VGAT	solute carrier family 32 (vesicular inhibitory amiNo acid transporter)
05033 Nicotine addiction [PATH:ko05033]	No	No	No	No	No	No	No	No	No	No	No	No
LOC_Os04g38680	No	Yes	No	No	No	No	No	Yes	No	No	No	No	K15015 SLC32A, VGAT	solute carrier family 32 (vesicular inhibitory amiNo acid transporter)
05034 Alcoholism [PATH:ko05034]	No	No	No	No	No	No	No	No	No	No	No	No
LOC_Os01g31800	No	Yes	No	No	No	No	No	No	No	No	No	No	K11251 H2A	histone H2A
LOC_Os03g06670	No	No	No	No	No	Yes	No	No	No	No	No	No	K11251 H2A	histone H2A
LOC_Os03g17100	No	Yes	No	No	No	No	No	Yes	No	No	No	No	K11251 H2A	histone H2A
LOC_Os03g51200	No	Yes	No	No	No	No	No	No	No	No	No	No	K11251 H2A	histone H2A
LOC_Os05g02300	No	Yes	No	No	No	No	No	No	No	No	No	No	K11251 H2A	histone H2A
LOC_Os05g38640	No	Yes	No	No	No	No	No	Yes	No	No	No	No	K11251 H2A	histone H2A
LOC_Os08g33100	No	Yes	No	No	No	No	No	No	No	No	No	No	K11251 H2A	histone H2A
LOC_Os08g38300	No	Yes	No	No	No	No	No	Yes	No	No	No	No	K11252 H2B	histone H2B
LOC_Os04g34240	No	No	No	Yes	No	No	No	No	No	No	No	No	K11253 H3	histone H3
LOC_Os06g06490	No	Yes	No	No	No	No	No	Yes	No	No	No	No	K11253 H3	histone H3
LOC_Os06g06510	No	No	No	Yes	No	No	No	No	No	No	No	No	K11253 H3	histone H3
LOC_Os06g48590	No	Yes	No	No	No	No	No	Yes	No	No	No	No	K04371 ERK1_2	extracellular signal-regulated kinase 1/2 [EC:2.7.11.24]
LOC_Os01g59530	Yes	No	No	No	No	No	No	No	No	No	No	No	K02183 CALM	calmodulin
Cardiovascular diseases	No	No	No	No	No	No	No	No	No	No	No	No
05410 Hypertrophic cardiomyopathy (HCM) [PATH:ko05410]	No	No	No	No	No	No	No	No	No	No	No	No
05412 Arrhythmogenic right ventricular cardiomyopathy (ARVC) [PATH:ko05412]	No	No	No	No	No	No	No	No	No	No	No	No
05414 Dilated cardiomyopathy (DCM) [PATH:ko05414]	No	No	No	No	No	No	No	No	No	No	No	No
05416 Viral myocarditis [PATH:ko05416]	No	No	No	No	No	No	No	No	No	No	No	No
Endocrine and metabolic diseases	No	No	No	No	No	No	No	No	No	No	No	No
04940 Type I diabetes mellitus [PATH:ko04940]	No	No	No	No	No	No	No	No	No	No	No	No
LOC_Os03g13300	No	No	No	No	Yes	No	No	No	No	No	No	No	K01580 E4.1.1.15, gadB, gadA, GAD	glutamate decarboxylase [EC:4.1.1.15]
LOC_Os04g37500	No	Yes	No	No	No	No	No	No	No	No	No	No	K01580 E4.1.1.15, gadB, gadA, GAD	glutamate decarboxylase [EC:4.1.1.15]
LOC_Os08g36320	No	Yes	No	No	No	No	No	Yes	No	No	No	No	K01580 E4.1.1.15, gadB, gadA, GAD	glutamate decarboxylase [EC:4.1.1.15]
04930 Type II diabetes mellitus [PATH:ko04930]	No	No	No	No	No	No	No	No	No	No	No	No
LOC_Os06g48590	No	Yes	No	No	No	No	No	Yes	No	No	No	No	K04371 ERK1_2	extracellular signal-regulated kinase 1/2 [EC:2.7.11.24]
LOC_Os01g16960	Yes	No	No	No	No	No	No	No	No	No	No	No	K00873 PK, pyk	pyruvate kinase [EC:2.7.1.40]
04950 Maturity onset diabetes of the young [PATH:ko04950]	No	No	No	No	No	No	No	No	No	No	No	No
Infectious diseases	No	No	No	No	No	No	No	No	No	No	No	No
05110 Vibrio cholerae infection [PATH:ko05110]	No	No	No	No	No	No	No	No	No	No	No	No
LOC_Os02g57854	No	Yes	No	No	No	No	No	No	No	No	No	No	K02151 ATPeVF, ATP6S14	V-type H+-transporting ATPase subunit F [EC:3.6.3.14]
LOC_Os04g05080	No	Yes	No	No	No	No	No	No	No	No	No	No	K02151 ATPeVF, ATP6S14	V-type H+-transporting ATPase subunit F [EC:3.6.3.14]
LOC_Os11g28340	No	Yes	No	No	No	No	No	Yes	No	No	No	No	K10949 KDELR	ER lumen protein retaining receptor
05111 Vibrio cholerae pathogenic cycle [PATH:ko05111]	No	No	No	No	No	No	No	No	No	No	No	No
05120 Epithelial cell signaling in Helicobacter pylori infection [PATH:ko05120]	No	No	No	No	No	No	No	No	No	No	No	No
LOC_Os02g57854	No	Yes	No	No	No	No	No	No	No	No	No	No	K02151 ATPeVF, ATP6S14	V-type H+-transporting ATPase subunit F [EC:3.6.3.14]
LOC_Os04g05080	No	Yes	No	No	No	No	No	No	No	No	No	No	K02151 ATPeVF, ATP6S14	V-type H+-transporting ATPase subunit F [EC:3.6.3.14]
05130 Pathogenic Escherichia coli infection [PATH:ko05130]	No	No	No	No	No	No	No	No	No	No	No	No
LOC_Os01g18050	No	No	No	No	No	Yes	No	No	No	Yes	No	No	K07375 TUBB	tubulin beta
LOC_Os01g59150	No	No	No	No	No	Yes	No	Yes	No	No	No	No	K07375 TUBB	tubulin beta
LOC_Os03g45920	No	No	No	Yes	No	No	No	No	No	No	No	No	K07375 TUBB	tubulin beta
LOC_Os05g34170	No	Yes	No	No	No	No	No	No	No	No	No	No	K07375 TUBB	tubulin beta
LOC_Os06g45990	Yes	No	No	No	No	No	Yes	No	No	No	No	No	K07375 TUBB	tubulin beta
LOC_Os03g63090	No	Yes	No	No	No	No	No	No	No	No	No	No	K05755 ARPC4	actin related protein 2/3 complex, subunit 4
05132 Salmonella infection [PATH:ko05132]	No	No	No	No	No	No	No	No	No	No	No	No
LOC_Os06g20430	No	Yes	No	No	No	No	No	No	No	No	No	No	K05399 LBP	lipopolysaccharide-binding protein
LOC_Os06g48590	No	Yes	No	No	No	No	No	Yes	No	No	No	No	K04371 ERK1_2	extracellular signal-regulated kinase 1/2 [EC:2.7.11.24]
LOC_Os03g63090	No	Yes	No	No	No	No	No	No	No	No	No	No	K05755 ARPC4	actin related protein 2/3 complex, subunit 4
05131 Shigellosis [PATH:ko05131]	No	No	No	No	No	No	No	No	No	No	No	No
LOC_Os03g63090	No	Yes	No	No	No	No	No	No	No	No	No	No	K05755 ARPC4	actin related protein 2/3 complex, subunit 4
LOC_Os06g48590	No	Yes	No	No	No	No	No	Yes	No	No	No	No	K04371 ERK1_2	extracellular signal-regulated kinase 1/2 [EC:2.7.11.24]
05133 Pertussis [PATH:ko05133]	No	No	No	No	No	No	No	No	No	No	No	No
LOC_Os01g59530	Yes	No	No	No	No	No	No	No	No	No	No	No	K02183 CALM	calmodulin
LOC_Os03g60580	No	No	Yes	No	No	No	No	No	Yes	No	No	No	K05765 CFL	cofilin
LOC_Os12g43340	No	Yes	No	No	No	No	No	No	No	No	No	No	K05765 CFL	cofilin
LOC_Os06g48590	No	Yes	No	No	No	No	No	Yes	No	No	No	No	K04371 ERK1_2	extracellular signal-regulated kinase 1/2 [EC:2.7.11.24]
05134 Legionellosis [PATH:ko05134]	No	No	No	No	No	No	No	No	No	No	No	No
LOC_Os05g01490	No	Yes	No	No	No	No	No	No	No	No	No	No	K07874 RAB1A	Ras-related protein Rab-1A
LOC_Os05g45410	Yes	No	No	No	No	No	No	No	No	No	No	No	K09414 HSF1	heat shock transcription factor 1
LOC_Os01g62290	No	Yes	No	No	No	No	No	Yes	No	No	No	No	K03283 HSPA1_8	heat shock 70kDa protein 1/8
LOC_Os03g16880	Yes	No	No	No	No	No	Yes	No	No	No	No	No	K03283 HSPA1_8	heat shock 70kDa protein 1/8
LOC_Os05g38530	No	Yes	No	No	No	No	No	Yes	No	No	No	No	K03283 HSPA1_8	heat shock 70kDa protein 1/8
05150 Staphylococcus aureus infection [PATH:ko05150]	No	No	No	No	No	No	No	No	No	No	No	No
05152 Tuberculosis [PATH:ko05152]	No	No	No	No	No	No	No	No	No	No	No	No
LOC_Os03g07880	No	Yes	No	No	No	No	No	Yes	No	No	No	No	K08064 NFYA	nuclear transcription factor Y, alpha
LOC_Os08g09690	No	Yes	No	No	No	No	No	Yes	No	No	No	No	K08064 NFYA	nuclear transcription factor Y, alpha
LOC_Os03g02260	No	Yes	No	No	No	No	No	Yes	No	No	No	No	K04043 dnaK	molecular chaperone DnaK
LOC_Os06g20430	No	Yes	No	No	No	No	No	No	No	No	No	No	K05399 LBP	lipopolysaccharide-binding protein
LOC_Os06g48590	No	Yes	No	No	No	No	No	Yes	No	No	No	No	K04371 ERK1_2	extracellular signal-regulated kinase 1/2 [EC:2.7.11.24]
LOC_Os01g59530	Yes	No	No	No	No	No	No	No	No	No	No	No	K02183 CALM	calmodulin
05100 Bacterial invasion of epithelial cells [PATH:ko05100]	No	No	No	No	No	No	No	No	No	No	No	No
LOC_Os03g63090	No	Yes	No	No	No	No	No	No	No	No	No	No	K05755 ARPC4	actin related protein 2/3 complex, subunit 4
LOC_Os08g32920	No	No	No	Yes	No	No	No	No	No	No	No	No	K01528 DNM	dynamin GTPase [EC:3.6.5.5]
05166 HTLV-I infection [PATH:ko05166]	No	No	No	No	No	No	No	No	No	No	No	No
LOC_Os05g49890	Yes	No	No	No	No	No	Yes	No	No	No	No	No	K07936 RAN	GTP-binding nuclear protein Ran
LOC_Os04g56230	No	No	No	Yes	No	No	No	No	No	Yes	No	No	K00787 FDPS	farnesyl diphosphate synthase [EC:2.5.1.1 2.5.1.10]
LOC_Os02g56130	No	Yes	No	No	No	No	No	Yes	No	No	No	No	K04802 PCNA	proliferating cell nuclear antigen
LOC_Os10g28040	No	Yes	No	No	No	No	No	Yes	No	No	No	No	K06062 PCAF, KAT2, GCN5	histone acetyltransferase [EC:2.3.1.48]
05162 Measles [PATH:ko05162]	No	No	No	No	No	No	No	No	No	No	No	No
LOC_Os01g49290	No	Yes	No	No	No	No	No	Yes	No	No	No	No	K14753 RACK1	guanine nucleotide-binding protein subunit beta-2-like 1 protein
LOC_Os01g62290	No	Yes	No	No	No	No	No	Yes	No	No	No	No	K03283 HSPA1_8	heat shock 70kDa protein 1/8
LOC_Os03g16880	Yes	No	No	No	No	No	Yes	No	No	No	No	No	K03283 HSPA1_8	heat shock 70kDa protein 1/8
LOC_Os05g38530	No	Yes	No	No	No	No	No	Yes	No	No	No	No	K03283 HSPA1_8	heat shock 70kDa protein 1/8
LOC_Os01g52110	No	No	Yes	No	No	No	No	No	Yes	No	No	No	K10144 RCHY1, PIRH2	RING finger and CHY zinc finger domain-containing protein 1 [EC:6.3.2.19]
LOC_Os03g05270	No	Yes	No	No	No	No	No	No	No	No	No	No	K10144 RCHY1, PIRH2	RING finger and CHY zinc finger domain-containing protein 1 [EC:6.3.2.19]
LOC_Os03g22680	No	Yes	Yes	No	No	No	No	No	Yes	No	No	No	K10144 RCHY1, PIRH2	RING finger and CHY zinc finger domain-containing protein 1 [EC:6.3.2.19]
LOC_Os10g31850	Yes	No	No	No	No	No	Yes	No	No	No	No	No	K10144 RCHY1, PIRH2	RING finger and CHY zinc finger domain-containing protein 1 [EC:6.3.2.19]
05164 Influenza A [PATH:ko05164]	No	No	No	No	No	No	No	No	No	No	No	No
LOC_Os01g62290	No	Yes	No	No	No	No	No	Yes	No	No	No	No	K03283 HSPA1_8	heat shock 70kDa protein 1/8
LOC_Os03g16880	Yes	No	No	No	No	No	Yes	No	No	No	No	No	K03283 HSPA1_8	heat shock 70kDa protein 1/8
LOC_Os05g38530	No	Yes	No	No	No	No	No	Yes	No	No	No	No	K03283 HSPA1_8	heat shock 70kDa protein 1/8
LOC_Os06g48590	No	Yes	No	No	No	No	No	Yes	No	No	No	No	K04371 ERK1_2	extracellular signal-regulated kinase 1/2 [EC:2.7.11.24]
LOC_Os04g56230	No	No	No	Yes	No	No	No	No	No	Yes	No	No	K00787 FDPS	farnesyl diphosphate synthase [EC:2.5.1.1 2.5.1.10]
LOC_Os12g06870	Yes	No	No	No	No	No	Yes	No	No	No	No	No	K14297 NUP98, ADAR2	nuclear pore complex protein Nup98-Nup96
05161 Hepatitis B [PATH:ko05161]	No	No	No	No	No	No	No	No	No	No	No	No
LOC_Os02g56130	No	Yes	No	No	No	No	No	Yes	No	No	No	No	K04802 PCNA	proliferating cell nuclear antigen
LOC_Os06g48590	No	Yes	No	No	No	No	No	Yes	No	No	No	No	K04371 ERK1_2	extracellular signal-regulated kinase 1/2 [EC:2.7.11.24]
LOC_Os03g59050	Yes	No	No	No	No	No	Yes	No	No	No	No	No	K11594 DDX3X, bel	ATP-dependent RNA helicase [EC:3.6.4.13]
LOC_Os11g38670	Yes	No	No	No	No	No	No	No	No	No	No	No	K11594 DDX3X, bel	ATP-dependent RNA helicase [EC:3.6.4.13]
05160 Hepatitis C [PATH:ko05160]	No	No	No	No	No	No	No	No	No	No	No	No
LOC_Os06g48590	No	Yes	No	No	No	No	No	Yes	No	No	No	No	K04371 ERK1_2	extracellular signal-regulated kinase 1/2 [EC:2.7.11.24]
05168 Herpes simplex infection [PATH:ko05168]	No	No	No	No	No	No	No	No	No	No	No	No
LOC_Os01g65920	No	No	Yes	No	No	No	No	No	Yes	No	No	No	K03875 SKP2, FBXL1	F-box and leucine-rich repeat protein 1 (S-phase kinase-associated protein 2)
LOC_Os05g05860	Yes	No	No	No	No	No	Yes	No	No	No	No	No	K03006 RPB1, POLR2A	DNA-directed RNA polymerase II subunit RPB1 [EC:2.7.7.6]
LOC_Os02g03040	Yes	No	No	No	No	No	Yes	No	No	No	No	No	K12893 SFRS4_5_6	splicing factor, arginine/serine-rich 4/5/6
LOC_Os02g39720	No	Yes	No	No	No	No	No	No	No	No	No	No	K12896 SFRS7	splicing factor, arginine/serine-rich 7
LOC_Os03g17010	Yes	No	No	No	No	No	Yes	No	No	No	No	No	K12881 THOC4, ALY	THO complex subunit 4
LOC_Os01g05010	No	Yes	No	No	No	No	No	No	No	No	No	No	K15414 C1QBP	complement component 1 Q subcomponent-binding protein, mitochondrial
05169 Epstein-Barr virus infection [PATH:ko05169]	No	No	No	No	No	No	No	No	No	No	No	No
LOC_Os05g05860	Yes	No	No	No	No	No	Yes	No	No	No	No	No	K03006 RPB1, POLR2A	DNA-directed RNA polymerase II subunit RPB1 [EC:2.7.7.6]
LOC_Os07g42395	No	Yes	No	No	No	No	No	No	No	No	No	No	K03017 RPB9, POLR2I	DNA-directed RNA polymerase II subunit RPB9
LOC_Os12g37370	No	Yes	No	No	No	No	No	Yes	No	No	No	No	K03017 RPB9, POLR2I	DNA-directed RNA polymerase II subunit RPB9
LOC_Os01g34614	No	Yes	No	No	No	No	No	Yes	No	No	No	No	K03009 RPB12, POLR2K	DNA-directed RNA polymerases I, II, and III subunit RPABC4
LOC_Os05g49890	Yes	No	No	No	No	No	Yes	No	No	No	No	No	K07936 RAN	GTP-binding nuclear protein Ran
LOC_Os01g62290	No	Yes	No	No	No	No	No	Yes	No	No	No	No	K03283 HSPA1_8	heat shock 70kDa protein 1/8
LOC_Os03g16880	Yes	No	No	No	No	No	Yes	No	No	No	No	No	K03283 HSPA1_8	heat shock 70kDa protein 1/8
LOC_Os05g38530	No	Yes	No	No	No	No	No	Yes	No	No	No	No	K03283 HSPA1_8	heat shock 70kDa protein 1/8
LOC_Os03g07930	Yes	No	No	No	No	No	Yes	No	No	No	No	No	K03137 TFIIE2, GTF2E2, TFA2	transcription initiation factor TFIIE subunit beta
LOC_Os06g11420	Yes	No	No	No	No	No	No	No	No	No	No	No	K06063 SNW1, SKIIP, SKIP	SNW domain-containing protein 1
LOC_Os06g07630	No	Yes	No	No	No	No	No	Yes	No	No	No	No	K03065 PSMC3, RPT5	26S proteasome regulatory subunit T5
LOC_Os01g32800	No	Yes	No	No	No	No	No	Yes	No	No	No	No	K03039 PSMD13, RPN9	26S proteasome regulatory subunit N9
LOC_Os01g65920	No	No	Yes	No	No	No	No	No	Yes	No	No	No	K03875 SKP2, FBXL1	F-box and leucine-rich repeat protein 1 (S-phase kinase-associated protein 2)
05146 Amoebiasis [PATH:ko05146]	No	No	No	No	No	No	No	No	No	No	No	No
LOC_Os01g16200	Yes	No	No	No	No	No	No	No	No	No	No	No	K13963 SERPINB	serpin B
LOC_Os01g56010	Yes	No	No	No	No	No	No	No	No	No	No	No	K13963 SERPINB	serpin B
LOC_Os03g41438	No	No	No	Yes	No	No	No	No	No	No	No	No	K13963 SERPINB	serpin B
05144 Malaria [PATH:ko05144]	No	No	No	No	No	No	No	No	No	No	No	No
05145 Toxoplasmosis [PATH:ko05145]	No	No	No	No	No	No	No	No	No	No	No	No
LOC_Os06g48590	No	Yes	No	No	No	No	No	Yes	No	No	No	No	K04371 ERK1_2	extracellular signal-regulated kinase 1/2 [EC:2.7.11.24]
LOC_Os01g62290	No	Yes	No	No	No	No	No	Yes	No	No	No	No	K03283 HSPA1_8	heat shock 70kDa protein 1/8
LOC_Os03g16880	Yes	No	No	No	No	No	Yes	No	No	No	No	No	K03283 HSPA1_8	heat shock 70kDa protein 1/8
LOC_Os05g38530	No	Yes	No	No	No	No	No	Yes	No	No	No	No	K03283 HSPA1_8	heat shock 70kDa protein 1/8
LOC_Os07g22710	No	Yes	No	No	No	No	No	No	No	No	No	No	K13412 CPK	calcium-dependent protein kinase [EC:2.7.11.1]
05140 Leishmaniasis [PATH:ko05140]	No	No	No	No	No	No	No	No	No	No	No	No
LOC_Os06g48590	No	Yes	No	No	No	No	No	Yes	No	No	No	No	K04371 ERK1_2	extracellular signal-regulated kinase 1/2 [EC:2.7.11.24]
05142 Chagas disease (American trypaNosomiasis) [PATH:ko05142]	No	No	No	No	No	No	No	No	No	No	No	No
LOC_Os06g48590	No	Yes	No	No	No	No	No	Yes	No	No	No	No	K04371 ERK1_2	extracellular signal-regulated kinase 1/2 [EC:2.7.11.24]
05143 African trypaNosomiasis [PATH:ko05143]	No	No	No	No	No	No	No	No	No	No	No	No
	Note:
	Yes	Significantly involved in the pathway
	No	No involved in pathway
	T4	48 hrs late response phase of CTV
	T5	After 24 hrs recovery of CTV
	S4	48 hrs late response phase of CSV
	S5	After 24 hrs recovery of CSV
	DEGs	Differentially expressed genes
	S4_up_exl_S5	Exclusively up-regulated in S4 againt S5
	S4_dwn_exl_S5	Exclusively down-regulated in S4 against S5
	S5_up_exl_S4	Exclusively up-regulated in S5 against S4
	S5_dwn_exl_S4	Exclusively down-regulated in S5 againt S4
	S4_S5_up	Up-regulated commonly in S4 and S5
	S4_S5_dwn	Down-regulated commonly in S4 and S5
	S4_T4_up	Up-regulated commonly in S4 and T4
	S4_T4_dwn	Down-regulated commonly in S4 and T4
	S5_T5_up	Up-regulated commonly in S5 and T5
	S5_T5_dwn	Down-regulated commonly in S5 and T5
	S1-S5 DEGs	Commonly expressed in T1, T2, T3, T4 and T5
	S1-S5_exl DEGs	Exclusively expressed in T1, T2, T3, T4 and T5 against CTV
