# Supplementary material for: Genes, pathways and transcription factors involved in seedling stage chilling stress tolerance in indica rice through RNA-Seq analysis
Source: BMC Plant Biol. 2019 Aug 14;19:352. doi: 10.1186/s12870-019-1922-8 (PMC6694648; doi:10.1186/s12870-019-1922-8)
Supplement: Supplementary file 22 — Table S16. Distribution of differentially expressed transcription factors genes in 48 h late response phase and 24 h recovery condition in CSV and CTV genotypes. (XLS 35 kb) [file 12870_2019_1922_MOESM22_ESM.xls]

## Sheet: Table S13
Table S16. Distribution of differentially expressed transcription factors genes in 48 hrs late response phase and 24 hrs recovery condition in CSV and CTV genotypes
PlantTFDB		S4		S5		T4		T5		S0	T0
Transcription factor	No.	UP	DOWN	UP	DOWN	UP	DOWN	UP	DOWN
bHLH	225	7	12	2	7	7	12	4	9	207	226
NAC	186	22	30	19	12	15	27	26	11	224	214
ERF	163	14	13	8	6	7	18	7	16	120	112
MYB	140	3	15	6	8	1	16	7	8	110	102
bZIP	140	12	25	5	9	13	24	16	8	320	367
WRKY	137	34	29	65	8	31	25	30	24	1573	2125
C2H2	110	7	17	9	4	2	9	8	4	141	138
MYB_related	108	5	12	1	9	2	10	1	7	83	85
C3H	82	5	3	1	2	5	3	2	1	86	88
GRAS	74	5	4	0	1	3	6	1	1	52	53
G2-like	73	2	5	3	4	4	3	5	1	52	53
B3	72	10	12	0	2	10	12	6	8	219	226
MIKC	62	1	4	0	1	2	2	2	2	57	61
HD-ZIP	61	1	4	5	1	0	6	5	4	46	43
ARF	49	2	2	0	4	1	3	2	6	30	30
TALE	47	0	1	0	2	0	0	1	1	23	25
FAR1	46	1	15	4	1	6	7	6	2	224	245
Trihelix	43	2	1	3	0	0	2	3	1	32	31
LBD	42	1	1	3	0	3	1	1	0	33	35
Dof	41	0	1	2	0	0	4	2	2	29	30
GATA	40	2	2	0	1	0	5	0	1	20	23
M-type	40	2	0	0	1	2	0	0	0	24	25
AP2	38	1	2	0	1	0	1	0	2	14	14
HSF	36	4	3	0	1	3	8	1	3	22	22
TCP	30	0	3	1	0	1	2	1	0	24	20
SBP	25	0	1	1	1	0	2	0	3	19	18
CO-LIKE	21	2	3	0	2	1	5	0	3	24	23
HB-OTHER	21	1	1	0	0	0	0	0	0	15	17
NF-YA	21	22	9	4	5	29	8	2	4	449	659
NF-YB	21	0	1	0	1	0	1	0	0	10	8
ZF-HD	21	0	3	1	1	1	2	0	3	17	15
GRF	19	1	0	0	1	1	1	0	1	13	12
NF-YC	19	0	7	0	1	0	4	0	0	19	20
Nin-like	19	20	23	0	11	38	28	0	5	412	421
CPP	17	0	0	0	0	0	0	0	0	10	15
GeBP	16	0	3	0	0	0	3	0	0	20	17
WOX	16	0	0	0	0	0	0	1	0	3	3
YABBY	15	0	0	0	0	0	0	0	0	6	6
DBB	13	1	1	0	0	1	2	0	1	10	9
EIL	13	0	1	0	0	0	0	0	0	8	7
ARR-B	11	5	1	2	0	4	2	2	0	10	9
E2F/DP	11	0	0	0	0	1	0	0	0	10	10
LSD	10	0	2	0	0	0	2	0	0	8	8
CAMTA	9	0	1	0	0	0	1	0	0	7	7
SRS	6	0	0	1	0	0	0	2	0	5	4
BES1	5	1	0	0	0	1	0	0	0	6	5
BBR/BPC	4	0	1	0	0	0	0	0	0	4	3
RAV	4	0	0	1	0	0	1	0	0	6	6
NF-X1	3	2	0	0	0	1	0	0	0	2	2
VOZ	3	0	0	0	0	0	0	0	0	2	2
Whirly	3	0	1	0	0	0	1	0	0	2	2
LFY	2	0	0	0	0	0	0	0	0	0	1
S1Fa-like	2	0	0	0	0	0	0	0	0	2	2
HB-PHD	1	0	0	0	0	0	0	0	0	4	4
HRT-like	1	0	0	0	0	0	0	0	0	1	1
STAT	1	0	0	0	0	0	0	0	0	1	1
Total	2438	198	275	147	108	196	269	144	142	4870	5710
