# Supplementary material for: Genes, pathways and transcription factors involved in seedling stage chilling stress tolerance in indica rice through RNA-Seq analysis
Source: BMC Plant Biol. 2019 Aug 14;19:352. doi: 10.1186/s12870-019-1922-8 (PMC6694648; doi:10.1186/s12870-019-1922-8)
Supplement: Supplementary file 23 — Table S17. Differentially expressed TF involved at 48 h late response phase and 24 h recovery conditions of both CSV and CTV genotypes. (XLS 32 kb) [file 12870_2019_1922_MOESM23_ESM.xls]

## Sheet: Table S14
Table S17. Differentially expressed TF involved at 48 hrs late response phase and 24 hrs recovery conditions of both CSV and CTV genotypes
Transcription factor	Reference	S4_UP_T4	S4_T4_UP	T4_UP_S4	S4_DWN_T4	S4_T4_DWN	T4_DWN_S4	S4_dwn_T4_UP	S5_UP_T5	S5_T5_UP	T5-UP_S5	S5_DWN_T5	T5_DWN_S5	S5_T5_DWN_	S5_DWN_T5_UP
bHLH	225	3	4	3	8	4	8	0	1	1	3	4	6	3	0
NAC	186	11	11	4	12	18	9	0	5	14	12	8	7	4	0
ERF	163	7	7	0	6	7	11	0	4	4	3	4	14	2	0
MYB	140	3	0	1	6	9	7	0	5	1	6	4	4	4	0
bZIP	140	6	6	7	12	13	11	0	2	3	13	5	4	4	0
WRKY	137	22	12	18	20	8	17	1	59	6	22	3	21	3	2
C2H2	110	7	0	2	11	6	3	0	4	5	3	3	3	1	0
MYB_related	108	3	2	0	5	7	3	0	1	0	1	4	2	5	0
C3H	82	1	4	1	2	1	2	0	0	1	1	1	0	1	0
GRAS	74	2	3	0	1	3	3	0	0	0	1	1	1	0	0
G2-like	73	0	2	2	4	1	2	0	0	3	2	3	0	1	0
B3	72	5	5	5	7	5	7	0	0	0	6	1	7	1	0
MIKC	62	0	1	1	4	0	2	0	0	0	2	1	2	0	0
HD-ZIP	61	1	0	0	1	3	3	0	1	4	1	1	4	0	0
ARF	49	1	1	0	0	2	1	0	0	0	2	2	4	2	0
TALE	47	0	0	0	1	0	0	0	0	0	0	1	1	0	1
FAR1	46	1	0	6	9	6	1	0	2	2	3	0	2	0	1
Trihelix	43	2	0	0	0	1	1	0	1	2	1	0	1	0	0
LBD	42	0	1	2	0	1	0	0	2	1	0	0	0	0	0
Dof	41	0	0	0	1	0	4	0	1	1	1	0	2	0	0
GATA	40	2	0	0	0	2	3	0	0	0	0	1	1	0	0
M-type	40	1	1	1	0	0	0	0	0	0	0	1	0	0	0
AP2	38	1	0	0	1	1	0	0	0	0	0	0	1	1	0
HSF	36	1	3	0	0	3	5	0	0	0	1	0	2	1	0
TCP	30	0	0	1	2	1	1	0	0	1	0	0	0	0	0
SBP	25	0	0	0	1	0	2	0	1	0	0	1	3	0	0
CO-LIKE	21	2	0	1	0	3	2	0	0	0	0	1	2	1	0
HB-OTHER	21	1	0	0	1	0	0	0	0	0	0	0	0	0	0
NF-YA	21	8	14	15	3	6	2	0	2	2	0	3	2	2	0
NF-YB	21	0	0	0	0	1	0	0	0	0	0	1	0	0	0
ZF-HD	21	0	0	1	1	2	0	0	1	0	0	0	2	1	0
GRF	19	0	1	0	0	0	1	0	0	0	0	1	1	0	0
NF-YC	19	0	0	0	3	4	0	0	0	0	0	1	0	0	0
Nin-like	19	4	16	22	16	7	21	0	0	0	0	9	3	2	0
CPP	17	0	0	0	0	0	0	0	0	0	0	0	0	0	0
GeBP	16	0	0	0	1	2	1	0	0	0	0	0	0	0	0
WOX	16	0	0	0	0	0	0	0	0	0	1	0	0	0	0
YABBY	15	0	0	0	0	0	0	0	0	0	0	0	0	0	0
DBB	13	0	1	0	0	1	1	0	0	0	0	0	1	0	0
EIL	13	0	0	0	1	0	0	0	0	0	0	0	0	0	0
ARR-B	11	1	4	0	0	1	1	0	0	2	0	0	0	0	0
E2F/DP	11	0	0	1	0	0	0	0	0	0	0	0	0	0	0
LSD	10	0	0	0	1	1	1	0	0	0	0	0	0	0	0
CAMTA	9	0	0	0	0	1	0	0	0	0	0	0	0	0	0
SRS	6	0	0	0	0	0	0	0	0	1	1	0	0	0	0
BES1	5	0	1	0	0	0	0	0	0	0	0	0	0	0	0
BBR/BPC	4	0	0	0	1	0	0	0	0	0	0	0	0	0	0
RAV	4	0	0	0	0	0	1	0	1	0	0	0	0	0	0
NF-X1	3	1	1	0	0	0	0	0	0	0	0	0	0	0	0
VOZ	3	0	0	0	0	0	0	0	0	0	0	0	0	0	0
Whirly	3	0	0	0	0	1	0	0	0	0	0	0	0	0	0
LFY	2	0	0	0	0	0	0	0	0	0	0	0	0	0	0
S1Fa-like	2	0	0	0	0	0	0	0	0	0	0	0	0	0	0
HB-PHD	1	0	0	0	0	0	0	0	0	0	0	0	0	0	0
HRT-like	1	0	0	0	0	0	0	0	0	0	0	0	0	0	0
STAT	1	0	0	0	0	0	0	0	0	0	0	0	0	0	0
Total	2438	97	101	94	142	132	137	1	93	54	86	65	103	39	4
Note:	S4_UP_T4	Up-regulated TF genes in S4 against T4 at 48 hrs late response phase
	S4_T4_UP	Commonly up-regulated TF genes in both S4 and T4 at 48 hrs late response phase
	T4_UP_S4	Up-regulated TF genes in S4 against T4 at 48 hrs late response phase
	S4_DWN_T4	Down-regulated TF genes in S4 against T4 at 48 hrs late response phase
	S4_T4_DWN	Commonly down-regulated TF genes in both S4 and T4 at 48 hrs late response phase
	T4_DWN_S4	Down-regulated TF genes in T4 against S4 at 48 hrs late response phase
	S4_dwn_T4_UP	Down-regulated TF genes in S4 and up-regulated in T4 at 48 hrs late response phase
	S5_UP_T5	Up-regulated TF genes in S5 against T5 after 24 hrs recovery condition
	S5_T5_UP	Commonly up-regulated TF genes in S5 and T5 24 hrs recovery condition
	T5-UP_S5	Up-regulated TF genes in T5 against S5 after 24 hrs recovery condition
	S5_DWN_T5	Down-regulated TF genes in S5 against T5 after 24 hrs recovery condition
	T5_DWN_S5	Down-regulated TF genes in T5 against S5 after 24 hrs recovery condition
	S5_T5_DWN_	Commonly down-regulated TF genes in S5 and T5 after 24 hrs recovery condition
	S5_DWN_T5_UP	Down-regulated TF genes in S5 and up-regulated in T5 after 24 hrs recovery condition
