# Supplementary material for: Genes, pathways and transcription factors involved in seedling stage chilling stress tolerance in indica rice through RNA-Seq analysis
Source: BMC Plant Biol. 2019 Aug 14;19:352. doi: 10.1186/s12870-019-1922-8 (PMC6694648; doi:10.1186/s12870-019-1922-8)
Supplement: Supplementary file 24 — Table S18. Differentially expressed TF involved at 48 h late response phase of both CSV and CTV genotypes with annotation. (XLS 88 kb) [file 12870_2019_1922_MOESM24_ESM.xls]

## Sheet: Table S15
Table S18. Differentially expressed TF involved at 48 hrs late response phase of both CSV and CTV genotypes with annotation
S4_UP_T4	TF	Annotation	S4_T4_UP	TF	Annotation	T4_UP_S4	TF	Annotation	S4_DWN_T4	TF	Annotation	S4_T4_DWN	TF	Annotation	T4_DWN_S4	TF	Annotation	S4_DWN_T4_UP	TF
LOC_Os05g34220	B3	vrga1, putative, expressed	LOC_Os09g21840	NF-YA	retrotransposon protein, putative, unclassified, expressed	LOC_Os04g51130	G2-like	expressed protein	LOC_Os11g11920	WRKY	resistance protein, putative, expressed	LOC_Os06g39680	FAR1	transposon protein, putative, unclassified, expressed	LOC_Os07g09370	Nin-like	pentatricopeptide, putative, expressed	LOC_Os09g10054	WRKY
LOC_Os03g15270	NAC	gibberellin receptor GID1L2, putative, expressed	LOC_Os12g36620	Nin-like	pentatricopeptide, putative, expressed	LOC_Os01g64210	FAR1	expressed protein	LOC_Os06g02410	Nin-like	expressed protein	LOC_Os04g18090	MYB_related	histone H1, putative, expressed	LOC_Os06g51260	MYB_related	MYB family transcription factor, putative, expressed
LOC_Os04g28470	NF-YA	retrotransposon protein, putative, unclassified, expressed	LOC_Os02g40510	ARR-B	response regulator receiver domain containing protein, expressed	LOC_Os07g16990	NF-YA	retrotransposon protein, putative, Ty1-copia subclass, expressed	LOC_Os12g06340	HB-other	BEL1-like homeodomain transcription factor, putative, expressed	LOC_Os01g38610	bHLH	helix-loop-helix DNA-binding domain containing protein, expressed	LOC_Os06g35470	NAC	L1P family of ribosomal proteins domain containing protein, expressed
LOC_Os07g41920	NAC	C1-like domain containing protein, expressed	LOC_Os11g03370	NAC	no apical meristem protein, putative, expressed	LOC_Os01g06220	NAC	gibberellin receptor GID1L2, putative, expressed	LOC_Os07g46940	FAR1	sex determination protein tasselseed-2, putative, expressed	LOC_Os09g28630	NAC	gibberellin receptor, putative, expressed	LOC_Os05g11510	DBB	B-box zinc finger family protein, putative, expressed
LOC_Os08g32930	NAC	expressed protein	LOC_Os04g49450	MYB_related	MYB family transcription factor, putative, expressed	LOC_Os01g40720	Nin-like	pentatricopeptide, putative, expressed	LOC_Os01g11550	TCP	TCP family transcription factor, putative, expressed	LOC_Os05g33840	MYB_related	transketolase, putative, expressed	LOC_Os09g28354	HSF	CPuORF39 - conserved peptide uORF-containing transcript, expressed
LOC_Os11g44580	B3	go35 NBS-LRR, putative, expressed	LOC_Os05g27749	NAC	expressed protein	LOC_Os06g47800	B3	disease resistance protein RGA3, putative, expressed	LOC_Os07g01600	bHLH	dirigent, putative, expressed	LOC_Os07g38030	GRAS	GRAS family transcription factor domain containing protein, expressed	LOC_Os05g12130	Nin-like	EMB2261, putative, expressed
LOC_Os01g47670	NAC	expressed protein	LOC_Os10g42130	NAC	no apical meristem protein, putative, expressed	LOC_Os06g23030	ZF-HD	ZF-HD protein dimerisation region containing protein, expressed	LOC_Os06g10350	MYB	MYB family transcription factor, putative, expressed	LOC_Os01g09640	MYB_related	Myb transcription factor, putative, expressed	LOC_Os02g07930	CO-like	B-box zinc finger family protein, putative, expressed
LOC_Os04g47810	bHLH	ethylene-responsive protein related, putative, expressed	LOC_Os06g05680	NF-YA	retrotransposon protein, putative, unclassified, expressed	LOC_Os12g03304	NF-YA	retrotransposon protein, putative, Ty1-copia subclass, expressed	LOC_Os02g16680	bZIP	bZIP transcription factor domain containing protein, expressed	LOC_Os02g03960	bZIP	CPuORF1 - conserved peptide uORF-containing transcript, expressed	LOC_Os01g25720	WRKY	disease resistance protein RGA4, putative, expressed
LOC_Os01g04020	ERF	AP2 domain containing protein, expressed	LOC_Os05g01420	bZIP	retrotransposon protein, putative, unclassified, expressed	LOC_Os10g35640	Nin-like	Rf1, mitochondrial precursor, putative, expressed	LOC_Os09g18159	WRKY	light repressible receptor protein kinase, putative, expressed	LOC_Os11g12340	B3	disease resistance protein RPM1, putative, expressed	LOC_Os09g34950	TCP	TCP family transcription factor, putative, expressed
LOC_Os06g47590	ERF	AP2 domain containing protein, expressed	LOC_Os05g45680	bZIP	retrotransposon protein, putative, unclassified, expressed	LOC_Os05g49740	Nin-like	EMB2744, putative, expressed	LOC_Os09g34330	bHLH	helix-loop-helix DNA-binding domain containing protein, expressed	LOC_Os07g44860	NAC	gibberellin receptor GID1L2, putative, expressed	LOC_Os02g02740	Nin-like	PPR repeat containing protein, expressed
LOC_Os06g09370	bHLH	PTF1, putative, expressed	LOC_Os04g01990	Nin-like	pentatricopeptide domain containing protein, putative, expressed	LOC_Os01g54190	bHLH	expressed protein	LOC_Os01g59819	NF-YA	Os1bglu2 - beta-glucosidase homologue, similar to G. max isohydroxyurate hydrolase, expressed	LOC_Os09g28730	NAC	gibberellin receptor GID1L2, putative, expressed	LOC_Os02g19530	bZIP	lectin-like receptor kinase, putative, expressed
LOC_Os07g36170	GRAS	chitin-inducible gibberellin-responsive protein, putative, expressed	LOC_Os12g09260	NF-YA	retrotransposon protein, putative, unclassified, expressed	LOC_Os04g59240	WRKY	transposon protein, putative, unclassified	LOC_Os07g34320	NAC	nodulin, putative, expressed	LOC_Os08g10080	NAC	no apical meristem protein, putative, expressed	LOC_Os01g54210	GATA	GATA zinc finger domain containing protein, expressed
LOC_Os01g06550	NF-X1	NF-X1-type zinc finger protein, putative, expressed	LOC_Os10g41610	NF-YA	retrotransposon protein, putative, unclassified, expressed	LOC_Os02g39900	FAR1	transposon protein, putative, unclassified, expressed	LOC_Os09g01610	GeBP	clumping factor B, putative, expressed	LOC_Os02g21090	bHLH	CPuORF33 - conserved peptide uORF-containing transcript, expressed	LOC_Os09g24640	Nin-like	pentatricopeptide, putative, expressed
LOC_Os03g12350	ARR-B	two-component response regulator, putative, expressed	LOC_Os01g14870	C3H	zinc finger matrin-type protein 5, putative, expressed	LOC_Os01g61140	bZIP	retrotransposon protein, putative, unclassified, expressed	LOC_Os04g02030	B3	rp1, putative, expressed	LOC_Os03g11670	Nin-like	pentatricopeptide repeat domain containing protein, putative, expressed	LOC_Os01g19970	MYB	MYB family transcription factor, putative, expressed
LOC_Os01g05370	NF-YA	retrotransposon protein, putative, unclassified, expressed	LOC_Os12g15460	Nin-like	pentatricopeptide, putative, expressed	LOC_Os02g35820	WRKY	retrotransposon protein, putative, unclassified, expressed	LOC_Os07g44900	NAC	gibberellin receptor GID1L2, putative, expressed	LOC_Os12g18374	WRKY	NB-ARC domain containing protein, expressed	LOC_Os06g10880	bZIP	bZIP transcription factor, putative, expressed
LOC_Os08g04840	MYB_related	MYB family transcription factor, putative, expressed	LOC_Os05g41540	bZIP	bZIP transcription factor domain containing protein, expressed	LOC_Os05g03860	bZIP	CPuORF3 - conserved peptide uORF-containing transcript, expressed	LOC_Os03g11420	NAC	Os3bglu6 - beta-glucosidase/beta-fucosidase/beta-galactosidase, expressed	LOC_Os10g16974	bZIP	cytochrome P450, putative, expressed	LOC_Os01g71790	NAC	NAM, putative, expressed
LOC_Os04g48070	HD-ZIP	homeobox and START domains containing protein, putative, expressed	LOC_Os01g42810	MIKC	leaf senescence related protein, putative, expressed	LOC_Os01g15890	WRKY	retrotransposon protein, putative, unclassified, expressed	LOC_Os12g04150	NAC	alpha/beta hydrolase fold, putative, expressed	LOC_Os06g35550	NF-YA	retrotransposon protein, putative, Ty1-copia subclass, expressed	LOC_Os03g42710	C3H	WD-40 repeat family protein, putative, expressed
LOC_Os06g28194	NF-YA	expressed protein	LOC_Os02g04530	B3	rust resistance-like protein RP1, putative, expressed	LOC_Os08g01640	Nin-like	Rf1, mitochondrial precursor, putative, expressed	LOC_Os09g09750	WRKY	disease resistance protein RPM1, putative, expressed	LOC_Os06g14260	bZIP	lectin-like receptor kinase, putative, expressed	LOC_Os05g47650	RAV	B3 DNA binding domain containing protein, expressed
LOC_Os02g05450	HB-other	Homeobox domain containing protein, expressed	LOC_Os03g32480	NF-YA	retrotransposon protein, putative, unclassified, expressed	LOC_Os11g47630	C2H2	ZOS11-10 - C2H2 zinc finger protein, expressed	LOC_Os11g45190	B3	NB-ARC domain containing protein, expressed	LOC_Os02g12790	GATA	GATA zinc finger domain containing protein, expressed	LOC_Os05g41780	ERF	AP2 domain containing protein, expressed
LOC_Os04g45340	NAC	expressed protein	LOC_Os03g57640	NAC	gibberellin receptor GID1L2, putative, expressed	LOC_Os11g01480	G2-like	MYB family transcription factor, putative, expressed	LOC_Os07g46980	FAR1	sex determination protein tasselseed-2, putative, expressed	LOC_Os08g01780	ARF	OsIAA25 - Auxin-responsive Aux/IAA gene family member, expressed	LOC_Os09g24490	bHLH	basic helix-loop-helix family protein, putative, expressed
LOC_Os07g13170	AP2	AP2 domain containing protein, expressed	LOC_Os03g12370	HSF	HSF-type DNA-binding domain containing protein, expressed	LOC_Os01g01115	Nin-like	pentatricopeptide, putative, expressed	LOC_Os05g04740	bHLH	helix-loop-helix DNA-binding domain containing protein, expressed	LOC_Os05g10690	MYB_related	Myb transcription factor, putative, expressed	LOC_Os05g36350	Nin-like	pentatricopeptide, putative, expressed
LOC_Os01g60430	Nin-like	pentatricopeptide repeat-containing protein, putative, expressed	LOC_Os07g33450	WRKY	retrotransposon protein, putative, unclassified, expressed	LOC_Os07g44299	Nin-like	pentatricopeptide, putative, expressed	LOC_Os08g09840	WRKY	WRKY117, expressed	LOC_Os10g40810	GATA	GATA zinc finger domain containing protein, expressed	LOC_Os06g08660	Nin-like	pentatricopeptide, putative, expressed
LOC_Os09g09490	WRKY	disease resistance protein RPM1, putative, expressed	LOC_Os11g36880	bZIP	retrotransposon protein, putative, unclassified, expressed	LOC_Os07g20240	FAR1	transposon protein, putative, unclassified, expressed	LOC_Os11g04350	NAC	cell death associated protein, putative, expressed	LOC_Os11g04295	Nin-like	pentatricopeptide repeat domain containing protein, putative, expressed	LOC_Os08g07340	WRKY	mla1, putative, expressed
LOC_Os04g14160	bZIP	retrotransposon protein, putative, unclassified	LOC_Os01g10580	DBB	B-box zinc finger family protein, putative, expressed	LOC_Os11g10120	WRKY	expressed protein	LOC_Os10g42150	ERF	transposon protein, putative, unclassified, expressed	LOC_Os06g01620	GRAS	scarecrow, putative, expressed	LOC_Os08g37010	NAC	gibberellin receptor GID1L2, putative, expressed
LOC_Os04g46300	WRKY	disease resistance protein RPM1, putative, expressed	LOC_Os07g39910	Nin-like	pentatricopeptide repeat domain containing protein, putative, expressed	LOC_Os06g46910	C2H2	ZOS6-07 - C2H2 zinc finger protein, expressed	LOC_Os01g18240	MYB	MYB family transcription factor, putative, expressed	LOC_Os08g43334	HSF	HSF-type DNA-binding domain containing protein, expressed	LOC_Os04g48350	ERF	dehydration-responsive element-binding protein, putative, expressed
LOC_Os06g10780	ERF	AP2 domain containing protein, expressed	LOC_Os01g05640	B3	receptor-like protein kinase 5 precursor, putative, expressed	LOC_Os07g05560	Nin-like	expressed protein	LOC_Os04g46400	ERF	AP2 domain containing protein, expressed	LOC_Os05g04640	WRKY	WRKY5, expressed	LOC_Os07g03920	bZIP	lectin-like receptor kinase 7, putative, expressed
LOC_Os05g39720	WRKY	WRKY70, expressed	LOC_Os02g53690	GRF	growth regulating factor protein, putative, expressed	LOC_Os01g56530	LBD	DUF260 domain containing protein, putative, expressed	LOC_Os01g08160	G2-like	MYB family transcription factor, putative, expressed	LOC_Os05g18604	NF-YA	OsSCP28 - Putative Serine Carboxypeptidase homologue, expressed	LOC_Os07g03880	bZIP	lectin-like receptor kinase, putative, expressed
LOC_Os04g51320	Trihelix	transcription factor TF2, putative, expressed	LOC_Os01g50090	NF-YA	retrotransposon protein, putative, unclassified, expressed	LOC_Os06g01550	WRKY	transposon protein, putative, unclassified	LOC_Os09g21180	HD-ZIP	homeobox associated leucine zipper, putative, expressed	LOC_Os06g09679	ERF	chaperonin, putative, expressed	LOC_Os08g36220	HD-ZIP	homeobox associated leucine zipper, putative, expressed
LOC_Os02g43820	ERF	AP2 domain containing protein, expressed	LOC_Os01g68490	Nin-like	tetratricopeptide-like helical, putative, expressed	LOC_Os01g56540	LBD	histone-lysine N-methyltransferase SUVR3, putative, expressed	LOC_Os07g46920	FAR1	sex determination protein tasselseed-2, putative, expressed	LOC_Os07g07620	Nin-like	pentatricopeptide, putative, expressed	LOC_Os08g44050	C2H2	ZOS8-12 - C2H2 zinc finger protein, expressed
LOC_Os03g42950	WRKY	retrotransposon protein, putative, Ty3-gypsy subclass, expressed	LOC_Os06g49380	B3	NBS-LRR disease resistance protein, putative, expressed	LOC_Os01g60250	Nin-like	pentatricopeptide, putative, expressed	LOC_Os07g48596	G2-like	Myb transcription factor, putative, expressed	LOC_Os08g07970	bZIP	transcription factor, putative, expressed	LOC_Os11g38580	WRKY	NBS-LRR type disease resistance protein, putative, expressed
LOC_Os11g08210	NAC	no apical meristem protein, putative, expressed	LOC_Os01g64790	ERF	AP2 domain containing protein, expressed	LOC_Os04g18570	WRKY	retrotransposon protein, putative, unclassified, expressed	LOC_Os05g50310	ZF-HD	ZF-HD protein dimerisation region containing protein, expressed	LOC_Os09g29460	HD-ZIP	homeobox associated leucine zipper, putative, expressed	LOC_Os01g71970	GRAS	GRAS family transcription factor containing protein, expressed
LOC_Os10g30719	MYB_related	MYB family transcription factor, putative, expressed	LOC_Os05g00996	NF-YA	retrotransposon protein, putative, unclassified, expressed	LOC_Os02g20200	NF-YA	retrotransposon protein, putative, unclassified, expressed	LOC_Os09g10840	bZIP	transcription factor, putative, expressed	LOC_Os10g40700	NF-YC	expansin precursor, putative, expressed	LOC_Os05g02150	Dof	expressed protein
LOC_Os03g05340	WRKY	retrotransposon protein, putative, unclassified, expressed	LOC_Os08g40550	NF-YA	retrotransposon protein, putative, unclassified, expressed	LOC_Os05g03865	bZIP	expressed protein	LOC_Os07g28900	Nin-like	PPR repeat domain containing protein, putative, expressed	LOC_Os01g43010	WRKY	transposon protein, putative, unclassified, expressed	LOC_Os02g42585	ERF	AP2 domain containing protein, expressed
LOC_Os05g14280	bZIP	RNA-directed DNA polymerase, putative, expressed	LOC_Os06g35900	BES1	BES1/BZR1 homolog protein, putative, expressed	LOC_Os05g31210	NF-YA	retrotransposon protein, putative, unclassified, expressed	LOC_Os06g29260	C2H2	retrotransposon protein, putative, unclassified, expressed	LOC_Os06g49880	DBB	B-box zinc finger family protein, putative, expressed	LOC_Os02g39710	CO-like	CCT/B-box zinc finger protein, putative, expressed
LOC_Os01g16400	WRKY	NB-ARC domain containing protein, expressed	LOC_Os01g53220	HSF	HSF-type DNA-binding domain containing protein, expressed	LOC_Os11g34930	NF-YA	retrotransposon protein, putative, Ty1-copia subclass, expressed	LOC_Os02g50280	Nin-like	pentatricopeptide, putative, expressed	LOC_Os08g34010	ZF-HD	ZF-HD protein dimerisation region containing protein, expressed	LOC_Os12g03700	Nin-like	expressed protein
LOC_Os01g50110	MYB	MYB family transcription factor, putative, expressed	LOC_Os05g24890	Nin-like	tetratricopeptide-like helical, putative, expressed	LOC_Os11g44190	NF-YA	retrotransposon protein, putative, unclassified, expressed	LOC_Os11g07200	WRKY	receptor protein kinase CLAVATA1 precursor, putative, expressed	LOC_Os01g69910	CAMTA	calmodulin-binding transcription activator, putative, expressed	LOC_Os01g52090	Trihelix	transcription factor like protein, putative, expressed
LOC_Os03g03034	WRKY	flavonol synthase/flavanone 3-hydroxylase, putative, expressed	LOC_Os01g13460	bHLH	helix-loop-helix DNA-binding domain containing protein, expressed	LOC_Os02g33430	E2F/DP	E2F family transcription factor protein, putative, expressed	LOC_Os11g02540	WRKY	WRKY50, expressed	LOC_Os09g33490	NAC	no apical meristem protein, putative, expressed	LOC_Os03g05160	GATA	GATA zinc finger domain containing protein, expressed
LOC_Os08g08120	CO-like	B-box zinc finger family protein, putative, expressed	LOC_Os11g11694	WRKY	retrotransposon protein, putative, unclassified, expressed	LOC_Os02g09800	Nin-like	pentatricopeptide, putative, expressed	LOC_Os06g45690	B3	symbiosis-related disease resistance protein, putative, expressed	LOC_Os02g17710	B3	receptor-like protein kinase 5 precursor, putative, expressed	LOC_Os06g49210	bZIP	retrotransposon protein, putative, unclassified, expressed
LOC_Os04g41570	bHLH	ethylene-responsive protein related, putative, expressed	LOC_Os01g21120	ERF	AP2 domain containing protein, expressed	LOC_Os07g31530	bZIP	retrotransposon protein, putative, unclassified, expressed	LOC_Os01g57854	MIKC	pectinesterase, putative, expressed	LOC_Os10g40710	NF-YC	expansin precursor, putative, expressed	LOC_Os07g03870	bZIP	receptor like protein kinase, putative, expressed
LOC_Os04g30890	MYB	MYB family transcription factor, putative, expressed	LOC_Os07g12510	ERF	AP2 domain containing protein, expressed	LOC_Os05g13460	WRKY	retrotransposon protein, putative, unclassified, expressed	LOC_Os03g59610	FAR1	oxidoreductase, short chain dehydrogenase/reductase family protein, putative, expressed	LOC_Os10g41060	NAC	expressed protein	LOC_Os09g28640	NAC	gibberellin receptor GID1L2, putative, expressed
LOC_Os05g44400	GATA	GATA zinc finger domain containing protein, expressed	LOC_Os09g36220	ARR-B	response regulator receiver domain containing protein, expressed	LOC_Os01g32090	Nin-like	PPR repeat domain containing protein, putative, expressed	LOC_Os02g38950	Nin-like	PPR repeat containing protein, expressed	LOC_Os03g29970	NF-YB	histone-like transcription factor and archaeal histone, putative, expressed	LOC_Os08g29669	WRKY	cytochrome b5-like Heme/Steroid binding domain containing protein, expressed
LOC_Os11g29950	NF-YA	retrotransposon protein, putative, unclassified, expressed	LOC_Os11g36140	B3	receptor-like protein kinase 2 precursor, putative, expressed	LOC_Os03g59670	bHLH	basic helix-loop-helix, putative, expressed	LOC_Os02g32780	Nin-like	pentatricopeptide, putative, expressed	LOC_Os02g53530	C2H2	ZOS2-17 - C2H2 zinc finger protein, expressed	LOC_Os04g02850	Nin-like	pentatricopeptide, putative, expressed
LOC_Os01g64310	NAC	no apical meristem protein, putative, expressed	LOC_Os12g40060	NF-YA	retrotransposon protein, putative, unclassified, expressed	LOC_Os09g06260	WRKY	retrotransposon protein, putative, Ty3-gypsy subclass, expressed	LOC_Os09g27320	C2H2	ZOS9-13 - C2H2 zinc finger protein, expressed	LOC_Os06g30250	GeBP	expressed protein	LOC_Os01g57870	WRKY	disease resistance protein RPS2, putative, expressed
LOC_Os06g41770	bZIP	bZIP transcription factor domain containing protein, expressed	LOC_Os09g36590	bZIP	retrotransposon protein, putative, LINE subclass, expressed	LOC_Os02g29030	NF-YA	retrotransposon protein, putative, unclassified, expressed	LOC_Os07g13260	Dof	dof zinc finger domain containing protein, putative, expressed	LOC_Os09g28690	NAC	gibberellin receptor GID1L2, putative, expressed	LOC_Os12g03080	B3	rp3 protein, putative, expressed
LOC_Os03g60560	C2H2	ZOS3-21 - C2H2 zinc finger protein, expressed	LOC_Os07g10400	Nin-like	pentatricopeptide, putative, expressed	LOC_Os03g05250	C3H	expressed protein	LOC_Os12g18360	WRKY	NB-ARC domain containing protein, expressed	LOC_Os07g48820	bZIP	transcription factor, putative, expressed	LOC_Os09g31300	bHLH	helix-loop-helix DNA-binding domain containing protein, expressed
LOC_Os01g29430	Nin-like	tetratricopeptide-like helical, putative, expressed	LOC_Os09g34870	Nin-like	pentatricopeptide, putative, expressed	LOC_Os02g20630	WRKY	retrotransposon protein, putative, unclassified, expressed	LOC_Os09g23620	MYB	MYB family transcription factor, putative, expressed	LOC_Os01g49290	C3H	WD repeat-containing protein, putative, expressed	LOC_Os03g06630	HSF	heat stress transcription factor, putative, expressed
LOC_Os02g45420	ERF	AP2 domain containing protein, expressed	LOC_Os02g08540	bZIP	expressed protein	LOC_Os10g17570	NF-YA	retrotransposon protein, putative, unclassified, expressed	LOC_Os04g52560	FAR1	transposon protein, putative, unclassified, expressed	LOC_Os08g37040	NAC	gibberellin receptor GID1L2, putative, expressed	LOC_Os09g14450	B3	pollen signalling protein with adenylyl cyclase activity, putative, expressed
LOC_Os06g47150	ARF	auxin response factor 18, putative, expressed	LOC_Os07g38090	C3H	zinc finger family protein, putative, expressed	LOC_Os05g23890	NAC	retrotransposon protein, putative, LINE subclass, expressed	LOC_Os10g22600	ERF	ethylene-responsive transcription factor, putative, expressed	LOC_Os11g01439	NAC	chloroplast unusual positioning protein, putative, expressed	LOC_Os07g08140	HSF	heat stress transcription factor, putative, expressed
LOC_Os02g56250	GATA	GATA zinc finger domain containing protein, expressed	LOC_Os06g46960	NAC	nucleic acid binding protein, putative, expressed	LOC_Os07g46770	Nin-like	expressed protein	LOC_Os09g26200	C2H2	ZOS9-11 - C2H2 zinc finger protein, expressed	LOC_Os04g39410	Nin-like	pentatricopeptide, putative, expressed	LOC_Os02g16540	WRKY	WRKY39, expressed
LOC_Os10g04120	B3	powdery mildew resistance protein PM3b, putative, expressed	LOC_Os07g49460	ARR-B	response regulator receiver domain containing protein, expressed	LOC_Os02g17720	NF-YA	retrotransposon protein, putative, unclassified, expressed	LOC_Os04g29610	MIKC	expressed protein	LOC_Os07g42400	FAR1	transposon protein, putative, unclassified, expressed	LOC_Os06g24070	G2-like	myb-like DNA-binding domain containing protein, expressed
LOC_Os04g43680	MYB	MYB family transcription factor, putative, expressed	LOC_Os06g14190	NF-X1	NF-X1-type zinc finger protein, putative, expressed	LOC_Os03g36279	WRKY	retrotransposon protein, putative, Ty3-gypsy subclass, expressed	LOC_Os11g05480	bZIP	transcription factor, putative, expressed	LOC_Os08g10260	WRKY	NBS-LRR disease resistance protein, putative, expressed	LOC_Os11g38440	WRKY	expressed protein
LOC_Os04g43440	WRKY	NB-ARC/LRR disease resistance protein, putative, expressed	LOC_Os06g17880	WRKY	NBS-LRR disease resistance protein, putative, expressed	LOC_Os01g15650	FAR1	transposon protein, putative, unclassified, expressed	LOC_Os03g01330	GRAS	sodium/potassium/calcium exchanger 1, putative, expressed	LOC_Os07g48450	NAC	no apical meristem protein, putative, expressed	LOC_Os04g52290	Nin-like	PPR repeat domain containing protein, putative, expressed
LOC_Os03g05690	C2H2	ZOS3-03 - C2H2 zinc finger protein, expressed	LOC_Os04g35870	NF-YA	retrotransposon protein, putative, unclassified, expressed	LOC_Os04g50830	bZIP	retrotransposon protein, putative, LINE subclass, expressed	LOC_Os04g45020	MYB	MYB family transcription factor, putative, expressed	LOC_Os03g07880	NF-YA	nuclear transcription factor Y subunit, putative, expressed	LOC_Os04g44670	ERF	AP2 domain containing protein, expressed
LOC_Os12g21850	M-type	OsMADS73 - MADS-box family gene with M-alpha type-box, expressed	LOC_Os03g17570	ARR-B	response regulator receiver domain containing protein, expressed	LOC_Os07g45410	NF-YA	retrotransposon protein, putative, Ty1-copia subclass, expressed	LOC_Os07g06850	NAC	gibberellin receptor GID1L2, putative, expressed	LOC_Os03g32620	Nin-like	pentatricopeptide, putative, expressed	LOC_Os06g12539	Nin-like	expressed protein
LOC_Os01g54270	WRKY	transposon protein, putative, unclassified, expressed	LOC_Os03g20550	WRKY	WRKY55, expressed	LOC_Os06g42380	bZIP	retrotransposon protein, putative, unclassified, expressed	LOC_Os03g14040	C2H2	expressed protein	LOC_Os01g58194	NF-YA	protein disulfide isomerase, putative, expressed	LOC_Os11g11810	WRKY	NBS-LRR disease resistance protein, putative, expressed
LOC_Os03g02160	C3H	zinc finger C-x8-C-x5-C-x3-H type family protein, expressed	LOC_Os02g22020	G2-like	MYB family transcription factor, putative, expressed	LOC_Os01g28680	NAC	WD domain, G-beta repeat domain containing protein, expressed	LOC_Os07g04850	WRKY	pre-mRNA-processing factor 31, putative, expressed	LOC_Os03g18740	FAR1	oxidoreductase, short chain dehydrogenase/reductase family, putative, expressed	LOC_Os08g29660	WRKY	WRKY69, expressed
LOC_Os05g08610	FAR1	zinc finger family protein, putative, expressed	LOC_Os04g19114	WRKY	retrotransposon protein, putative, Ty3-gypsy subclass, expressed	LOC_Os04g32940	B3	Leucine Rich Repeat family protein, expressed	LOC_Os11g25720	WRKY	cytokinin-N-glucosyltransferase 1, putative, expressed	LOC_Os03g08370	FAR1	transposon protein, putative, unclassified, expressed	LOC_Os06g10790	bZIP	lectin-like receptor kinase, putative, expressed
LOC_Os10g17540	NF-YA	retrotransposon protein, putative, unclassified, expressed	LOC_Os04g49520	Nin-like	pentatricopeptide repeat protein PPR868-14, putative, expressed	LOC_Os01g06890	B3	leucine-rich repeat family protein, putative, expressed	LOC_Os12g06060	MIKC	amino acid permease family protein, putative, expressed	LOC_Os12g10630	ZF-HD	ZF-HD protein dimerisation region containing protein, expressed	LOC_Os07g03890	bZIP	lectin-like receptor kinase 7, putative, expressed
LOC_Os03g60570	C2H2	ZOS3-22 - C2H2 zinc finger protein, expressed	LOC_Os02g52220	Nin-like	PPR repeat domain containing protein, putative, expressed	LOC_Os01g59890	Nin-like	pentatricopeptide, putative, expressed	LOC_Os01g44390	MYB_related	MYB family transcription factor, putative, expressed	LOC_Os01g63460	MYB	MYB family transcription factor, putative, expressed	LOC_Os11g13670	NAC	gibberellin receptor GID1L2, putative, expressed
LOC_Os05g45760	Nin-like	EMB1796, putative, expressed	LOC_Os05g10620	NAC	no apical meristem protein, putative, expressed	LOC_Os01g36250	FAR1	transposon protein, putative, unclassified, expressed	LOC_Os01g43230	MYB_related	expressed protein	LOC_Os08g38020	bZIP	bZIP transcription factor domain containing protein, expressed	LOC_Os07g10139	GRAS	expressed protein
LOC_Os03g20840	B3	disease resistance RPP13-like protein 1, putative, expressed	LOC_Os08g03880	NF-YA	retrotransposon protein, putative, unclassified, expressed	LOC_Os09g24850	WRKY	retrotransposon protein, putative, unclassified, expressed	LOC_Os03g24880	TCP	PPR repeat containing protein, expressed	LOC_Os07g08890	WRKY	disease resistance protein RPM1, putative, expressed	LOC_Os10g23050	bHLH	helix-loop-helix DNA-binding protein, putative, expressed
LOC_Os03g32230	C2H2	ZOS3-12 - C2H2 zinc finger protein, expressed	LOC_Os02g32590	HSF	HSF-type DNA-binding domain containing protein, expressed	LOC_Os07g44170	Nin-like	pentatricopeptide repeat domain containing protein, putative, expressed	LOC_Os04g33240	FAR1	sex determination protein tasselseed-2, putative, expressed	LOC_Os06g07790	bZIP	retrotransposon protein, putative, unclassified, expressed	LOC_Os05g18950	Nin-like	pentatricopeptide, putative, expressed
LOC_Os09g33550	CO-like	CCT/B-box zinc finger protein, putative, expressed	LOC_Os04g41520	NF-YA	retrotransposon protein, putative, unclassified, expressed	LOC_Os01g06852	FAR1	transposon protein, putative, unclassified, expressed	LOC_Os11g41650	MIKC	adenylyl-sulfate kinase, putative, expressed	LOC_Os08g07440	AP2	AP2 domain containing protein, expressed	LOC_Os09g20350	ERF	ethylene-responsive transcription factor, putative, expressed
LOC_Os02g47370	Trihelix	transcription factor TF2, putative, expressed	LOC_Os03g14850	M-type	OsMADS72 - MADS-box family gene with M-alpha type-box, expressed	LOC_Os02g11930	B3	receptor-like protein kinase precursor, putative, expressed	LOC_Os06g03660	NAC	peroxisomal biogenesis factor 11, putative, expressed	LOC_Os10g41260	MYB_related	MYB family transcription factor, putative, expressed	LOC_Os04g57720	ARR-B	OsRR6 type-A response regulator, expressed
LOC_Os04g58020	MYB_related	MYB_Al protein, putative, expressed	LOC_Os01g62460	GRAS	ZOS1-16 - C2H2 zinc finger protein, expressed	LOC_Os09g20020	WRKY	NBS-LRR resistance-like protein B8, putative, expressed	LOC_Os11g45790	WRKY	NB-ARC domain containing protein, expressed	LOC_Os02g49870	CO-like	expressed protein	LOC_Os09g28210	bHLH	bHelix-loop-helix transcription factor, putative, expressed
LOC_Os11g40315	WRKY	retrotransposon protein, putative, unclassified, expressed	LOC_Os03g07330	Nin-like	pentatricopeptide, putative, expressed	LOC_Os06g41690	NF-YA	retrotransposon protein, putative, unclassified, expressed	LOC_Os01g42710	LSD	retrotransposon protein, putative, unclassified, expressed	LOC_Os10g28340	HSF	heat stress transcription factor, putative, expressed	LOC_Os08g06280	LSD	LSD1 zinc finger domain containing protein, expressed
LOC_Os01g29450	WRKY	retrotransposon protein, putative, unclassified, expressed	LOC_Os11g01860	Nin-like	pentatricopeptide, putative, expressed	LOC_Os01g40680	Nin-like	pentatricopeptide, putative, expressed	LOC_Os02g13710	ERF	ethylene-responsive transcription factor TINY, putative, expressed	LOC_Os04g47520	ERF	growth regulator related protein, putative, expressed	LOC_Os07g38290	MIKC	plastocyanin-like domain containing protein, putative, expressed
LOC_Os05g45410	HSF	HSF-type DNA-binding domain containing protein, expressed	LOC_Os01g12440	ERF	AP2 domain containing protein, expressed	LOC_Os08g43050	B3	disease resistance protein RGA2, putative, expressed	LOC_Os04g54280	NF-YA	retrotransposon protein, putative, Ty1-copia subclass, expressed	LOC_Os08g15050	CO-like	CCT/B-box zinc finger protein, putative, expressed	LOC_Os05g50340	MYB_related	MYB family transcription factor, putative, expressed
LOC_Os03g03550	bZIP	bZIP family transcription factor, putative, expressed	LOC_Os03g10900	WRKY	disease resistance protein, putative, expressed	LOC_Os03g13830	Nin-like	pentatricopeptide, putative, expressed	LOC_Os08g26880	bZIP	bZIP transcription factor domain containing protein, expressed	LOC_Os05g49700	ERF	AP2 domain containing protein, expressed	LOC_Os08g17080	Nin-like	PPR repeat domain containing protein, putative, expressed
LOC_Os11g11950	WRKY	disease resistance protein RPM1, putative, expressed	LOC_Os09g27540	bHLH	C2 domain containing protein, expressed	LOC_Os04g49510	Nin-like	CAMK_CAMK_like.27 - CAMK includes calcium/calmodulin depedent protein kinases, expressed	LOC_Os01g58760	bZIP	bZIP transcription factor domain containing protein, expressed	LOC_Os06g08440	ARR-B	two-component response regulator, putative, expressed	LOC_Os06g42640	FAR1	transposon protein, putative, unclassified, expressed
LOC_Os10g10380	NF-YA	retrotransposon protein, putative, unclassified, expressed	LOC_Os03g16450	Nin-like	pentatricopeptide, putative, expressed	LOC_Os02g43070	Nin-like	retrotransposon protein, putative, unclassified, expressed	LOC_Os08g37030	NAC	gibberellin receptor GID1L2, putative, expressed	LOC_Os06g30090	bHLH	helix-loop-helix DNA-binding domain containing protein, expressed	LOC_Os07g18230	bZIP	lectin-like receptor kinase, putative, expressed
LOC_Os07g12340	NAC	NAC domain-containing protein 67, putative, expressed	LOC_Os09g14500	NF-YA	retrotransposon protein, putative, unclassified, expressed	LOC_Os03g60200	Nin-like	pentatricopeptide, putative, expressed	LOC_Os08g31110	Nin-like	PPR repeat domain containing protein, putative, expressed	LOC_Os01g58080	Nin-like	membrane-associated salt-inducible protein, putative, expressed	LOC_Os10g41130	ERF	AP2 domain containing protein, expressed
LOC_Os01g63980	C2H2	ZOS1-17 - C2H2 zinc finger protein, expressed	LOC_Os01g60020	NAC	NAC domain transcription factor, putative, expressed	LOC_Os12g02280	Nin-like	pentatricopeptide, putative, expressed	LOC_Os01g49160	MYB	MYB family transcription factor, putative, expressed	LOC_Os08g09110	WRKY	NB-ARC domain containing protein, expressed	LOC_Os03g21780	Nin-like	pentatricopeptide repeat domain containing protein, putative, expressed
LOC_Os01g14440	WRKY	WRKY1, expressed	LOC_Os07g24400	WRKY	retrotransposon protein, putative, Ty3-gypsy subclass, expressed	LOC_Os10g07574	WRKY	transposon protein, putative, unclassified, expressed	LOC_Os01g64020	bZIP	transcription factor, putative, expressed	LOC_Os01g32770	LBD	DUF260 domain containing protein, putative, expressed	LOC_Os12g05060	GRAS	expressed protein
LOC_Os02g48184	ERF	expressed protein	LOC_Os04g57600	C3H	zinc finger C-x8-C-x5-C-x3-H type family protein, expressed	LOC_Os08g24410	NF-YA	retrotransposon protein, putative, unclassified, expressed	LOC_Os01g72049	WRKY	retrotransposon, putative, centromere-specific, expressed	LOC_Os06g51070	NAC	no apical meristem protein, putative, expressed	LOC_Os06g49010	SBP	OsSPL12 - SBP-box gene family member, expressed
LOC_Os01g61080	WRKY	WRKY24, expressed	LOC_Os04g43910	ARF	auxin response factor, putative, expressed	LOC_Os02g27500	WRKY	Leucine Rich Repeat family protein, expressed	LOC_Os05g49240	MYB_related	homeodomain-related, putative, expressed	LOC_Os03g09170	ERF	ethylene-responsive transcription factor, putative, expressed	LOC_Os01g33684	B3	disease resistance RPP13-like protein 1, putative, expressed
LOC_Os03g33012	WRKY	WRKY81, expressed	LOC_Os09g13940	ERF	AP2 domain containing protein, expressed	LOC_Os01g72370	bHLH	helix-loop-helix DNA-binding domain containing protein, expressed	LOC_Os05g40270	B3	expressed protein	LOC_Os07g03840	bZIP	lectin-like receptor kinase, putative, expressed	LOC_Os02g57790	C2H2	ZOS2-19 - C2H2 zinc finger protein, expressed
LOC_Os03g25750	NF-YA	SNARE associated Golgi protein, putative, expressed	LOC_Os12g10900	NF-YA	retrotransposon protein, putative, unclassified, expressed	LOC_Os08g39710	NF-YA	retrotransposon protein, putative, unclassified, expressed	LOC_Os06g45140	bZIP	bZIP transcription factor domain containing protein, expressed	LOC_Os09g28620	NAC	gibberellin receptor GID1L2, putative, expressed	LOC_Os07g47470	Nin-like	pentatricopeptide, putative, expressed
LOC_Os11g03650	WRKY	mla1, putative, expressed	LOC_Os02g40330	NAC	retrotransposon protein, putative, Ty3-gypsy subclass, expressed	LOC_Os03g52475	Nin-like	pentatricopeptide, putative, expressed	LOC_Os11g11940	WRKY	MLA10, putative, expressed	LOC_Os12g38400	MYB	MYB family transcription factor, putative, expressed	LOC_Os07g44090	MYB_related	myb-related protein Hv33, putative, expressed
LOC_Os08g06140	NAC	no apical meristem protein, putative, expressed	LOC_Os11g44930	Nin-like	pentatricopeptide repeat domain containing protein, putative, expressed	LOC_Os06g19444	CO-like	CCT/B-box zinc finger protein, putative, expressed	LOC_Os03g01270	NF-YC	expansin precursor, putative, expressed	LOC_Os03g41110	C2H2	ZOS3-14 - C2H2 zinc finger protein, expressed	LOC_Os01g42330	B3	retrotransposon protein, putative, unclassified, expressed
LOC_Os04g12540	bZIP	receptor-like protein kinase, putative, expressed	LOC_Os04g28280	bHLH	BEE 3, putative, expressed	LOC_Os06g30830	M-type	OsMADS76 - MADS-box family gene with M-alpha type-box, expressed	LOC_Os03g19490	Nin-like	expressed protein	LOC_Os11g09160	B3	B3 DNA binding domain containing protein, expressed	LOC_Os09g29960	Dof	dof zinc finger domain containing protein, putative, expressed
LOC_Os09g04960	WRKY	retrotransposon protein, putative, unclassified, expressed	LOC_Os07g04560	NAC	no apical meristem protein, putative, expressed	LOC_Os04g45880	TCP	expressed protein	LOC_Os06g11860	ERF	ethylene-responsive transcription factor, putative, expressed	LOC_Os03g57240	C2H2	ZOS3-19 - C2H2 zinc finger protein, expressed	LOC_Os03g56950	bHLH	phytochrome-interacting factor 4, putative, expressed
LOC_Os01g06560	bZIP	transcription factor HBP-1b, putative, expressed	LOC_Os06g43670	B3	Leucine Rich Repeat family protein, expressed	LOC_Os06g37340	WRKY	retrotransposon protein, putative, unclassified, expressed	LOC_Os06g05359	WRKY	NBS-LRR disease resistance protein, putative, expressed	LOC_Os09g35790	HSF	HSF-type DNA-binding domain containing protein, expressed	LOC_Os06g46410	ARF	auxin response factor, putative, expressed
LOC_Os01g57270	B3	disease resistance RPP13-like protein 1, putative, expressed	LOC_Os01g40260	WRKY	WRKY77, expressed	LOC_Os01g10090	Nin-like	pentatricopeptide, putative, expressed	LOC_Os08g16070	WRKY	NB-ARC domain containing protein, expressed	LOC_Os05g25310	bZIP	acyl-CoA synthetase protein, putative, expressed	LOC_Os02g40530	MYB	MYB family transcription factor, putative, expressed
LOC_Os01g60600	WRKY	WRKY108, expressed	LOC_Os01g74020	G2-like	MYB family transcription factor, putative, expressed	LOC_Os11g06170	bZIP	bZIP transcriptional activator RSG, putative, expressed	LOC_Os06g09688	ERF	chaperonin, putative, expressed	LOC_Os07g38810	bZIP	lectin receptor-type protein kinase, putative, expressed	LOC_Os01g70540	NF-YA	retrotransposon protein, putative, unclassified, expressed
LOC_Os01g62190	C2H2	ZOS1-15 - C2H2 zinc finger protein, expressed	LOC_Os03g05960	WRKY	retrotransposon protein, putative, unclassified, expressed	LOC_Os03g11874	WRKY	expressed protein	LOC_Os10g40720	NF-YC	expansin precursor, putative, expressed	LOC_Os09g28720	NAC	alpha/beta hydrolase fold, putative, expressed	LOC_Os05g48010	MYB	MYB family transcription factor, putative, expressed
LOC_Os04g35250	GRAS	MONOCULM 1, putative, expressed	LOC_Os11g04400	GRAS	GRAS family transcription factor containing protein, expressed	LOC_Os11g35740	NF-YA	retrotransposon protein, putative, Ty1-copia subclass, expressed	LOC_Os02g09830	bZIP	bZIP transcription factor domain containing protein, expressed	LOC_Os07g38800	bZIP	lectin-like receptor kinase, putative, expressed	LOC_Os05g28720	Nin-like	PPR repeat containing protein, expressed
LOC_Os01g70080	WRKY	NB-ARC domain containing protein, expressed	LOC_Os01g15640	NAC	no apical meristem protein, putative, expressed	LOC_Os09g15250	WRKY	retrotransposon protein, putative, unclassified, expressed	LOC_Os03g04310	bHLH	BHLH transcription factor, putative, expressed	LOC_Os09g30310	NF-YC	core histone H2A/H2B/H3/H4, putative, expressed	LOC_Os09g37070	Nin-like	pentatricopeptide, putative, expressed
LOC_Os08g44820	NAC	no apical meristem protein, putative, expressed	LOC_Os12g03050	NAC	no apical meristem protein, putative, expressed	LOC_Os01g57960	WRKY	retrotransposon protein, putative, unclassified, expressed	LOC_Os07g40300	C2H2	ZOS7-10 - C2H2 zinc finger protein, expressed	LOC_Os04g46220	ERF	ethylene-responsive transcription factor, putative, expressed	LOC_Os08g36450	GeBP	transcription regulator, putative, expressed
LOC_Os03g21030	NAC	no apical meristem protein, putative, expressed	LOC_Os04g53630	Nin-like	pentatricopeptide, putative, expressed	LOC_Os02g18460	NAC	NAM, putative, expressed	LOC_Os11g48000	C2H2	ZOS11-11 - C2H2 zinc finger protein, expressed	LOC_Os03g31230	MYB_related	MYB family transcription factor, putative, expressed	LOC_Os04g53120	B3	NB-ARC domain containing protein, expressed
LOC_Os12g43270	WRKY	retrotransposon protein, putative, Ty3-gypsy subclass, expressed	LOC_Os02g49480	bHLH	helix-loop-helix DNA-binding domain containing protein, expressed	LOC_Os07g17260	NF-YA	retrotransposon protein, putative, unclassified, expressed	LOC_Os06g04010	BBR/BPC	GAGA-binding protein, putative, expressed	LOC_Os01g41210	FAR1	transposon protein, putative, unclassified, expressed	LOC_Os06g44010	WRKY	WRKY28, expressed
LOC_Os05g49850	NF-YA	retrotransposon protein, putative, unclassified, expressed	LOC_Os08g06659	LBD	expressed protein	LOC_Os06g05920	Nin-like	Rf1, mitochondrial precursor, putative, expressed	LOC_Os03g03164	TALE	homeobox protein knotted-1, putative, expressed	LOC_Os07g46870	FAR1	sex determination protein tasselseed-2, putative, expressed	LOC_Os05g41760	ERF	AP2 domain containing protein, expressed
LOC_Os01g71180	Nin-like	pentatricopeptide repeat protein PPR1106-17, putative, expressed	LOC_Os01g63220	ERF	kinase, pfkB family, putative, expressed	LOC_Os04g27790	MIKC	terpene synthase, putative, expressed	LOC_Os05g51160	MYB_related	Myb transcription factor, putative, expressed	LOC_Os04g50770	MYB	MYB family transcription factor, putative, expressed	LOC_Os01g65370	MYB	MYB family transcription factor, putative, expressed
LOC_Os02g45450	ERF	dehydration-responsive element-binding protein, putative, expressed	LOC_Os03g07930	WRKY	retrotransposon protein, putative, Ty3-gypsy subclass, expressed	LOC_Os05g37060	MYB	MYB family transcription factor, putative, expressed	LOC_Os08g33940	MYB	MYB family transcription factor, putative, expressed	LOC_Os11g18044	NF-YA	peptide transporter PTR2, putative, expressed	LOC_Os10g30540	bZIP	lectin-like receptor kinase, putative, expressed
LOC_Os09g34160	WRKY	resistance protein, putative, expressed	LOC_Os01g21240	WRKY	MLA6 protein, putative, expressed				LOC_Os06g28630	MYB_related	expressed protein	LOC_Os05g01190	WRKY	transposon protein, putative, unclassified, expressed	LOC_Os04g53160	B3	NBS-LRR disease resistance protein, putative, expressed
LOC_Os11g39320	WRKY	LZ-NBS-LRR class, putative, expressed	LOC_Os05g27930	ERF	AP2 domain containing protein, expressed				LOC_Os08g44830	C2H2	ZOS8-14 - C2H2 zinc finger protein, expressed	LOC_Os01g61814	MYB	40S ribosomal protein S23, putative, expressed	LOC_Os09g37710	Nin-like	NIN, putative, expressed
LOC_Os10g42690	C2H2	jmjC domain containing protein, expressed	LOC_Os12g04200	GRAS	GRAS family transcription factor containing protein, expressed				LOC_Os07g46846	FAR1	sex determination protein tasselseed-2, putative, expressed	LOC_Os10g40730	NF-YC	expansin precursor, putative, expressed	LOC_Os03g08960	HD-ZIP	homeobox associated leucine zipper, putative, expressed
			LOC_Os05g38190	Nin-like	pentatricopeptide, putative, expressed				LOC_Os05g48850	NAC	no apical meristem protein, putative, expressed	LOC_Os02g58180	TCP	expressed protein	LOC_Os02g43970	ERF	AP2 domain containing protein, expressed
			LOC_Os01g51690	WRKY	WRKY26, expressed				LOC_Os07g46950	FAR1	ligA, putative, expressed	LOC_Os06g05350	Whirly	whirly transcription factor domain containing protein, expressed	LOC_Os01g55340	Dof	dof zinc finger domain containing protein, putative, expressed
			LOC_Os02g38980	MYB_related	bromodomain domain containing protein, expressed				LOC_Os01g10800	Nin-like	pentatricopeptide, putative, expressed	LOC_Os04g36790	Trihelix	transcription factor like protein, putative, expressed	LOC_Os09g28650	NAC	gibberellin receptor, putative, expressed
			LOC_Os08g38120	C3H	expressed protein				LOC_Os05g02820	C3H	protein transport protein-related, putative, expressed	LOC_Os08g09690	NF-YA	nuclear transcription factor Y subunit, putative, expressed	LOC_Os04g52090	ERF	AP2 domain containing protein, expressed
									LOC_Os09g26050	C2H2	ZOS9-09 - C2H2 zinc finger protein, expressed	LOC_Os04g54474	bZIP	transcription factor, putative, expressed	LOC_Os10g30880	GRF	expressed protein
									LOC_Os09g20030	B3	disease resistance RPP13-like protein 1, putative, expressed	LOC_Os05g42130	GRAS	MONOCULM 1, putative, expressed	LOC_Os05g30240	Nin-like	PPR repeat domain containing protein, putative, expressed
									LOC_Os06g19530	G2-like	oxidoreductase, short chain dehydrogenase/reductase family, putative, expressed	LOC_Os09g03939	NAC	white-brown complex homolog protein 11, putative, expressed	LOC_Os01g60640	WRKY	WRKY21, expressed
									LOC_Os07g46852	FAR1	sex determination protein tasselseed-2, putative, expressed	LOC_Os02g56600	NAC	no apical meristem protein, putative, expressed	LOC_Os06g49040	G2-like	Myb-like DNA-binding domain containing protein, putative, expressed
									LOC_Os11g43250	WRKY	Leucine Rich Repeat family protein, expressed	LOC_Os04g46440	ERF	AP2 domain containing protein, expressed	LOC_Os10g04316	NF-YA	retrotransposon protein, putative, unclassified, expressed
									LOC_Os12g01449	bZIP	chloroplast unusual positioning protein, putative, expressed	LOC_Os08g03610	LSD	LSD1 zinc finger domain containing protein, expressed	LOC_Os11g05614	NAC	no apical meristem protein, putative, expressed
									LOC_Os03g60430	AP2	AP2 domain containing protein, expressed	LOC_Os08g31580	ERF	ethylene-responsive transcription factor, putative, expressed	LOC_Os02g49830	Nin-like	pentatricopeptide, putative, expressed
									LOC_Os02g44108	NF-YC	expansin precursor, putative, expressed	LOC_Os08g37580	HD-ZIP	homeobox associated leucine zipper, putative, expressed	LOC_Os08g38092	NAC	abhydrolase domain-containing protein FAM108C1, putative, expressed
									LOC_Os12g06650	Nin-like	tetratricopeptide-like helical, putative, expressed	LOC_Os12g07640	MYB	MYB family transcription factor, putative, expressed	LOC_Os12g16130	WRKY	transposon protein, putative, unclassified, expressed
									LOC_Os10g33760	NAC	No apical meristem protein, putative, expressed	LOC_Os01g13520	ARF	auxin response factor 1, putative, expressed	LOC_Os07g03930	bZIP	lectin-like receptor kinase, putative, expressed
									LOC_Os04g38042	bZIP	retrotransposon protein, putative, unclassified, expressed	LOC_Os06g01250	bZIP	cytochrome P450, putative, expressed	LOC_Os06g17410	Dof	dof zinc finger domain containing protein, putative, expressed
									LOC_Os11g41210	WRKY	disease resistance protein RPM1, putative, expressed	LOC_Os11g47460	MYB	MYB family transcription factor, putative, expressed	LOC_Os04g48030	HSF	heat stress transcription factor B-1, putative, expressed
									LOC_Os01g13000	bHLH	ethylene-responsive protein related, putative, expressed	LOC_Os01g70110	NAC	No apical meristem protein, putative, expressed	LOC_Os01g74540	GATA	GATA zinc finger domain containing protein, expressed
									LOC_Os07g02280	Nin-like	pentatricopeptide, putative, expressed	LOC_Os03g12860	HD-ZIP	homeobox associated leucine zipper, putative, expressed	LOC_Os01g25710	WRKY	transposon protein, putative, CACTA, En/Spm sub-class, expressed
									LOC_Os06g45410	G2-like	MYB family transcription factor, putative, expressed	LOC_Os03g43650	B3	uncharacterized protein At4g06744 precursor, putative, expressed	LOC_Os02g51670	ERF	ethylene-responsive transcription factor, putative, expressed
									LOC_Os08g17390	WRKY	expressed protein	LOC_Os09g28740	NAC	gibberellin receptor GID1L2, putative, expressed	LOC_Os05g24930	Nin-like	PPR repeat containing protein, expressed
									LOC_Os02g04680	SBP	OsSPL3 - SBP-box gene family member, expressed	LOC_Os12g39220	C2H2	ZOS12-08 - C2H2 zinc finger protein, expressed	LOC_Os11g11790	WRKY	NBS-LRR type disease resistance protein, putative, expressed
									LOC_Os06g42030	Nin-like	potassium transporter, putative, expressed	LOC_Os02g56940	G2-like	expressed protein	LOC_Os01g56830	WRKY	transposon protein, putative, unclassified, expressed
									LOC_Os09g26210	C2H2	ZOS9-12 - C2H2 zinc finger protein, expressed	LOC_Os12g37970	MYB_related	MYB family transcription factor, putative, expressed	LOC_Os05g49100	WRKY	WRKY49, expressed
									LOC_Os02g35660	bHLH	PTF1, putative, expressed	LOC_Os01g57630	Nin-like	pentatricopeptide containing protein, putative, expressed	LOC_Os01g43590	HSF	HSF-type DNA-binding domain containing protein, expressed
									LOC_Os04g37990	WRKY	transporter family protein, putative, expressed	LOC_Os07g06840	NAC	gibberellin receptor GID1L2, putative, expressed	LOC_Os07g32170	SBP	OsSPL13 - SBP-box gene family member, expressed
									LOC_Os06g40750	bZIP	expressed protein	LOC_Os07g44200	GeBP	transcription regulator, putative, expressed	LOC_Os11g30560	MIKC	dehydrogenase/reductase, putative, expressed
									LOC_Os01g53610	Nin-like	selenium-binding protein, related, putative, expressed	LOC_Os07g47140	CO-like	CCT/B-box zinc finger protein, putative, expressed	LOC_Os01g51140	bHLH	helix-loop-helix DNA-binding domain containing protein, expressed
									LOC_Os04g38720	NAC	no apical meristem protein, putative, expressed	LOC_Os06g29804	C2H2	expressed protein	LOC_Os01g19330	MYB	MYB family transcription factor, putative, expressed
									LOC_Os02g02670	B3	NBS-LRR disease resistance protein, putative, expressed	LOC_Os09g32510	bHLH	BHLH transcription factor, putative, expressed	LOC_Os01g63160	MYB	MYB family transcription factor, putative, expressed
									LOC_Os10g34310	Nin-like	PPR repeat containing protein, expressed	LOC_Os08g43010	B3	disease resistance RPP13-like protein 1, putative, expressed	LOC_Os01g50940	bHLH	helix-loop-helix DNA-binding domain containing protein, expressed
									LOC_Os08g39830	EIL	ethylene-insensitive 3, putative, expressed	LOC_Os03g60400	MYB	40S ribosomal protein S23, putative, expressed	LOC_Os12g25170	B3	NB-ARC domain containing disease resistance protein, putative, expressed
									LOC_Os11g45060	B3	NB-ARC domain containing protein, expressed	LOC_Os06g22460	WRKY	disease resistance protein RPM1, putative, expressed	LOC_Os07g37210	MYB	MYB family transcription factor, putative, expressed
									LOC_Os05g10670	C3H	zinc finger CCCH type family protein, putative, expressed	LOC_Os08g33150	MYB	MYB family transcription factor, putative, expressed	LOC_Os04g45810	HD-ZIP	homeobox associated leucine zipper, putative, expressed
									LOC_Os12g04410	bHLH	BTBA6 - Bric-a-Brac,Tramtrack, Broad Complex BTB domain with Ankyrin repeat region, expressed	LOC_Os02g02424	C2H2	ZOS2-02 - C2H2 zinc finger protein, expressed	LOC_Os04g57340	ERF	AP2 domain containing protein, expressed
									LOC_Os06g02400	Nin-like	OsFBO18 - F-box and other domain containing protein, expressed	LOC_Os01g09590	MYB	myb-like DNA-binding domain containing protein, putative, expressed	LOC_Os07g32650	WRKY	retrotransposon protein, putative, unclassified, expressed
									LOC_Os01g62130	C2H2	ZOS1-14 - C2H2 zinc finger protein, expressed				LOC_Os12g07280	C2H2	ZOS12-02 - C2H2 zinc finger protein, expressed
									LOC_Os03g63450	NF-YA	snRK1-interacting protein 1, putative, expressed				LOC_Os03g51910	bHLH	basic helix-loop-helix protein, putative, expressed
									LOC_Os03g48370	WRKY	disease resistance RPP13-like protein 1, putative, expressed				LOC_Os05g34830	NAC	No apical meristem protein, putative, expressed
									LOC_Os10g39750	bHLH	inducer of CBF expression 2, putative, expressed				LOC_Os06g49670	Nin-like	pentatricopeptide, putative, expressed
									LOC_Os01g37350	WRKY	retrotransposon protein, putative, Ty3-gypsy subclass, expressed				LOC_Os12g10550	C3H	transposon protein, putative, CACTA, En/Spm sub-class, expressed
									LOC_Os07g18154	bZIP	aldehyde oxidase 4, putative, expressed
									LOC_Os03g13600	C2H2	ZOS3-07 - C2H2 zinc finger protein, expressed
									LOC_Os08g37060	NAC	gibberellin receptor GID1L2, putative, expressed
									LOC_Os10g35760	Nin-like	pentatricopeptide, putative, expressed
									LOC_Os02g27070	Nin-like	PPR repeat domain containing protein, putative, expressed
Note:	S4_UP_T4	Up-regulated TF genes in S4 against T4 at 48 hrs late response phase
	S4_T4_UP	Commonly up-regulated TF genes in both S4 and T4 at 48 hrs late response phase
	T4_UP_S4	Up-regulated TF genes in S4 against T4 at 48 hrs late response phase
	S4_DWN_T4	Down-regulated TF genes in S4 against T4 at 48 hrs late response phase
	S4_T4_DWN	Commonly down-regulated TF genes in both S4 and T4 at 48 hrs late response phase
	T4_DWN_S4	Down-regulated TF genes in T4 against S4 at 48 hrs late response phase
	S4_dwn_T4_UP	Down-regulated TF genes in S4 and up-regulated in T4 at 48 hrs late response phase
