# Supplementary material for: Genes, pathways and transcription factors involved in seedling stage chilling stress tolerance in indica rice through RNA-Seq analysis
Source: BMC Plant Biol. 2019 Aug 14;19:352. doi: 10.1186/s12870-019-1922-8 (PMC6694648; doi:10.1186/s12870-019-1922-8)
Supplement: Supplementary file 25 — Table S19. Differentially expressed TF involved in after 24 h recovery condition of both CSV and CTV genotypes with annotation. (XLS 66 kb) [file 12870_2019_1922_MOESM25_ESM.xls]

## Sheet: Table S16
Table S19. Differentially expressed TF involved in after 24 hrs recovery condition of both CSV and CTV genotypes with annotation
S5_UP_T5	TF	Annotation	S5_T5_UP	TF	Annotation	T5-UP_S5	TF	Annotation	S5_DWN_T5	TF	Annotation	T5_DWN_S5	TF	Annotation	S5_T5_DWN_	TF	Annotation	S5_DWN_T5_UP	TF	Annotation
LOC_Os05g15580	WRKY	retrotransposon protein, putative, Ty3-gypsy subclass, expressed	LOC_Os03g17570	ARR-B	response regulator receiver domain containing protein, expressed	LOC_Os02g04640	G2-like	Myb-like DNA-binding domain containing protein, putative, expressed	LOC_Os01g57410	Nin-like	pentatricopeptide repeat domain containing protein, putative, expressed	LOC_Os02g13710	ERF	ethylene-responsive transcription factor TINY, putative, expressed	LOC_Os07g09370	Nin-like	pentatricopeptide, putative, expressed	LOC_Os09g25070	WRKY	WRKY62, expressed
LOC_Os08g11430	WRKY	retrotransposon protein, putative, Ty3-gypsy subclass, expressed	LOC_Os08g42550	ERF	AP2 domain containing protein, expressed	LOC_Os01g71106	B3	NBS-LRR disease resistance protein, putative, expressed	LOC_Os10g26500	HD-ZIP	homeobox associated leucine zipper, putative, expressed	LOC_Os03g04070	NAC	no apical meristem protein, putative, expressed	LOC_Os06g46799	NF-YA	peroxidase precursor, putative, expressed	LOC_Os03g03164	TALE	homeobox protein knotted-1, putative, expressed
LOC_Os06g37224	NF-YA	cytochrome P450, putative, expressed	LOC_Os04g52810	NAC	no apical meristem protein, putative, expressed	LOC_Os09g10054	WRKY	disease resistance protein RPS2, putative, expressed	LOC_Os11g08569	WRKY	cycloartenol synthase, putative, expressed	LOC_Os09g27450	HD-ZIP	homeobox associated leucine zipper, putative, expressed	LOC_Os05g49240	MYB_related	homeodomain-related, putative, expressed	LOC_Os07g46920	FAR1	sex determination protein tasselseed-2, putative, expressed
LOC_Os06g24310	bZIP	retrotransposon protein, putative, unclassified, expressed	LOC_Os04g32620	ERF	ethylene-responsive transcription factor ERF114, putative, expressed	LOC_Os01g11910	bHLH	basic helix-loop-helix, putative, expressed	LOC_Os02g54060	ERF	chaperonin, putative, expressed	LOC_Os09g35010	ERF	dehydration-responsive element-binding protein, putative, expressed	LOC_Os07g01600	bHLH	dirigent, putative, expressed	LOC_Os11g02540	WRKY	WRKY50, expressed
LOC_Os03g60560	C2H2	ZOS3-21 - C2H2 zinc finger protein, expressed	LOC_Os04g19114	WRKY	retrotransposon protein, putative, Ty3-gypsy subclass, expressed	LOC_Os06g47150	ARF	auxin response factor 18, putative, expressed	LOC_Os01g58760	bZIP	bZIP transcription factor domain containing protein, expressed	LOC_Os09g35020	ERF	AP2 domain containing protein, expressed	LOC_Os06g10350	MYB	MYB family transcription factor, putative, expressed
LOC_Os09g12890	WRKY	retrotransposon protein, putative, Ty3-gypsy subclass, expressed	LOC_Os03g02800	NAC	no apical meristem protein, putative, expressed	LOC_Os08g07570	WRKY	retrotransposon protein, putative, unclassified, expressed	LOC_Os12g41060	ERF	AP2 domain containing protein, expressed	LOC_Os02g43790	ERF	ethylene-responsive transcription factor, putative, expressed	LOC_Os02g03960	bZIP	CPuORF1 - conserved peptide uORF-containing transcript, expressed
LOC_Os12g19720	WRKY	retrotransposon protein, putative, Ty3-gypsy subclass	LOC_Os01g72490	SRS	LRP1, putative, expressed	LOC_Os03g03120	FAR1	transposon protein, putative, Mutator sub-class, expressed	LOC_Os08g37030	NAC	gibberellin receptor GID1L2, putative, expressed	LOC_Os02g56250	GATA	GATA zinc finger domain containing protein, expressed	LOC_Os08g09110	WRKY	NB-ARC domain containing protein, expressed
LOC_Os10g10460	WRKY	retrotransposon protein, putative, Ty3-gypsy subclass, expressed	LOC_Os02g35770	HD-ZIP	homeobox associated leucine zipper, putative, expressed	LOC_Os08g18770	WRKY	retrotransposon protein, putative, unclassified, expressed	LOC_Os02g18450	NAC	GTP-binding protein typA/bipA, putative, expressed	LOC_Os07g02060	WRKY	WRKY29, expressed	LOC_Os05g04820	MYB	MYB family transcription factor, putative, expressed
LOC_Os01g45810	WRKY	transposon protein, putative, unclassified, expressed	LOC_Os02g02210	WRKY	aminotransferase, putative, expressed	LOC_Os01g01800	C2H2	expressed protein	LOC_Os03g21780	Nin-like	pentatricopeptide repeat domain containing protein, putative, expressed	LOC_Os05g11510	DBB	B-box zinc finger family protein, putative, expressed	LOC_Os07g34320	NAC	nodulin, putative, expressed
LOC_Os04g45940	Trihelix	transcription factor like protein, putative, expressed	LOC_Os02g43330	HD-ZIP	homeobox associated leucine zipper, putative, expressed	LOC_Os02g10140	bZIP	bZIP transcription factor domain containing protein, expressed	LOC_Os06g49010	SBP	OsSPL12 - SBP-box gene family member, expressed	LOC_Os02g24720	SBP	LTPL21 - Protease inhibitor/seed storage/LTP family protein precursor, expressed	LOC_Os02g21090	bHLH	CPuORF33 - conserved peptide uORF-containing transcript, expressed
LOC_Os04g24590	WRKY	retrotransposon protein, putative, Ty3-gypsy subclass, expressed	LOC_Os12g39400	C2H2	ZOS12-09 - C2H2 zinc finger protein, expressed	LOC_Os06g30179	WRKY	cytochrome P450, putative, expressed	LOC_Os02g05470	CO-like	CCT motif family protein, expressed	LOC_Os04g43440	WRKY	NB-ARC/LRR disease resistance protein, putative, expressed	LOC_Os04g52479	NF-YA	peptidase, trypsin-like serine and cysteine proteases, putative, expressed
LOC_Os08g12000	WRKY	retrotransposon protein, putative, Ty3-gypsy subclass, expressed	LOC_Os05g10620	NAC	no apical meristem protein, putative, expressed	LOC_Os08g33670	NAC	no apical meristem protein, putative, expressed	LOC_Os09g18159	WRKY	light repressible receptor protein kinase, putative, expressed	LOC_Os05g40270	B3	expressed protein	LOC_Os01g19970	MYB	MYB family transcription factor, putative, expressed
LOC_Os05g17604	bHLH	SHR5-receptor-like kinase, putative, expressed	LOC_Os10g32800	C3H	expressed protein	LOC_Os01g39020	HSF	HSF-type DNA-binding domain containing protein, expressed	LOC_Os06g45140	bZIP	bZIP transcription factor domain containing protein, expressed	LOC_Os09g19954	FAR1	ribosomal protein, putative, expressed	LOC_Os03g57240	C2H2	ZOS3-19 - C2H2 zinc finger protein, expressed
LOC_Os04g06130	WRKY	retrotransposon protein, putative, Ty3-gypsy subclass, expressed	LOC_Os04g46079	WRKY	ELMO/CED-12 family protein, putative, expressed	LOC_Os11g11940	WRKY	MLA10, putative, expressed	LOC_Os07g36390	Nin-like	PPR repeat containing protein, expressed	LOC_Os11g12340	B3	disease resistance protein RPM1, putative, expressed	LOC_Os01g18240	MYB	MYB family transcription factor, putative, expressed
LOC_Os07g17720	WRKY	retrotransposon protein, putative, Ty3-gypsy subclass	LOC_Os05g02390	C2H2	ZOS5-02 - C2H2 zinc finger protein, expressed	LOC_Os02g36880	NAC	No apical meristem protein, putative, expressed	LOC_Os03g01270	NF-YC	expansin precursor, putative, expressed	LOC_Os06g51070	NAC	no apical meristem protein, putative, expressed	LOC_Os06g28630	MYB_related	expressed protein
LOC_Os07g16700	WRKY	retrotransposon protein, putative, Ty3-gypsy subclass	LOC_Os03g11420	NAC	Os3bglu6 - beta-glucosidase/beta-fucosidase/beta-galactosidase, expressed	LOC_Os01g41145	NAC	retrotransposon protein, putative, unclassified, expressed	LOC_Os07g02780	bHLH	STE_MEKK_ste11_MAP3K.20 - STE kinases include homologs to sterile 7, sterile 11 and sterile 20 from yeast, expressed	LOC_Os02g08440	WRKY	WRKY71, expressed	LOC_Os01g41900	MYB_related	Myb transcription factor, putative, expressed
LOC_Os06g17040	WRKY	retrotransposon protein, putative, unclassified, expressed	LOC_Os02g30714	C2H2	dehydrogenase/reductase, putative, expressed	LOC_Os01g68370	B3	B3 DNA binding domain containing protein, expressed	LOC_Os07g44090	MYB_related	myb-related protein Hv33, putative, expressed	LOC_Os09g32944	SBP	OsSPL18 - SBP-box gene family member, expressed	LOC_Os05g48850	NAC	no apical meristem protein, putative, expressed
LOC_Os05g49700	ERF	AP2 domain containing protein, expressed	LOC_Os01g46970	bZIP	transcription factor, putative, expressed	LOC_Os05g32070	SRS	LRP1, putative, expressed	LOC_Os01g59819	NF-YA	Os1bglu2 - beta-glucosidase homologue, similar to G. max isohydroxyurate hydrolase, expressed	LOC_Os01g15900	Dof	expressed protein	LOC_Os04g36054	ARF	auxin response factor 9, putative, expressed
LOC_Os02g47810	Dof	dof zinc finger domain containing protein, putative, expressed	LOC_Os01g01430	NAC	No apical meristem protein, putative, expressed	LOC_Os02g32230	WRKY	retrotransposon protein, putative, unclassified, expressed	LOC_Os09g12290	NF-YA	bifunctional aspartokinase/homoserine dehydrogenase, chloroplast precursor, putative, expressed	LOC_Os09g28230	NAC	gibberellin receptor GID1L2, putative, expressed	LOC_Os12g40900	ARF	OsIAA31 - Auxin-responsive Aux/IAA gene family member, expressed
LOC_Os10g10600	WRKY	retrotransposon protein, putative, Ty3-gypsy subclass, expressed	LOC_Os04g43560	NAC	no apical meristem protein, putative, expressed	LOC_Os05g45020	C3H	zinc finger/CCCH transcription factor, putative, expressed	LOC_Os01g36460	MYB	MYB family transcription factor, putative, expressed	LOC_Os02g18070	B3	NB-ARC domain containing protein, expressed	LOC_Os09g37710	Nin-like	NIN, putative, expressed
LOC_Os10g09970	WRKY	retrotransposon protein, putative, Ty3-gypsy subclass, expressed	LOC_Os03g57640	NAC	gibberellin receptor GID1L2, putative, expressed	LOC_Os03g36279	WRKY	retrotransposon protein, putative, Ty3-gypsy subclass, expressed	LOC_Os10g16974	bZIP	cytochrome P450, putative, expressed	LOC_Os08g37810	Trihelix	transcription factor like protein, putative, expressed	LOC_Os02g43940	ERF	AP2 domain containing protein, expressed
LOC_Os05g06880	FAR1	transposon protein, putative, unclassified	LOC_Os03g08470	ERF	AP2 domain containing protein, expressed	LOC_Os03g21060	NAC	No apical meristem protein, putative, expressed	LOC_Os02g50740	C3H	WD domain, G-beta repeat domain containing protein, expressed	LOC_Os03g32480	NF-YA	retrotransposon protein, putative, unclassified, expressed	LOC_Os05g40960	G2-like	Myb transcription factor, putative, expressed
LOC_Os10g42130	NAC	no apical meristem protein, putative, expressed	LOC_Os12g37690	MYB	MYB family transcription factor, putative, expressed	LOC_Os12g28250	WRKY	disease resistance protein RPM1, putative, expressed	LOC_Os08g41960	M-type	OsMADS37 - MADS-box family gene with MIKC* type-box, expressed	LOC_Os10g41749	Nin-like	crcB-like protein, expressed	LOC_Os02g43970	ERF	AP2 domain containing protein, expressed
LOC_Os10g07582	WRKY	retrotransposon protein, putative, Ty3-gypsy subclass, expressed	LOC_Os01g43650	WRKY	WRKY11, expressed	LOC_Os01g71114	B3	disease resistance protein RGA4, putative, expressed	LOC_Os11g04350	NAC	cell death associated protein, putative, expressed	LOC_Os08g36920	ERF	AP2 domain containing protein, expressed	LOC_Os02g46030	MYB_related	MYB family transcription factor, putative, expressed
LOC_Os05g20700	WRKY	retrotransposon protein, putative, Ty3-gypsy subclass, expressed	LOC_Os02g47370	Trihelix	transcription factor TF2, putative, expressed	LOC_Os02g09830	bZIP	bZIP transcription factor domain containing protein, expressed	LOC_Os01g28680	NAC	WD domain, G-beta repeat domain containing protein, expressed	LOC_Os06g11330	MIKC	OsMADS55 - MADS-box family gene with MIKCc type-box, expressed	LOC_Os09g28640	NAC	gibberellin receptor GID1L2, putative, expressed
LOC_Os08g12470	WRKY	retrotransposon protein, putative, Ty3-gypsy subclass, expressed	LOC_Os09g21180	HD-ZIP	homeobox associated leucine zipper, putative, expressed	LOC_Os01g48874	WRKY	wax synthase, putative, expressed	LOC_Os05g51160	MYB_related	Myb transcription factor, putative, expressed	LOC_Os04g14220	WRKY	disease resistance protein RPM1, putative, expressed	LOC_Os08g17390	WRKY	expressed protein
LOC_Os09g31454	MYB_related	MYB family transcription factor, putative, expressed	LOC_Os02g34970	NAC	no apical meristem protein, putative, expressed	LOC_Os06g03710	GRAS	DELLA protein SLR1, putative, expressed	LOC_Os05g50350	MYB_related	MYB family transcription factor, putative, expressed	LOC_Os09g38340	C2H2	ZOS9-17 - C2H2 zinc finger protein, expressed	LOC_Os06g01250	bZIP	cytochrome P450, putative, expressed
LOC_Os01g30956	WRKY	retrotransposon protein, putative, unclassified, expressed	LOC_Os07g46970	FAR1	sex determination protein tasselseed-2, putative, expressed	LOC_Os10g35300	Dof	dof zinc finger domain containing protein, putative, expressed	LOC_Os10g10170	bHLH	PPR repeat domain containing protein, putative, expressed	LOC_Os11g05980	Nin-like	tetratricopeptide-like helical, putative, expressed	LOC_Os08g37040	NAC	gibberellin receptor GID1L2, putative, expressed
LOC_Os03g09170	ERF	ethylene-responsive transcription factor, putative, expressed	LOC_Os03g17810	LBD	DUF260 domain containing protein, putative, expressed	LOC_Os07g40300	C2H2	ZOS7-10 - C2H2 zinc finger protein, expressed	LOC_Os11g47630	C2H2	ZOS11-10 - C2H2 zinc finger protein, expressed	LOC_Os05g38460	MYB	MYB family transcription factor, putative, expressed	LOC_Os03g43650	B3	uncharacterized protein At4g06744 precursor, putative, expressed
LOC_Os03g23110	WRKY	retrotransposon protein, putative, Ty3-gypsy subclass, expressed	LOC_Os07g46950	FAR1	ligA, putative, expressed	LOC_Os06g09660	ARF	auxin response factor, putative, expressed	LOC_Os07g48596	G2-like	Myb transcription factor, putative, expressed	LOC_Os12g41650	bHLH	helix-loop-helix DNA-binding domain containing protein, expressed	LOC_Os03g08930	bHLH	helix-loop-helix DNA-binding protein, putative, expressed
LOC_Os01g54270	WRKY	transposon protein, putative, unclassified, expressed	LOC_Os07g48550	NAC	no apical meristem protein, putative, expressed	LOC_Os03g20910	WOX	homeobox domain containing protein, expressed	LOC_Os07g07450	G2-like	versicolorin reductase, putative, expressed	LOC_Os03g52239	TALE	homeobox domain containing protein, expressed	LOC_Os03g06630	HSF	heat stress transcription factor, putative, expressed
LOC_Os12g20110	WRKY	retrotransposon protein, putative, Ty3-gypsy subclass, expressed	LOC_Os02g07170	G2-like	MYB family transcription factor, putative, expressed	LOC_Os01g01840	bHLH	helix-loop-helix DNA-binding domain containing protein, expressed	LOC_Os06g17390	ERF	auxin-independent growth promoter protein, putative, expressed	LOC_Os09g16510	WRKY	WRKY74, expressed	LOC_Os01g09620	C3H	zinc finger/CCCH transcription factor, putative, expressed
LOC_Os11g45740	MYB	MYB family transcription factor, putative, expressed	LOC_Os01g63980	C2H2	ZOS1-17 - C2H2 zinc finger protein, expressed	LOC_Os04g46400	ERF	AP2 domain containing protein, expressed	LOC_Os11g04600	bHLH	BTBA5 - Bric-a-Brac,Tramtrack, Broad Complex BTB domain with Ankyrin repeat region, expressed	LOC_Os01g58420	ERF	AP2 domain containing protein, expressed	LOC_Os07g47140	CO-like	CCT/B-box zinc finger protein, putative, expressed
LOC_Os05g50610	WRKY	WRKY8, expressed	LOC_Os01g55340	Dof	dof zinc finger domain containing protein, putative, expressed	LOC_Os03g36550	WRKY	transposon protein, putative, unclassified, expressed	LOC_Os02g50280	Nin-like	pentatricopeptide, putative, expressed	LOC_Os07g22770	ERF	AP2 domain containing protein, expressed	LOC_Os11g12300	WRKY	NBS-LRR disease resistance protein, putative, expressed
LOC_Os10g09460	WRKY	retrotransposon protein, putative, Ty3-gypsy subclass, expressed	LOC_Os01g53260	WRKY	WRKY23, expressed	LOC_Os11g40590	NAC	DUF1399 containing protein, putative, expressed	LOC_Os05g30220	B3	disease resistance RPP13-like protein 1, putative, expressed	LOC_Os11g29990	B3	NBS-LRR type disease resistance protein, putative, expressed	LOC_Os12g05660	bZIP	dual specificity protein phosphatase, putative, expressed
LOC_Os03g60570	C2H2	ZOS3-22 - C2H2 zinc finger protein, expressed	LOC_Os02g32140	ERF	AP2 domain containing protein, expressed	LOC_Os02g10150	bZIP	bZIP transcription factor, putative, expressed	LOC_Os01g24070	GATA	GATA zinc finger domain containing protein, expressed	LOC_Os06g44010	WRKY	WRKY28, expressed	LOC_Os08g34360	AP2	AP2 domain containing protein, expressed
LOC_Os10g06310	WRKY	retrotransposon protein, putative, Ty3-gypsy subclass, expressed	LOC_Os02g40330	NAC	retrotransposon protein, putative, Ty3-gypsy subclass, expressed	LOC_Os08g44830	C2H2	ZOS8-14 - C2H2 zinc finger protein, expressed	LOC_Os06g04090	NAC	no apical meristem protein, putative, expressed	LOC_Os05g41760	ERF	AP2 domain containing protein, expressed	LOC_Os03g25869	bZIP	amino acid permease family protein, putative, expressed
LOC_Os10g06520	WRKY	retrotransposon protein, putative, Ty3-gypsy subclass, expressed	LOC_Os10g33760	NAC	No apical meristem protein, putative, expressed	LOC_Os08g39410	WRKY	retrotransposon protein, putative, unclassified, expressed	LOC_Os06g36000	ERF	AP2 domain containing protein, expressed	LOC_Os01g12810	Nin-like	retrotransposon protein, putative, unclassified, expressed	LOC_Os01g43230	MYB_related	expressed protein
LOC_Os05g44510	WRKY	retrotransposon protein, putative, unclassified	LOC_Os02g56600	NAC	no apical meristem protein, putative, expressed	LOC_Os01g06890	B3	leucine-rich repeat family protein, putative, expressed	LOC_Os02g32780	Nin-like	pentatricopeptide, putative, expressed	LOC_Os11g42040	B3	non-TIR-NBS-LRR type resistance protein, putative, expressed	LOC_Os12g10630	ZF-HD	ZF-HD protein dimerisation region containing protein, expressed
LOC_Os10g06270	WRKY	retrotransposon protein, putative, Ty3-gypsy subclass, expressed	LOC_Os03g45194	G2-like	oxidoreductase, short chain dehydrogenase/reductase family domain containing protein, expressed	LOC_Os11g11950	WRKY	disease resistance protein RPM1, putative, expressed	LOC_Os05g42130	GRAS	MONOCULM 1, putative, expressed	LOC_Os01g11350	bZIP	bZIP transcription factor domain containing protein, expressed
LOC_Os08g11570	WRKY	retrotransposon protein, putative, Ty3-gypsy subclass, expressed	LOC_Os02g43300	Trihelix	expressed protein	LOC_Os04g46060	WRKY	WRKY36, expressed	LOC_Os09g03939	NAC	white-brown complex homolog protein 11, putative, expressed	LOC_Os10g41100	CO-like	CCT motif family protein, expressed
LOC_Os04g04900	WRKY	retrotransposon protein, putative, Ty3-gypsy subclass, expressed	LOC_Os03g10210	HD-ZIP	homeobox domain containing protein, expressed	LOC_Os11g12050	WRKY	NBS-LRR type disease resistance protein, putative, expressed	LOC_Os02g35750	Nin-like	pentatricopeptide repeat domain containing protein, putative, expressed	LOC_Os04g48350	ERF	dehydration-responsive element-binding protein, putative, expressed
LOC_Os05g47650	RAV	B3 DNA binding domain containing protein, expressed	LOC_Os01g06560	bZIP	transcription factor HBP-1b, putative, expressed	LOC_Os06g48520	WRKY	disease resistance protein RPM1, putative, expressed	LOC_Os04g51190	GRF	growth-regulating factor, putative, expressed	LOC_Os06g39020	WRKY	retrotransposon protein, putative, unclassified, expressed
LOC_Os12g08564	C2H2	retrotransposon protein, putative, unclassified, expressed	LOC_Os02g06950	NAC	no apical meristem protein, putative, expressed	LOC_Os06g01260	NAC	glutathione gamma-glutamylcysteinyltransferase 1, putative, expressed	LOC_Os06g40170	bZIP	phospholipase D, putative, expressed	LOC_Os11g13930	ZF-HD	ZF-HD protein dimerisation region containing protein, expressed
LOC_Os05g18340	WRKY	retrotransposon protein, putative, Ty3-gypsy subclass, expressed	LOC_Os01g62190	C2H2	ZOS1-15 - C2H2 zinc finger protein, expressed	LOC_Os01g27240	MIKC	12-oxophytodienoate reductase, putative, expressed	LOC_Os11g07890	MYB	transposon protein, putative, CACTA, En/Spm sub-class, expressed	LOC_Os09g28440	ERF	AP2 domain containing protein, expressed
LOC_Os01g69830	SBP	OsSPL2 - SBP-box gene family member, expressed	LOC_Os06g17070	NF-YA	retrotransposon protein, putative, Ty1-copia subclass, expressed	LOC_Os09g24850	WRKY	retrotransposon protein, putative, unclassified, expressed	LOC_Os12g01210	Nin-like	HCF152, putative, expressed	LOC_Os06g29260	C2H2	retrotransposon protein, putative, unclassified, expressed
LOC_Os04g35660	NAC	no apical meristem protein, putative, expressed	LOC_Os11g03300	NAC	NAC domain transcription factor, putative, expressed	LOC_Os12g13570	MYB	MYB family transcription factor, putative, expressed	LOC_Os09g26200	C2H2	ZOS9-11 - C2H2 zinc finger protein, expressed	LOC_Os04g43910	ARF	auxin response factor, putative, expressed
LOC_Os06g17520	WRKY	retrotransposon protein, putative, Ty3-gypsy subclass, expressed	LOC_Os03g03034	WRKY	flavonol synthase/flavanone 3-hydroxylase, putative, expressed	LOC_Os02g50174	bZIP	caleosin related protein, putative, expressed	LOC_Os03g29970	NF-YB	histone-like transcription factor and archaeal histone, putative, expressed	LOC_Os07g12340	NAC	NAC domain-containing protein 67, putative, expressed
LOC_Os10g09400	WRKY	retrotransposon protein, putative, Ty3-gypsy subclass, expressed	LOC_Os01g06640	bHLH	basic helix-loop-helix, putative, expressed	LOC_Os04g10010	FAR1	sex determination protein tasselseed-2, putative, expressed	LOC_Os04g57610	ARF	auxin response factor, putative, expressed	LOC_Os05g50700	WRKY	WRKY111, expressed
LOC_Os01g64360	MYB	MYB family transcription factor, putative, expressed	LOC_Os01g12710	G2-like	oxidoreductase, short chain dehydrogenase/reductase family domain containing protein, expressed	LOC_Os02g42780	bZIP	lectin receptor-type protein kinase, putative, expressed	LOC_Os06g01934	TALE	homeobox domain containing protein, expressed	LOC_Os07g41370	MIKC	OsMADS18 - MADS-box family gene with MIKCc type-box, expressed
LOC_Os01g14440	WRKY	WRKY1, expressed	LOC_Os01g58194	NF-YA	protein disulfide isomerase, putative, expressed	LOC_Os01g57854	MIKC	pectinesterase, putative, expressed	LOC_Os04g37990	WRKY	transporter family protein, putative, expressed	LOC_Os11g11960	WRKY	disease resistance protein RPM1, putative, expressed
LOC_Os09g09090	WRKY	retrotransposon protein, putative, Ty3-gypsy subclass	LOC_Os07g03810	bZIP	lectin-like receptor kinase 7, putative, expressed	LOC_Os01g20740	WRKY	retrotransposon protein, putative, unclassified, expressed	LOC_Os09g36250	MYB	MYB family transcription factor, putative, expressed	LOC_Os08g36220	HD-ZIP	homeobox associated leucine zipper, putative, expressed
LOC_Os10g29650	NF-YA	retrotransposon protein, putative, unclassified, expressed	LOC_Os02g09660	TCP	expressed protein	LOC_Os12g02420	WRKY	WRKY97, expressed	LOC_Os03g14730	NAC	gibberellin receptor GID1L2, putative, expressed	LOC_Os09g28650	NAC	gibberellin receptor, putative, expressed
LOC_Os10g09440	WRKY	retrotransposon protein, putative, Ty3-gypsy subclass, expressed	LOC_Os07g49460	ARR-B	response regulator receiver domain containing protein, expressed	LOC_Os11g12350	B3	disease resistance protein, putative, expressed	LOC_Os09g36770	MYB	NTMC2Type1.2 protein, putative, expressed	LOC_Os02g06330	ERF	AP2 domain containing protein, expressed
LOC_Os05g37190	C2H2	ZOS5-08 - C2H2 zinc finger protein, expressed				LOC_Os11g38890	bZIP	retrotransposon protein, putative, unclassified, expressed	LOC_Os01g54990	ARF	auxin response factor, putative, expressed	LOC_Os10g30880	GRF	expressed protein
LOC_Os10g09060	WRKY	retrotransposon protein, putative, Ty3-gypsy subclass, expressed				LOC_Os01g09280	MYB_related	myb-related transcription activator, putative, expressed	LOC_Os02g56940	G2-like	expressed protein	LOC_Os09g27320	C2H2	ZOS9-13 - C2H2 zinc finger protein, expressed
LOC_Os12g07030	ERF	expressed protein				LOC_Os05g46370	bHLH	bHelix-loop-helix transcription factor, putative, expressed	LOC_Os11g30560	MIKC	dehydrogenase/reductase, putative, expressed	LOC_Os11g12240	WRKY	retrotransposon protein, putative, unclassified, expressed
LOC_Os03g55690	WRKY	transposon protein, putative, unclassified, expressed				LOC_Os11g06770	ERF	ethylene-responsive transcription factor ERF110, putative, expressed	LOC_Os11g01210	Nin-like	HCF152, putative, expressed	LOC_Os08g01330	NAC	no apical meristem protein, putative, expressed
LOC_Os04g26660	WRKY	retrotransposon protein, putative, Ty3-gypsy subclass, expressed				LOC_Os07g03820	bZIP	lectin-like receptor kinase, putative, expressed	LOC_Os03g14040	C2H2	expressed protein	LOC_Os01g61080	WRKY	WRKY24, expressed
LOC_Os10g16560	WRKY	retrotransposon protein, putative, unclassified, expressed				LOC_Os06g48290	HD-ZIP	homeobox associated leucine zipper, putative, expressed	LOC_Os01g42280	Nin-like	pentatricopeptide, putative, expressed	LOC_Os11g45090	B3	NB-ARC domain containing protein, expressed
LOC_Os10g06550	WRKY	retrotransposon protein, putative, Ty3-gypsy subclass, expressed				LOC_Os08g43550	MYB	MYB family transcription factor, putative, expressed	LOC_Os12g04410	bHLH	BTBA6 - Bric-a-Brac,Tramtrack, Broad Complex BTB domain with Ankyrin repeat region, expressed	LOC_Os01g60640	WRKY	WRKY21, expressed
LOC_Os09g09050	WRKY	retrotransposon protein, putative, Ty3-gypsy subclass, expressed				LOC_Os11g41210	WRKY	disease resistance protein RPM1, putative, expressed	LOC_Os07g29240	NF-YA	expressed protein	LOC_Os08g38220	Dof	dof zinc finger domain containing protein, putative, expressed
LOC_Os05g03160	LBD	DUF260 domain containing protein, putative, expressed				LOC_Os04g12540	bZIP	receptor-like protein kinase, putative, expressed	LOC_Os01g44390	MYB_related	MYB family transcription factor, putative, expressed	LOC_Os11g12320	B3	disease resistance protein RPM1, putative, expressed
LOC_Os03g23760	WRKY	retrotransposon protein, putative, Ty3-gypsy subclass, expressed				LOC_Os02g53100	WRKY	WRKY32, expressed	LOC_Os01g61110	NAC	ulp1 protease family, C-terminal catalytic domain containing protein, expressed	LOC_Os04g46440	ERF	AP2 domain containing protein, expressed
LOC_Os08g05320	MYB	expressed protein				LOC_Os11g05640	bZIP	bZIP transcription factor domain containing protein, expressed	LOC_Os06g07790	bZIP	retrotransposon protein, putative, unclassified, expressed	LOC_Os11g05614	NAC	no apical meristem protein, putative, expressed
LOC_Os09g01100	WRKY	retrotransposon protein, putative, Ty3-gypsy subclass, expressed				LOC_Os01g74020	G2-like	MYB family transcription factor, putative, expressed				LOC_Os09g29130	ZF-HD	ZF-HD protein dimerisation region containing protein, expressed
LOC_Os03g23800	WRKY	retrotransposon protein, putative, Ty3-gypsy subclass, expressed				LOC_Os11g02480	WRKY	WRKY46, expressed				LOC_Os08g13840	WRKY	WRKY25, expressed
LOC_Os05g51930	WRKY	retrotransposon protein, putative, Ty3-gypsy subclass, expressed				LOC_Os01g70110	NAC	No apical meristem protein, putative, expressed				LOC_Os08g37580	HD-ZIP	homeobox associated leucine zipper, putative, expressed
LOC_Os01g09100	WRKY	WRKY10, expressed				LOC_Os02g42850	MYB	MYB family transcription factor, putative, expressed				LOC_Os05g02420	MYB_related	expressed protein
LOC_Os11g11694	WRKY	retrotransposon protein, putative, unclassified, expressed				LOC_Os11g36500	bZIP	retrotransposon protein, putative, unclassified, expressed				LOC_Os08g29669	WRKY	cytochrome b5-like Heme/Steroid binding domain containing protein, expressed
LOC_Os12g03040	NAC	no apical meristem protein, putative, expressed				LOC_Os04g17500	WRKY	expressed protein				LOC_Os01g13520	ARF	auxin response factor 1, putative, expressed
LOC_Os12g30824	bZIP	terpene synthase, putative, expressed				LOC_Os09g29940	ERF	auxin-independent growth promoter protein, putative, expressed				LOC_Os03g53340	HSF	HSF-type DNA-binding domain containing protein, expressed
LOC_Os09g24810	ZF-HD	ZF-HD protein dimerisation region containing protein, expressed				LOC_Os01g64000	bZIP	bZIP transcription factor, putative, expressed				LOC_Os11g32110	ARF	auxin response factor, putative, expressed
LOC_Os11g12060	WRKY	retrotransposon protein, putative, Ty3-gypsy subclass, expressed				LOC_Os07g06850	NAC	gibberellin receptor GID1L2, putative, expressed				LOC_Os06g39960	bZIP	bZIP transcription factor domain containing protein, expressed
LOC_Os08g11960	WRKY	retrotransposon protein, putative, Ty3-gypsy subclass, expressed				LOC_Os01g70230	Trihelix	transcription factor, putative, expressed				LOC_Os11g47460	MYB	MYB family transcription factor, putative, expressed
LOC_Os04g17850	WRKY	retrotransposon protein, putative, unclassified, expressed				LOC_Os01g03720	MYB	MYB family transcription factor, putative, expressed				LOC_Os05g32270	AP2	AP2 domain containing protein, expressed
LOC_Os09g08900	WRKY	retrotransposon protein, putative, Ty3-gypsy subclass, expressed				LOC_Os07g48450	NAC	no apical meristem protein, putative, expressed				LOC_Os01g56830	WRKY	transposon protein, putative, unclassified, expressed
LOC_Os09g11480	ERF	AP2 domain containing protein, expressed				LOC_Os07g48180	bZIP	bZIP transcription factor domain containing protein, expressed				LOC_Os02g29510	NF-YA	DUF803 domain containing, putative, expressed
LOC_Os08g11850	WRKY	retrotransposon protein, putative, Ty3-gypsy subclass, expressed				LOC_Os06g46270	NAC	no apical meristem protein, putative, expressed				LOC_Os02g45010	bHLH	ethylene-responsive protein related, putative, expressed
LOC_Os08g23400	WRKY	retrotransposon protein, putative, Ty3-gypsy subclass, expressed				LOC_Os07g44890	NAC	gibberellin receptor GID1L2, putative, expressed				LOC_Os02g21009	bZIP	sodium/calcium exchanger protein, putative, expressed
LOC_Os04g25590	FAR1	transposon protein, putative, CACTA, En/Spm sub-class, expressed				LOC_Os04g33240	FAR1	sex determination protein tasselseed-2, putative, expressed				LOC_Os12g17090	WRKY	stripe rust resistance protein Yr10, putative, expressed
LOC_Os07g37210	MYB	MYB family transcription factor, putative, expressed				LOC_Os05g37060	MYB	MYB family transcription factor, putative, expressed				LOC_Os11g12040	WRKY	disease resistance protein RPM1, putative, expressed
LOC_Os04g45810	HD-ZIP	homeobox associated leucine zipper, putative, expressed				LOC_Os08g38020	bZIP	bZIP transcription factor domain containing protein, expressed				LOC_Os07g39470	GRAS	gibberellin response modulator protein, putative, expressed
LOC_Os05g18480	WRKY	retrotransposon protein, putative, Ty3-gypsy subclass, expressed				LOC_Os01g48130	NAC	no apical meristem protein, putative, expressed				LOC_Os05g48870	ARF	auxin response factor 15, putative, expressed
LOC_Os04g05300	WRKY	retrotransposon protein, putative, Ty3-gypsy subclass, expressed				LOC_Os03g56090	MYB	MYB family transcription factor, putative, expressed				LOC_Os10g41230	HD-ZIP	homeobox associated leucine zipper, putative, expressed
LOC_Os03g14270	LBD	DUF260 domain containing protein, putative, expressed				LOC_Os01g57350	B3	diacylglycerol kinase, putative, expressed				LOC_Os01g46800	WRKY	WRKY15, expressed
LOC_Os11g13670	NAC	gibberellin receptor GID1L2, putative, expressed										LOC_Os01g43590	HSF	HSF-type DNA-binding domain containing protein, expressed
LOC_Os05g34830	NAC	No apical meristem protein, putative, expressed										LOC_Os01g39330	bHLH	helix-loop-helix DNA-binding domain containing protein, expressed
LOC_Os05g24680	WRKY	retrotransposon protein, putative, Ty3-gypsy subclass, expressed										LOC_Os01g70080	WRKY	NB-ARC domain containing protein, expressed
LOC_Os10g09950	WRKY	retrotransposon protein, putative, Ty3-gypsy subclass										LOC_Os12g38020	bZIP	retrotransposon protein, putative, unclassified, expressed
LOC_Os06g43090	MYB	MYB transcription factor TaMYB1, putative, expressed										LOC_Os01g03549	WRKY	multi-copper oxidase type I family protein, putative, expressed
LOC_Os10g09500	WRKY	retrotransposon protein, putative, Ty3-gypsy subclass, expressed										LOC_Os07g32170	SBP	OsSPL13 - SBP-box gene family member, expressed
LOC_Os04g14620	WRKY	retrotransposon protein, putative, Ty3-gypsy subclass, expressed										LOC_Os01g19330	MYB	MYB family transcription factor, putative, expressed
												LOC_Os03g53020	bHLH	helix-loop-helix DNA-binding domain containing protein, expressed
												LOC_Os01g50940	bHLH	helix-loop-helix DNA-binding domain containing protein, expressed
												LOC_Os02g45450	ERF	dehydration-responsive element-binding protein, putative, expressed
												LOC_Os08g08120	CO-like	B-box zinc finger family protein, putative, expressed
												LOC_Os08g29660	WRKY	WRKY69, expressed
												LOC_Os03g18740	FAR1	oxidoreductase, short chain dehydrogenase/reductase family, putative, expressed
												LOC_Os05g46610	MYB	myb-like DNA-binding domain containing protein, putative, expressed
												LOC_Os02g45670	MYB_related	myb-like DNA-binding domain containing protein, expressed
												LOC_Os10g40740	bHLH	helix-loop-helix DNA-binding domain containing protein, expressed
												LOC_Os01g07270	ERF	transposon protein, putative, unclassified, expressed
Note:	S5_UP_T5	Up-regulated TF genes in S5 against T5 after 24 hrs recovery condition
	S5_T5_UP	Commonly up-regulated TF genes in S5 and T5 24 hrs recovery condition
	T5-UP_S5	Up-regulated TF genes in T5 against S5 after 24 hrs recovery condition
	S5_DWN_T5	Down-regulated TF genes in S5 against T5 after 24 hrs recovery condition
	T5_DWN_S5	Down-regulated TF genes in T5 against S5 after 24 hrs recovery condition
	S5_T5_DWN_	Commonly down-regulated TF genes in S5 and T5 after 24 hrs recovery condition
	S5_DWN_T5_UP	Down-regulated TF genes in S5 and up-regulated in T5 after 24 hrs recovery condition
