# Supplementary material for: Genes, pathways and transcription factors involved in seedling stage chilling stress tolerance in indica rice through RNA-Seq analysis
Source: BMC Plant Biol. 2019 Aug 14;19:352. doi: 10.1186/s12870-019-1922-8 (PMC6694648; doi:10.1186/s12870-019-1922-8)
Supplement: Supplementary file 26 — Table S20. List of primers used for qRT-PCR study. (XLSX 12 kb) [file 12870_2019_1922_MOESM26_ESM.xlsx]

## Sheet: Sheet1
BBRC
eEF-1a	Eukaryotic elongation factor 1-alpha	TTTCACTCTTGGTGTGAAGCAGAT	103
		GACTTCCTTCACGATTTCATCGTAA
GAPDH	Glyceraldehyde-3-phosphate dehydrogenase	AAGCCAGCATCCTATGATCAGATT	79
		CGTAACCCAGAATACCCTTGAGTTT
b-TUB	Beta-tubulin	GCTGACCACACCTAGCTTTGG	82
		AGGGAACCTTAGGCAGCATGT
eIF-4a	Eukaryotic initiation factor 4 alpha	TTGTGCTGGATGAAGCTGATG	76
		GGAAGGAGCTGGAAGATATCATAGA
UBQ10	Ubiquitin 10	TGGTCAGTAATCAGCCAGTTTGG	81
		GCACCACAAATACTTGACGAACAG
UBQ5	Ubiquitin 5	ACCACTTCGACCGCCACTACT	69
		ACGCCTAAGCCTGCTGGTT
18S rRNA	18S ribosomal RNA	CTACGTCCCTGCCCTTTGTACA	65
		ACACTTCACCGGACCATTCAA
IMP4
18S rRNA	18S ribosomal RNA	CTACGTCCCTGCCCTTTGTACA	65
		ACACTTCACCGGACCATTCAA
GAPDH	Glyceraldehyde-3-phosphate dehydrogenase	AAGCCAGCATCCTATGATCATT	79
		CGTAACCCAGAATACCCTTGAGTTT
b-TUB	Beta-tubulin	GCTGACCACACCTAGCTTTGG	82
		AGGGAACCTTAGGCAGCATGT
UBQ5	Ubiquitin 5	ACCACTTCGACCGCCACTACT	76
		ACGCCTAAGCCTGCTGGTT
eIF-4a	Eukaryotic initiation factor 4 alpha	TTGTGCTGGATGAAGCTGATG	76
		GGAAGGAGCTGGAAGATATCATAGA
IMP3
Actin	Actin	CTCCCCCATGCTATCCTTCG	81
		TGAATGAGTAACCACGCTCCG
β-Tubulin	β-Tubulin	GGAGTCACATGCTGCCTAAGGTT	101
		TCACTGCCAGCTTACGGAGG
Elongation factor 1α	Elongation factor 1α	GTCATTGGCCACGTCGACTC	118
		TGTTCATCTCAGCGGCTTCC
IMP2
18S rRNA	Eukaryotic elongation factor 1-alpha	ATGATAACTCGACGGATCGC	169
		CTTGGATGTGGTAGCCGTTT
GAPDH	Glyceraldehyde-3-phosphate dehydrogenase	GGGCTGCTAGCTTCAACATC	190
		TTGATTGCAGCCTTGATCTG
Actin	Actin	GAAGATCACTGCCTTGCTCC	249
		CGATAACAGCTCCTCTTGGC
Tubulin	Tubulin	TACCGTGCCCTTACTGTTCC	234
		CGGTGGAATGTCACAGACAC

## Sheet: cold genes
Table S20. List of primers used for qRT-PCR study
SlNo	Pimer name	Sequence (5’ to 3’)	Product size (bp)
1	LOC_Os02g08440.1_F	CAAGCCCAAGATCTCCAAGCTC	75
	LOC_Os02g08440.1_R	TGGTACCCATCTTTCACCACCAG
2	LOC_Os02g33030.1_F	CACTGCTGTGCACTCACATTCTTG	60
	LOC_Os02g33030.1_R	ACCCAAATACCACATCACTGTCAC
3	LOC_Os02g44230.1_F	TCTCTTCCAACCTGCACACGAC	63
	LOC_Os02g44230.1_R	TGCAAGAGGGACTTGGTAACCTC
4	LOC_Os03g03164.1_F	GCAGTACATGATGCTGCTGTGC	135
	LOC_Os03g03164.1_R	TCCTCCAAAGTTGCACCGGTTAG
5	LOC_Os03g18070.1_F	TCCTTGGTACCGTGGAAAGGAG	69
	LOC_Os03g18070.1_R	CCGTAGTCCCGATCAAGTGTTGTC
6	LOC_Os03g53800.1_F	CCGATGAACTTGGAAAGCAAGAGC	81
	LOC_Os03g53800.1_R	TTCCGTTCTTCAGCAGCACCAAG
7	LOC_Os05g42250.1_F	AGCGGCGACAACTACCAGTATG	130
	LOC_Os05g42250.1_R	CCAGATTCCCAAACGTGCTGAG
8	LOC_Os09g10054.1_F	CTGTGATGTGTTTCATCCATGCG	108
	LOC_Os09g10054.1_R	TGATCAGCGTGACCATCTCACC
9	LOC_Os09g25070.1_F	CCCGTCAAGAAGAAGCTCCAAAG	112
	LOC_Os09g25070.1_R	TGGCGACGAATTCGGTTGTCTG
10	β-Tubulin_F	GGAGTCACATGCTGCCTAAGGTT	101
	β-Tubulin_R	TCACTGCCAGCTTACGGAGG
